# Supplementary material for: Synthesis of Thiazole-methylsulfonyl Derivatives, X-ray Study, and Investigation of Their Carbonic Anhydrase Activities: In Vitro and In Silico Potentials
Source: ACS Omega. 2025 Mar 27;10(13):13583–94. doi: 10.1021/acsomega.5c00509 (PMC11983343; doi:10.1021/acsomega.5c00509)
Supplement: Supplementary file 1 — ao5c00509_si_001.cif [file ao5c00509_si_001.cif]

data_hunver56_0m_a
_audit_creation_date               2025-02-25
_audit_creation_method
;
Olex2 1.3
(compiled 2020.11.12 svn.r5f609507 for OlexSys, GUI svn.r6408)
;
_shelx_SHELXL_version_number       '2018/3'
_audit_contact_author_address      ?
_audit_contact_author_email        ?
_audit_contact_author_name         ''
_audit_contact_author_phone        ?
_publ_contact_author_id_orcid      ?
_publ_section_references
;
Dolomanov, O.V., Bourhis, L.J., Gildea, R.J, Howard, J.A.K. & Puschmann, H.
 (2009), J. Appl. Cryst. 42, 339-341.

Sheldrick, G.M. (2015). Acta Cryst. C71, 3-8.
;
_chemical_name_common              ?
_chemical_name_systematic          ?
_chemical_formula_moiety           'Br, C19 H19 N3 O3 S2'
_chemical_formula_sum              'C19 H19 Br N3 O3 S2'
_chemical_formula_weight           481.40
_chemical_melting_point            ?
loop_
  _atom_type_symbol
  _atom_type_description
  _atom_type_scat_dispersion_real
  _atom_type_scat_dispersion_imag
  _atom_type_scat_source
 'C' 'C' 0.0033 0.0016 'International Tables Vol C Tables 4.2.6.8 and 6.1.1.4'
 'H' 'H' 0.0000 0.0000 'International Tables Vol C Tables 4.2.6.8 and 6.1.1.4'
 'Br' 'Br' -0.2901 2.4595
 'International Tables Vol C Tables 4.2.6.8 and 6.1.1.4'
 'N' 'N' 0.0061 0.0033 'International Tables Vol C Tables 4.2.6.8 and 6.1.1.4'
 'O' 'O' 0.0106 0.0060 'International Tables Vol C Tables 4.2.6.8 and 6.1.1.4'
 'S' 'S' 0.1246 0.1234 'International Tables Vol C Tables 4.2.6.8 and 6.1.1.4'

_shelx_space_group_comment
;
The symmetry employed for this shelxl refinement is uniquely defined
by the following loop, which should always be used as a source of
symmetry information in preference to the above space-group names.
They are only intended as comments.
;
_space_group_crystal_system        'triclinic'
_space_group_IT_number             2
_space_group_name_H-M_alt          'P -1'
_space_group_name_Hall             '-P 1'
loop_
  _space_group_symop_operation_xyz
 'x, y, z'
 '-x, -y, -z'

_cell_length_a                     10.1474(5)
_cell_length_b                     10.4862(5)
_cell_length_c                     11.3119(6)
_cell_angle_alpha                  107.911(2)
_cell_angle_beta                   98.479(2)
_cell_angle_gamma                  103.891(2)
_cell_volume                       1079.47(9)
_cell_formula_units_Z              2
_cell_measurement_reflns_used      8732
_cell_measurement_temperature      273.15
_cell_measurement_theta_max        21.37
_cell_measurement_theta_min        2.32
_shelx_estimated_absorpt_T_max     0.979
_shelx_estimated_absorpt_T_min     0.901
_exptl_absorpt_coefficient_mu      2.122
_exptl_absorpt_correction_T_max    0.782
_exptl_absorpt_correction_T_min    0.528
_exptl_absorpt_correction_type     multi-scan
_exptl_absorpt_process_details    
 'Sheldrick, G.M. (2015). Acta Cryst. C71, 3-8.'
_exptl_absorpt_special_details     ?
_exptl_crystal_colour              'clear light yellow'
_exptl_crystal_colour_lustre       clear
_exptl_crystal_colour_modifier     light
_exptl_crystal_colour_primary      yellow
_exptl_crystal_density_diffrn      1.481
_exptl_crystal_density_meas        ?
_exptl_crystal_density_method      ?
_exptl_crystal_description         block
_exptl_crystal_F_000               490
_exptl_crystal_size_max            0.05
_exptl_crystal_size_mid            0.02
_exptl_crystal_size_min            0.01
_exptl_transmission_factor_max     ?
_exptl_transmission_factor_min     ?
_diffrn_reflns_av_R_equivalents    0.0744
_diffrn_reflns_av_unetI/netI       0.0741
_diffrn_reflns_Laue_measured_fraction_full  0.997
_diffrn_reflns_Laue_measured_fraction_max  0.993
_diffrn_reflns_limit_h_max         13
_diffrn_reflns_limit_h_min         -13
_diffrn_reflns_limit_k_max         13
_diffrn_reflns_limit_k_min         -13
_diffrn_reflns_limit_l_max         15
_diffrn_reflns_limit_l_min         -15
_diffrn_reflns_number              36583
_diffrn_reflns_point_group_measured_fraction_full  0.997
_diffrn_reflns_point_group_measured_fraction_max  0.993
_diffrn_reflns_theta_full          25.242
_diffrn_reflns_theta_max           28.375
_diffrn_reflns_theta_min           2.519
_diffrn_ambient_temperature        273.15
_diffrn_detector_area_resol_mean   ?
_diffrn_measured_fraction_theta_full  0.997
_diffrn_measured_fraction_theta_max  0.993
_diffrn_measurement_device_type    'Bruker APEX-II CCD'
_diffrn_measurement_method         '\f and \w scans'
_diffrn_radiation_type             MoK\a
_diffrn_radiation_wavelength       0.71073
_diffrn_source                     ?
_diffrn_standards_number           0
_reflns_Friedel_coverage           0.000
_reflns_Friedel_fraction_full      .
_reflns_Friedel_fraction_max       .
_reflns_number_gt                  3051
_reflns_number_total               5356
_reflns_special_details
;
 Reflections were merged by SHELXL according to the crystal
 class for the calculation of statistics and refinement.
 
 _reflns_Friedel_fraction is defined as the number of unique
 Friedel pairs measured divided by the number that would be
 possible theoretically, ignoring centric projections and
 systematic absences.
;
_reflns_threshold_expression       'I > 2\s(I)'
_computing_cell_refinement         ?
_computing_data_collection         ?
_computing_data_reduction          ?
_computing_molecular_graphics      'Olex2 1.3 (Dolomanov et al., 2009)'
_computing_publication_material    'Olex2 1.3 (Dolomanov et al., 2009)'
_computing_structure_refinement    'SHELXL 2018/3 (Sheldrick, 2015)'
_computing_structure_solution      'SHELXT 2018/2 (Sheldrick, 2018)'
_refine_diff_density_max           0.466
_refine_diff_density_min           -0.412
_refine_diff_density_rms           0.063
_refine_ls_extinction_coef         .
_refine_ls_extinction_method       none
_refine_ls_goodness_of_fit_ref     1.013
_refine_ls_hydrogen_treatment      constr
_refine_ls_matrix_type             full
_refine_ls_number_parameters       256
_refine_ls_number_reflns           5356
_refine_ls_number_restraints       0
_refine_ls_R_factor_all            0.1123
_refine_ls_R_factor_gt             0.0475
_refine_ls_restrained_S_all        1.013
_refine_ls_shift/su_max            0.000
_refine_ls_shift/su_mean           0.000
_refine_ls_structure_factor_coef   Fsqd
_refine_ls_weighting_details      
 'w=1/[\s^2^(Fo^2^)+(0.0404P)^2^+0.3137P] where P=(Fo^2^+2Fc^2^)/3'
_refine_ls_weighting_scheme        calc
_refine_ls_wR_factor_gt            0.0922
_refine_ls_wR_factor_ref           0.1104
_refine_special_details            ?
_olex2_refinement_description
;
1. Fixed Uiso
 At 1.2 times of:
  All C(H) groups, All N(H) groups
 At 1.5 times of:
  All C(H,H,H) groups
2.a Aromatic/amide H refined with riding coordinates:
 N3(H3), C6(H6), C5(H5), C11(H11), C3(H3A), C4(H4), C14(H14), C15(H15),
 C16(H16), C17(H17)
2.b Idealised Me refined as rotating group:
 C9(H9A,H9B,H9C), C1(H1A,H1B,H1C), C19(H19A,H19B,H19C)
;
_atom_sites_solution_hydrogens     geom
_atom_sites_solution_primary       ?
_atom_sites_solution_secondary     ?
loop_
  _atom_site_label
  _atom_site_type_symbol
  _atom_site_fract_x
  _atom_site_fract_y
  _atom_site_fract_z
  _atom_site_U_iso_or_equiv
  _atom_site_adp_type
  _atom_site_occupancy
  _atom_site_site_symmetry_order
  _atom_site_calc_flag
  _atom_site_refinement_flags_posn
  _atom_site_refinement_flags_adp
  _atom_site_refinement_flags_occupancy
  _atom_site_disorder_assembly
  _atom_site_disorder_group
 Br1 Br 0.61576(4) 0.16456(3) 0.27461(4) 0.06778(16) Uani 1 1 d . . . . .
 S1 S 0.12568(8) 0.90904(8) 0.10658(8) 0.0478(2) Uani 1 1 d . . . . .
 S2 S 0.74174(8) 0.70301(8) 0.57972(7) 0.0469(2) Uani 1 1 d . . . . .
 O1 O -0.0047(2) 0.8241(2) 0.0157(2) 0.0647(7) Uani 1 1 d . . . . .
 O2 O 0.1214(2) 1.0171(2) 0.2197(2) 0.0659(7) Uani 1 1 d . . . . .
 N2 N 0.5805(2) 0.4761(2) 0.3720(2) 0.0411(6) Uani 1 1 d . . . . .
 N1 N 0.5083(2) 0.5657(2) 0.3473(2) 0.0403(6) Uani 1 1 d . . . . .
 N3 N 0.7664(2) 0.4581(2) 0.5057(2) 0.0398(6) Uani 1 1 d . . . . .
 H3 H 0.751535 0.370906 0.461542 0.048 Uiso 1 1 calc R U . . .
 O3 O 1.2523(3) 0.2772(3) 0.7890(3) 0.0837(8) Uani 1 1 d . . . . .
 C7 C 0.3432(3) 0.6145(3) 0.2130(3) 0.0377(7) Uani 1 1 d . . . . .
 C8 C 0.4183(3) 0.5167(3) 0.2388(3) 0.0380(7) Uani 1 1 d . . . . .
 C10 C 0.6873(3) 0.5332(3) 0.4755(3) 0.0380(7) Uani 1 1 d . . . . .
 C13 C 0.9713(3) 0.4601(3) 0.6562(3) 0.0411(7) Uani 1 1 d . . . . .
 C2 C 0.2081(3) 0.7952(3) 0.1530(3) 0.0406(7) Uani 1 1 d . . . . .
 C6 C 0.2228(3) 0.5639(3) 0.1152(3) 0.0444(8) Uani 1 1 d . . . . .
 H6 H 0.186855 0.467780 0.068916 0.053 Uiso 1 1 calc R U . . .
 C12 C 0.8750(3) 0.5319(3) 0.6143(3) 0.0388(7) Uani 1 1 d . . . . .
 C5 C 0.1556(3) 0.6540(3) 0.0856(3) 0.0439(7) Uani 1 1 d . . . . .
 H5 H 0.074894 0.618615 0.019925 0.053 Uiso 1 1 calc R U . . .
 C11 C 0.8749(3) 0.6647(3) 0.6654(3) 0.0473(8) Uani 1 1 d . . . . .
 H11 H 0.939151 0.730164 0.739188 0.057 Uiso 1 1 calc R U . . .
 C3 C 0.3262(3) 0.8487(3) 0.2543(3) 0.0572(9) Uani 1 1 d . . . . .
 H3A H 0.360321 0.944562 0.301892 0.069 Uiso 1 1 calc R U . . .
 C4 C 0.3912(3) 0.7573(3) 0.2826(3) 0.0544(9) Uani 1 1 d . . . . .
 H4 H 0.469824 0.792485 0.350384 0.065 Uiso 1 1 calc R U . . .
 C14 C 0.9420(3) 0.3161(4) 0.6069(3) 0.0533(8) Uani 1 1 d . . . . .
 H14 H 0.859883 0.262031 0.544793 0.064 Uiso 1 1 calc R U . . .
 C9 C 0.3888(3) 0.3738(3) 0.1386(3) 0.0581(9) Uani 1 1 d . . . . .
 H9A H 0.463554 0.335761 0.155608 0.087 Uiso 1 1 calc R U . . .
 H9B H 0.381348 0.381875 0.055743 0.087 Uiso 1 1 calc R U . . .
 H9C H 0.302568 0.312537 0.140328 0.087 Uiso 1 1 calc R U . . .
 C15 C 1.0952(3) 0.5384(4) 0.7490(3) 0.0511(8) Uani 1 1 d . . . . .
 H15 H 1.117248 0.635782 0.783738 0.061 Uiso 1 1 calc R U . . .
 C16 C 1.1851(3) 0.4727(4) 0.7896(3) 0.0596(10) Uani 1 1 d . . . . .
 H16 H 1.267849 0.526248 0.851030 0.072 Uiso 1 1 calc R U . . .
 C18 C 1.1543(4) 0.3290(4) 0.7407(3) 0.0599(10) Uani 1 1 d . . . . .
 C1 C 0.2374(3) 0.9858(3) 0.0278(3) 0.0631(10) Uani 1 1 d . . . . .
 H1A H 0.246965 0.913868 -0.044063 0.095 Uiso 1 1 calc R U . . .
 H1B H 0.327394 1.036779 0.085594 0.095 Uiso 1 1 calc R U . . .
 H1C H 0.199409 1.049265 -0.001474 0.095 Uiso 1 1 calc R U . . .
 C17 C 1.0332(4) 0.2503(4) 0.6488(3) 0.0633(10) Uani 1 1 d . . . . .
 H17 H 1.012117 0.152970 0.614404 0.076 Uiso 1 1 calc R U . . .
 C19 C 1.2316(5) 0.1297(5) 0.7350(5) 0.1073(17) Uani 1 1 d . . . . .
 H19A H 1.226989 0.103361 0.644967 0.161 Uiso 1 1 calc R U . . .
 H19B H 1.145717 0.079397 0.747736 0.161 Uiso 1 1 calc R U . . .
 H19C H 1.308041 0.107113 0.775787 0.161 Uiso 1 1 calc R U . . .

loop_
  _atom_site_aniso_label
  _atom_site_aniso_U_11
  _atom_site_aniso_U_22
  _atom_site_aniso_U_33
  _atom_site_aniso_U_23
  _atom_site_aniso_U_13
  _atom_site_aniso_U_12
 Br1 0.0667(3) 0.0385(2) 0.0795(3) 0.00441(18) -0.00299(19) 0.01682(17)
 S1 0.0491(5) 0.0319(4) 0.0547(5) 0.0091(4) -0.0040(4) 0.0166(4)
 S2 0.0545(5) 0.0370(4) 0.0444(5) 0.0099(3) 0.0014(4) 0.0175(4)
 O1 0.0489(13) 0.0454(13) 0.0842(17) 0.0189(12) -0.0182(12) 0.0123(11)
 O2 0.0787(16) 0.0481(14) 0.0650(15) 0.0055(12) 0.0059(12) 0.0350(12)
 N2 0.0405(14) 0.0413(14) 0.0390(14) 0.0120(11) 0.0003(11) 0.0167(12)
 N1 0.0422(14) 0.0390(14) 0.0392(14) 0.0129(11) 0.0022(11) 0.0174(11)
 N3 0.0466(14) 0.0345(13) 0.0369(13) 0.0089(11) 0.0049(11) 0.0178(11)
 O3 0.0685(17) 0.124(2) 0.097(2) 0.0653(19) 0.0234(14) 0.0614(17)
 C7 0.0410(17) 0.0328(16) 0.0368(16) 0.0116(13) 0.0030(13) 0.0118(13)
 C8 0.0405(17) 0.0339(16) 0.0379(17) 0.0118(13) 0.0052(14) 0.0118(13)
 C10 0.0394(16) 0.0406(17) 0.0356(16) 0.0129(13) 0.0092(13) 0.0156(14)
 C13 0.0415(17) 0.053(2) 0.0377(17) 0.0227(15) 0.0114(14) 0.0201(15)
 C2 0.0398(17) 0.0328(16) 0.0427(17) 0.0093(13) -0.0004(13) 0.0107(13)
 C6 0.0514(18) 0.0293(15) 0.0417(17) 0.0071(13) -0.0048(14) 0.0101(14)
 C12 0.0384(16) 0.0395(17) 0.0331(16) 0.0103(13) 0.0015(13) 0.0100(13)
 C5 0.0446(17) 0.0328(16) 0.0411(17) 0.0060(13) -0.0083(14) 0.0092(14)
 C11 0.0476(19) 0.049(2) 0.0390(17) 0.0124(15) -0.0017(14) 0.0141(15)
 C3 0.056(2) 0.0273(16) 0.067(2) 0.0040(15) -0.0160(17) 0.0089(15)
 C4 0.0471(19) 0.0361(18) 0.059(2) 0.0061(15) -0.0190(15) 0.0080(15)
 C14 0.051(2) 0.057(2) 0.053(2) 0.0186(17) 0.0044(16) 0.0237(17)
 C9 0.066(2) 0.046(2) 0.051(2) 0.0061(16) -0.0091(16) 0.0265(17)
 C15 0.0464(19) 0.058(2) 0.0447(19) 0.0146(16) 0.0058(15) 0.0175(16)
 C16 0.0404(19) 0.097(3) 0.048(2) 0.030(2) 0.0066(15) 0.030(2)
 C18 0.059(2) 0.090(3) 0.059(2) 0.042(2) 0.0227(19) 0.045(2)
 C1 0.069(2) 0.047(2) 0.074(2) 0.0311(19) 0.0052(19) 0.0155(18)
 C17 0.066(2) 0.064(2) 0.070(2) 0.026(2) 0.015(2) 0.034(2)
 C19 0.102(4) 0.128(4) 0.153(5) 0.088(4) 0.048(3) 0.084(3)

_geom_special_details
;
 All esds (except the esd in the dihedral angle between two l.s. planes)
 are estimated using the full covariance matrix.  The cell esds are taken
 into account individually in the estimation of esds in distances, angles
 and torsion angles; correlations between esds in cell parameters are only
 used when they are defined by crystal symmetry.  An approximate (isotropic)
 treatment of cell esds is used for estimating esds involving l.s. planes.
;
loop_
  _geom_bond_atom_site_label_1
  _geom_bond_atom_site_label_2
  _geom_bond_distance
  _geom_bond_site_symmetry_2
  _geom_bond_publ_flag
 S1 O1 1.438(2) . ?
 S1 O2 1.439(2) . ?
 S1 C2 1.770(3) . ?
 S1 C1 1.740(3) . ?
 S2 C10 1.706(3) . ?
 S2 C11 1.743(3) . ?
 N2 N1 1.389(3) . ?
 N2 C10 1.337(3) . ?
 N1 C8 1.288(3) . ?
 N3 H3 0.8600 . ?
 N3 C10 1.330(3) . ?
 N3 C12 1.389(3) . ?
 O3 C18 1.366(4) . ?
 O3 C19 1.427(5) . ?
 C7 C8 1.487(4) . ?
 C7 C6 1.388(4) . ?
 C7 C4 1.383(4) . ?
 C8 C9 1.503(4) . ?
 C13 C12 1.478(4) . ?
 C13 C14 1.377(4) . ?
 C13 C15 1.394(4) . ?
 C2 C5 1.366(4) . ?
 C2 C3 1.393(4) . ?
 C6 H6 0.9300 . ?
 C6 C5 1.381(4) . ?
 C12 C11 1.335(4) . ?
 C5 H5 0.9300 . ?
 C11 H11 0.9300 . ?
 C3 H3A 0.9300 . ?
 C3 C4 1.374(4) . ?
 C4 H4 0.9300 . ?
 C14 H14 0.9300 . ?
 C14 C17 1.391(4) . ?
 C9 H9A 0.9600 . ?
 C9 H9B 0.9600 . ?
 C9 H9C 0.9600 . ?
 C15 H15 0.9300 . ?
 C15 C16 1.375(4) . ?
 C16 H16 0.9300 . ?
 C16 C18 1.372(5) . ?
 C18 C17 1.371(5) . ?
 C1 H1A 0.9600 . ?
 C1 H1B 0.9600 . ?
 C1 H1C 0.9600 . ?
 C17 H17 0.9300 . ?
 C19 H19A 0.9600 . ?
 C19 H19B 0.9600 . ?
 C19 H19C 0.9600 . ?

loop_
  _geom_angle_atom_site_label_1
  _geom_angle_atom_site_label_2
  _geom_angle_atom_site_label_3
  _geom_angle
  _geom_angle_site_symmetry_1
  _geom_angle_site_symmetry_3
  _geom_angle_publ_flag
 O1 S1 O2 117.77(14) . . ?
 O1 S1 C2 108.02(13) . . ?
 O1 S1 C1 108.50(16) . . ?
 O2 S1 C2 108.86(13) . . ?
 O2 S1 C1 108.71(16) . . ?
 C1 S1 C2 104.14(15) . . ?
 C10 S2 C11 89.07(14) . . ?
 C10 N2 N1 115.9(2) . . ?
 C8 N1 N2 116.0(2) . . ?
 C10 N3 H3 122.7 . . ?
 C10 N3 C12 114.6(2) . . ?
 C12 N3 H3 122.7 . . ?
 C18 O3 C19 117.6(3) . . ?
 C6 C7 C8 120.2(2) . . ?
 C4 C7 C8 121.8(2) . . ?
 C4 C7 C6 118.0(2) . . ?
 N1 C8 C7 115.4(2) . . ?
 N1 C8 C9 125.3(2) . . ?
 C7 C8 C9 119.3(2) . . ?
 N2 C10 S2 126.7(2) . . ?
 N3 C10 S2 112.3(2) . . ?
 N3 C10 N2 121.0(3) . . ?
 C14 C13 C12 121.9(3) . . ?
 C14 C13 C15 118.2(3) . . ?
 C15 C13 C12 119.9(3) . . ?
 C5 C2 S1 118.7(2) . . ?
 C5 C2 C3 120.5(3) . . ?
 C3 C2 S1 120.7(2) . . ?
 C7 C6 H6 119.5 . . ?
 C5 C6 C7 121.0(3) . . ?
 C5 C6 H6 119.5 . . ?
 N3 C12 C13 119.5(2) . . ?
 C11 C12 N3 110.9(2) . . ?
 C11 C12 C13 129.6(3) . . ?
 C2 C5 C6 119.8(2) . . ?
 C2 C5 H5 120.1 . . ?
 C6 C5 H5 120.1 . . ?
 S2 C11 H11 123.5 . . ?
 C12 C11 S2 113.1(2) . . ?
 C12 C11 H11 123.5 . . ?
 C2 C3 H3A 120.6 . . ?
 C4 C3 C2 118.8(3) . . ?
 C4 C3 H3A 120.6 . . ?
 C7 C4 H4 119.1 . . ?
 C3 C4 C7 121.8(3) . . ?
 C3 C4 H4 119.1 . . ?
 C13 C14 H14 119.5 . . ?
 C13 C14 C17 121.0(3) . . ?
 C17 C14 H14 119.5 . . ?
 C8 C9 H9A 109.5 . . ?
 C8 C9 H9B 109.5 . . ?
 C8 C9 H9C 109.5 . . ?
 H9A C9 H9B 109.5 . . ?
 H9A C9 H9C 109.5 . . ?
 H9B C9 H9C 109.5 . . ?
 C13 C15 H15 119.8 . . ?
 C16 C15 C13 120.4(3) . . ?
 C16 C15 H15 119.8 . . ?
 C15 C16 H16 119.6 . . ?
 C18 C16 C15 120.9(3) . . ?
 C18 C16 H16 119.6 . . ?
 O3 C18 C16 114.9(3) . . ?
 O3 C18 C17 125.5(4) . . ?
 C17 C18 C16 119.5(3) . . ?
 S1 C1 H1A 109.5 . . ?
 S1 C1 H1B 109.5 . . ?
 S1 C1 H1C 109.5 . . ?
 H1A C1 H1B 109.5 . . ?
 H1A C1 H1C 109.5 . . ?
 H1B C1 H1C 109.5 . . ?
 C14 C17 H17 120.0 . . ?
 C18 C17 C14 119.9(3) . . ?
 C18 C17 H17 120.0 . . ?
 O3 C19 H19A 109.5 . . ?
 O3 C19 H19B 109.5 . . ?
 O3 C19 H19C 109.5 . . ?
 H19A C19 H19B 109.5 . . ?
 H19A C19 H19C 109.5 . . ?
 H19B C19 H19C 109.5 . . ?

loop_
  _geom_torsion_atom_site_label_1
  _geom_torsion_atom_site_label_2
  _geom_torsion_atom_site_label_3
  _geom_torsion_atom_site_label_4
  _geom_torsion
  _geom_torsion_site_symmetry_1
  _geom_torsion_site_symmetry_2
  _geom_torsion_site_symmetry_3
  _geom_torsion_site_symmetry_4
  _geom_torsion_publ_flag
 S1 C2 C5 C6 176.3(2) . . . . ?
 S1 C2 C3 C4 -176.5(3) . . . . ?
 O1 S1 C2 C5 11.1(3) . . . . ?
 O1 S1 C2 C3 -170.4(3) . . . . ?
 O2 S1 C2 C5 140.1(3) . . . . ?
 O2 S1 C2 C3 -41.4(3) . . . . ?
 N2 N1 C8 C7 -179.2(2) . . . . ?
 N2 N1 C8 C9 -1.2(4) . . . . ?
 N1 N2 C10 S2 0.6(4) . . . . ?
 N1 N2 C10 N3 -177.8(2) . . . . ?
 N3 C12 C11 S2 -0.7(3) . . . . ?
 O3 C18 C17 C14 -179.6(3) . . . . ?
 C7 C6 C5 C2 0.2(5) . . . . ?
 C8 C7 C6 C5 -176.7(3) . . . . ?
 C8 C7 C4 C3 176.4(3) . . . . ?
 C10 S2 C11 C12 0.7(3) . . . . ?
 C10 N2 N1 C8 170.8(3) . . . . ?
 C10 N3 C12 C13 -179.1(2) . . . . ?
 C10 N3 C12 C11 0.3(4) . . . . ?
 C13 C12 C11 S2 178.6(2) . . . . ?
 C13 C14 C17 C18 0.2(5) . . . . ?
 C13 C15 C16 C18 -0.6(5) . . . . ?
 C2 C3 C4 C7 0.3(5) . . . . ?
 C6 C7 C8 N1 -164.8(3) . . . . ?
 C6 C7 C8 C9 17.0(4) . . . . ?
 C6 C7 C4 C3 -2.3(5) . . . . ?
 C12 N3 C10 S2 0.2(3) . . . . ?
 C12 N3 C10 N2 178.8(3) . . . . ?
 C12 C13 C14 C17 -179.2(3) . . . . ?
 C12 C13 C15 C16 179.4(3) . . . . ?
 C5 C2 C3 C4 2.0(5) . . . . ?
 C11 S2 C10 N2 -179.0(3) . . . . ?
 C11 S2 C10 N3 -0.5(2) . . . . ?
 C3 C2 C5 C6 -2.2(5) . . . . ?
 C4 C7 C8 N1 16.5(4) . . . . ?
 C4 C7 C8 C9 -161.7(3) . . . . ?
 C4 C7 C6 C5 2.1(5) . . . . ?
 C14 C13 C12 N3 -13.1(4) . . . . ?
 C14 C13 C12 C11 167.7(3) . . . . ?
 C14 C13 C15 C16 0.1(5) . . . . ?
 C15 C13 C12 N3 167.6(3) . . . . ?
 C15 C13 C12 C11 -11.6(5) . . . . ?
 C15 C13 C14 C17 0.1(5) . . . . ?
 C15 C16 C18 O3 179.9(3) . . . . ?
 C15 C16 C18 C17 1.0(5) . . . . ?
 C16 C18 C17 C14 -0.8(5) . . . . ?
 C1 S1 C2 C5 -104.1(3) . . . . ?
 C1 S1 C2 C3 74.4(3) . . . . ?
 C19 O3 C18 C16 -175.3(3) . . . . ?
 C19 O3 C18 C17 3.6(5) . . . . ?

loop_
  _diffrn_refln_index_h
  _diffrn_refln_index_k
  _diffrn_refln_index_l
  _diffrn_refln_intensity_net
  _diffrn_refln_intensity_u
 -1 0 0 0.6 0.3
 -1 0 0 0.2 0.4
 1 0 0 0 0.4
 1 0 0 0.2 0.2
 1 0 0 -0.1 0.6
 1 0 0 -0.1 0.4
 1 0 0 0.6 0.8
 1 0 0 1 0.4
 1 0 0 0.1 0.4
 -2 0 0 561.84 41.8
 -2 0 0 561.14 39.4
 -2 0 0 592.94 40.5
 -2 0 0 536.45 40.3
 -2 0 0 534.15 40.4
 -2 0 0 558.54 40.3
 -2 0 0 546.15 40.2
 -2 0 0 544.55 39.6
 -2 0 0 556.74 39.5
 -2 0 0 566.64 39.4
 -2 0 0 603.74 40.7
 -2 0 0 551.64 40.3
 -2 0 0 551.24 40
 -2 0 0 609.64 41.7
 2 0 0 589.14 41.5
 2 0 0 538.05 40.1
 2 0 0 565.94 40.4
 2 0 0 526.35 40.3
 2 0 0 557.14 40.3
 2 0 0 609.14 41.5
 2 0 0 593.64 40.4
 2 0 0 573.84 39.6
 2 0 0 550.34 40.2
 2 0 0 551.74 40
 -3 0 0 10.9 2.5
 -3 0 0 9.5 2.1
 -3 0 0 11.9 2.7
 -3 0 0 10.6 3.5
 -3 0 0 9 2.7
 -3 0 0 9.3 2.4
 -3 0 0 6.4 2
 -3 0 0 10.2 2.3
 -3 0 0 13.8 2.8
 -3 0 0 9.6 1.5
 -3 0 0 9.7 1.6
 -3 0 0 8 1.5
 -3 0 0 9 3.2
 -3 0 0 9.9 1.5
 3 0 0 11.1 3.2
 3 0 0 6.4 2.2
 3 0 0 10.5 2.3
 3 0 0 8.1 1.5
 3 0 0 8.8 2.6
 3 0 0 10.6 2.3
 3 0 0 7 2.5
 3 0 0 8.6 3.2
 3 0 0 10.6 2.8
 3 0 0 11.9 2.5
 -4 0 0 424.56 32.6
 -4 0 0 408.26 31.9
 -4 0 0 429.66 31.6
 -4 0 0 420.46 30.7
 -4 0 0 421.56 30.6
 -4 0 0 432.46 32.2
 -4 0 0 408.56 34.4
 -4 0 0 429.16 30.3
 -4 0 0 416.16 32.5
 -4 0 0 424.56 32.2
 -4 0 0 447.76 34.9
 -4 0 0 414.16 32.3
 -4 0 0 412.46 30.8
 -4 0 0 431.06 32.4
 4 0 0 433.86 31.8
 4 0 0 454.75 32.2
 4 0 0 425.66 32
 4 0 0 419.46 31.6
 4 0 0 476.75 32.6
 4 0 0 411.36 32.3
 4 0 0 437.76 32.2
 4 0 0 434.66 34.1
 -5 0 0 317.17 24.3
 -5 0 0 288.67 22.9
 -5 0 0 275.97 22.1
 -5 0 0 277.97 26.4
 -5 0 0 273.37 24.1
 -5 0 0 313.17 23.9
 -5 0 0 261.87 21.8
 -5 0 0 314.57 27.3
 -5 0 0 301.47 24.1
 -5 0 0 268.37 23.2
 -5 0 0 307.47 24.3
 -5 0 0 292.17 22.3
 -5 0 0 304.77 21.4
 -5 0 0 268.27 23.7
 5 0 0 317.77 26.2
 5 0 0 298.37 21.8
 5 0 0 317.87 23.4
 5 0 0 293.17 23.6
 5 0 0 327.77 24.3
 5 0 0 321.27 23.8
 5 0 0 312.07 23.3
 5 0 0 296.97 24.1
 -6 0 0 112.29 11.9
 -6 0 0 130.89 15.8
 -6 0 0 122.89 10.3
 -6 0 0 130.09 13
 -6 0 0 116.49 15.3
 -6 0 0 121.79 9.8
 -6 0 0 122.69 11.6
 -6 0 0 113.19 12.5
 -6 0 0 124.29 11.6
 -6 0 0 131.09 13.1
 -6 0 0 134.79 12.9
 -6 0 0 130.59 13.2
 -6 0 0 130.79 10.6
 6 0 0 139.89 12.6
 6 0 0 131.89 12.2
 6 0 0 126.29 13.1
 6 0 0 133.69 10.4
 6 0 0 126.09 12.3
 6 0 0 126.39 11.9
 6 0 0 119.89 16.1
 -7 0 0 8.8 2.9
 -7 0 0 9.3 3.2
 -7 0 0 3.6 3.5
 -7 0 0 8.7 6.4
 -7 0 0 9.1 1.5
 -7 0 0 -6.4 2.4
 -7 0 0 4.4 2
 -7 0 0 2.9 4.4
 -7 0 0 6.7 2.3
 -7 0 0 5.4 4.3
 7 0 0 3.8 4.4
 7 0 0 10.1 4.1
 7 0 0 6.1 6.2
 7 0 0 4.6 2.1
 7 0 0 6.1 4
 7 0 0 6 4.4
 -8 0 0 363.56 27.9
 -8 0 0 352.36 36.3
 -8 0 0 349.67 36.4
 -8 0 0 361.76 29
 8 0 0 389.46 32.2
 8 0 0 395.26 30.6
 8 0 0 425.56 31.1
 8 0 0 364.86 30.8
 -9 0 0 -5.6 6.5
 -9 0 0 -0.6 8.2
 9 0 0 -2.3 3.4
 9 0 0 11.8 6.3
 -10 0 0 3.9 9.2
 -10 0 0 3.6 9
 10 0 0 15.1 7.8
 10 0 0 8.6 5.5
 10 0 0 1.7 6.5
 -11 0 0 24.5 13.2
 -11 0 0 13.8 11.7
 11 0 0 21.6 8.3
 11 0 0 27.5 10.6
 11 0 0 11.8 8.6
 -12 0 0 -19.1 15
 12 0 0 -4.2 7.9
 12 0 0 8.9 9.6
 -13 1 0 6.9 20.2
 12 -1 0 -11.1 8.7
 12 -1 0 7.6 8.7
 -12 1 0 5.4 12.7
 11 -1 0 20.1 8.1
 11 -1 0 17.7 8
 11 -1 0 14.6 7.3
 -11 1 0 5.8 9.9
 10 -1 0 1.6 5.9
 10 -1 0 0.5 6.3
 10 -1 0 0.9 5.9
 -10 1 0 5 7.9
 -10 1 0 12.4 10
 9 -1 0 5.6 5.9
 9 -1 0 0.5 6.2
 9 -1 0 1.9 7.3
 9 -1 0 9.6 7.3
 -9 1 0 6.5 8.3
 -9 1 0 9.8 9.1
 8 -1 0 70.99 11.3
 8 -1 0 95.59 11
 8 -1 0 80.39 7.5
 8 -1 0 83.69 11.1
 8 -1 0 67.99 11.6
 8 -1 0 81.49 14.3
 -8 1 0 87.39 8.6
 -8 1 0 77.99 15.6
 -8 1 0 73.59 11.4
 -8 1 0 76.19 7.2
 -8 1 0 82.29 11.6
 -8 1 0 79.99 16.3
 7 -1 0 27.5 3.7
 7 -1 0 27 6.4
 7 -1 0 31.1 6.2
 7 -1 0 26 6.7
 7 -1 0 33.8 6.4
 7 -1 0 27.2 6.1
 -7 1 0 23.4 8.8
 -7 1 0 19.2 3.9
 -7 1 0 26.1 6.2
 -7 1 0 26.7 3.6
 -7 1 0 29 4.8
 -7 1 0 19.1 7.4
 -7 1 0 25 3.8
 -7 1 0 27.5 6.5
 -7 1 0 33.2 6.9
 6 -1 0 210.98 17.2
 6 -1 0 203.78 18.5
 6 -1 0 204.78 17.1
 6 -1 0 198.68 21
 6 -1 0 207.48 17.1
 6 -1 0 188.98 17.2
 6 -1 0 189.78 14.5
 -6 1 0 162.88 17
 -6 1 0 207.38 20.5
 -6 1 0 203.38 17.9
 -6 1 0 188.28 14.9
 -6 1 0 180.38 15.1
 -6 1 0 187.18 16.9
 -6 1 0 173.38 14.8
 -6 1 0 186.58 14.4
 -6 1 0 187.08 17.1
 -6 1 0 201.88 20
 -6 1 0 187.68 16.2
 -6 1 0 214.98 18
 -6 1 0 147.39 16.4
 -6 1 0 196.48 17.1
 5 -1 0 583.34 42.4
 5 -1 0 597.54 45.4
 5 -1 0 602.04 44.3
 5 -1 0 585.94 42.9
 5 -1 0 607.64 43.2
 5 -1 0 579.34 43.3
 5 -1 0 574.84 40.8
 5 -1 0 593.24 43
 -5 1 0 525.15 42.7
 -5 1 0 555.04 43.4
 -5 1 0 564.34 43.4
 -5 1 0 548.75 41
 -5 1 0 593.94 43.1
 -5 1 0 568.04 42.3
 -5 1 0 601.14 40.8
 -5 1 0 533.65 42.9
 -5 1 0 575.34 45.3
 -5 1 0 503.25 43.1
 -5 1 0 577.04 41.4
 -5 1 0 558.84 40.7
 -5 1 0 603.84 43.5
 -5 1 0 583.04 46
 4 -1 0 106.29 7.9
 4 -1 0 105.89 9.6
 4 -1 0 107.19 11.1
 4 -1 0 98.49 9.4
 4 -1 0 92.99 9.2
 4 -1 0 99.59 8.9
 4 -1 0 104.19 10.2
 4 -1 0 88.29 9.5
 4 -1 0 108.29 9.8
 -4 1 0 107.39 10.9
 -4 1 0 93.79 9.2
 -4 1 0 94.79 7.8
 -4 1 0 99.69 11.2
 -4 1 0 94.49 7.9
 -4 1 0 102.39 9.8
 -4 1 0 99.99 8.8
 -4 1 0 102.19 9.4
 -4 1 0 106.79 7.7
 -4 1 0 93.49 9.6
 -4 1 0 97.29 9.7
 -4 1 0 102.49 9.6
 3 -1 0 924.91 68.09
 3 -1 0 1023.6 68.99
 3 -1 0 969.3 67.19
 3 -1 0 1008.1 69.99
 3 -1 0 1001.3 68.89
 3 -1 0 967.3 68.79
 3 -1 0 1009.7 68.59
 3 -1 0 1003.6 68.89
 3 -1 0 943.91 68.29
 -3 1 0 976.7 68.29
 -3 1 0 864.51 68.79
 -3 1 0 947.61 66.99
 -3 1 0 945.61 67.19
 -3 1 0 974.6 70.19
 -3 1 0 936.11 68.79
 -3 1 0 931.81 68.89
 -3 1 0 932.41 68.09
 -3 1 0 910.21 68.19
 -3 1 0 982.3 68.89
 -3 1 0 991.3 69.29
 -3 1 0 927.61 67.19
 -3 1 0 966.2 68.89
 2 -1 0 692.73 47.8
 2 -1 0 725.03 48.6
 2 -1 0 734.43 49
 2 -1 0 692.03 49.99
 2 -1 0 709.63 49
 2 -1 0 704.93 49.6
 2 -1 0 661.83 48.4
 2 -1 0 696.83 48.9
 -2 1 0 675.63 47.7
 -2 1 0 683.13 49
 -2 1 0 666.13 48.9
 -2 1 0 653.43 48.3
 -2 1 0 656.43 47.9
 -2 1 0 709.93 48.7
 -2 1 0 669.13 48.4
 -2 1 0 665.13 48.9
 -2 1 0 707.43 48.4
 -2 1 0 581.74 49
 -1 1 0 17.3 2.8
 -1 1 0 30.4 2.3
 -1 1 0 22.4 2.3
 0 -1 0 -0.4 0.5
 0 -1 0 0 0.2
 0 1 0 0 0.5
 0 1 0 0.1 0.5
 0 1 0 -0.3 0.4
 0 1 0 0.5 0.4
 -1 -1 0 273.07 19.7
 -1 -1 0 264.47 19.9
 -1 -1 0 262.67 19.7
 -1 -1 0 290.07 20
 -1 -1 0 264.37 19.7
 -1 -1 0 276.47 19.6
 1 1 0 298.97 21.4
 1 1 0 275.57 19.7
 1 1 0 268.97 19.5
 -2 -1 0 658.63 48.2
 -2 -1 0 645.44 47.5
 -2 -1 0 631.24 47.2
 -2 -1 0 658.23 47.4
 -2 -1 0 678.53 47.1
 -2 -1 0 666.73 47.9
 -2 -1 0 683.83 50.19
 -2 -1 0 650.73 47.6
 -2 -1 0 654.23 47.5
 -2 -1 0 678.73 48.2
 2 1 0 678.63 47.3
 2 1 0 654.53 48.2
 2 1 0 661.23 47.1
 2 1 0 672.13 47.9
 2 1 0 683.43 47.3
 2 1 0 711.73 48.2
 2 1 0 696.93 47.7
 2 1 0 688.13 47.5
 2 1 0 681.93 47.5
 2 1 0 708.73 50.09
 -3 -1 0 1919.91 135.59
 -3 -1 0 1890.81 131.69
 -3 -1 0 1853.61 132.29
 -3 -1 0 1888.51 133.09
 -3 -1 0 1847.22 132.19
 -3 -1 0 1981.9 136.39
 -3 -1 0 1869.71 133.89
 -3 -1 0 1883.61 133.49
 -3 -1 0 1859.31 132.29
 -3 -1 0 1876.51 132.39
 -3 -1 0 1838.82 133.29
 -3 -1 0 1895.51 133.49
 -3 -1 0 1847.22 132.49
 3 1 0 1868.51 131.79
 3 1 0 1864.81 132.99
 3 1 0 1900.91 133.39
 3 1 0 1884.21 133.49
 3 1 0 1929.71 132.59
 3 1 0 1934.71 135.69
 3 1 0 1927.11 132.49
 3 1 0 1866.51 131.59
 3 1 0 1864.71 132.19
 3 1 0 1900.11 131.89
 3 1 0 2030 133.49
 -4 -1 0 471.95 35.3
 -4 -1 0 493.25 36.4
 -4 -1 0 475.95 36.4
 -4 -1 0 476.75 36.9
 -4 -1 0 480.95 39.5
 -4 -1 0 459.95 35
 -4 -1 0 512.05 39.2
 -4 -1 0 461.85 34
 -4 -1 0 462.05 34.8
 -4 -1 0 480.25 34.8
 -4 -1 0 486.25 36.1
 -4 -1 0 508.45 36.5
 -4 -1 0 485.45 35.9
 4 1 0 477.65 33.9
 4 1 0 466.35 36
 4 1 0 474.85 35.3
 4 1 0 489.95 35
 4 1 0 489.95 34
 4 1 0 513.45 36
 4 1 0 505.15 36.4
 4 1 0 486.65 38.8
 4 1 0 470.15 34.7
 4 1 0 456.45 36.4
 -5 -1 0 220.68 18.1
 -5 -1 0 252.97 23.8
 -5 -1 0 244.88 18.6
 -5 -1 0 232.28 22.8
 -5 -1 0 237.98 17.1
 -5 -1 0 209.98 19.6
 -5 -1 0 217.58 18.7
 -5 -1 0 209.18 18.6
 -5 -1 0 236.58 20.2
 -5 -1 0 245.18 18.3
 -5 -1 0 231.68 19.7
 -5 -1 0 245.98 20.1
 5 1 0 234.98 19.8
 5 1 0 246.18 20.4
 5 1 0 235.98 18.5
 5 1 0 269.17 19.2
 5 1 0 243.68 22.9
 5 1 0 250.27 18.2
 -6 -1 0 233.68 23.3
 -6 -1 0 211.28 19.8
 -6 -1 0 212.88 15.4
 -6 -1 0 193.88 16.9
 -6 -1 0 213.98 17.4
 -6 -1 0 213.68 19.2
 -6 -1 0 224.68 23.8
 -6 -1 0 193.48 17.7
 -6 -1 0 204.68 16.8
 6 1 0 234.68 19.7
 6 1 0 211.18 17.4
 6 1 0 206.08 17.9
 6 1 0 223.98 22.4
 6 1 0 211.88 18.8
 6 1 0 239.28 19.8
 6 1 0 228.38 16.9
 6 1 0 208.48 18.4
 -7 -1 0 15.7 8.5
 -7 -1 0 14.1 3.2
 -7 -1 0 23.7 9.4
 -7 -1 0 9.9 4
 -7 -1 0 18.8 6.1
 7 1 0 23.6 5.7
 7 1 0 26.6 6.9
 7 1 0 18.3 5.9
 7 1 0 17.8 3.7
 7 1 0 19.1 5
 -8 -1 0 37.2 7.1
 -8 -1 0 63.29 15.8
 -8 -1 0 46.2 13.9
 8 1 0 37.2 8.1
 8 1 0 42.9 9
 8 1 0 53.29 8.5
 -9 -1 0 -3.7 8.2
 -9 -1 0 15.4 9.1
 9 1 0 7 6.8
 9 1 0 -5.1 5.2
 9 1 0 17.1 7.3
 -10 -1 0 -5.2 8.4
 -10 -1 0 13.1 11.1
 10 1 0 0.1 5.2
 10 1 0 3.5 5.5
 -11 -1 0 6.5 13.1
 -11 -1 0 18.5 13.3
 11 1 0 -0.8 6.8
 11 1 0 12.1 10.1
 -12 -1 0 16.8 14.7
 12 1 0 40.4 11.9
 12 1 0 19.3 12.2
 13 -2 0 -5.3 13.2
 13 -2 0 -4.1 10.3
 12 -2 0 12 10.9
 12 -2 0 3.7 11.7
 -12 2 0 7.4 6.8
 -12 2 0 18.4 13.7
 11 -2 0 80.99 12.8
 11 -2 0 81.39 14.1
 11 -2 0 102.09 16.5
 -11 2 0 65.99 12.7
 -11 2 0 97.69 24
 10 -2 0 30.3 3.8
 10 -2 0 38.6 9.2
 10 -2 0 32.5 9.1
 10 -2 0 25.2 8.3
 10 -2 0 43.2 8.7
 -10 2 0 23.7 12.3
 -10 2 0 40 9.3
 9 -2 0 22.7 6.5
 9 -2 0 9.6 6.3
 9 -2 0 21.9 3.2
 9 -2 0 19.1 6.6
 9 -2 0 23.6 7.8
 9 -2 0 18.1 6.9
 -9 2 0 13.9 5.7
 -9 2 0 16.5 9.1
 -9 2 0 9.6 6.6
 -9 2 0 18 9.1
 8 -2 0 168.38 16.7
 8 -2 0 158.68 16.5
 8 -2 0 146.39 11.6
 8 -2 0 160.18 16
 8 -2 0 147.09 15.4
 8 -2 0 157.18 11.9
 8 -2 0 172.88 15.8
 -8 2 0 132.09 18.2
 -8 2 0 139.79 16.9
 -8 2 0 152.78 13.3
 -8 2 0 107.09 18.3
 -8 2 0 152.68 15.9
 -8 2 0 130.19 12.7
 -8 2 0 123.49 21.4
 7 -2 0 327.57 27.7
 7 -2 0 359.36 27.3
 7 -2 0 336.97 29.7
 7 -2 0 306.67 26.9
 7 -2 0 328.57 26.7
 7 -2 0 327.87 26.1
 7 -2 0 326.57 27.2
 7 -2 0 348.27 23.6
 -7 2 0 331.37 27.8
 -7 2 0 347.27 26.7
 -7 2 0 321.57 29.3
 -7 2 0 294.87 30.2
 -7 2 0 261.27 26.8
 -7 2 0 314.27 23.7
 -7 2 0 298.67 26.6
 -7 2 0 309.57 24.2
 -7 2 0 304.97 24.2
 -7 2 0 257.87 26.6
 6 -2 0 25.1 4.8
 6 -2 0 22.8 5.3
 6 -2 0 22.9 5.3
 6 -2 0 10.9 5.8
 6 -2 0 18.1 4.9
 6 -2 0 15.1 2.6
 6 -2 0 19.9 5.6
 6 -2 0 22 5.6
 -6 2 0 25.9 4
 -6 2 0 19 5.1
 -6 2 0 14.8 5.2
 -6 2 0 22.7 3.4
 -6 2 0 25.1 6
 -6 2 0 21 4.7
 -6 2 0 18.1 6.5
 -6 2 0 21.8 5.8
 -6 2 0 12.9 4.3
 -6 2 0 23.4 5.9
 -6 2 0 17.3 4.6
 -6 2 0 13.3 4.3
 -6 2 0 14.2 3.3
 5 -2 0 19 2.6
 5 -2 0 16.2 4.6
 5 -2 0 16.9 2.4
 5 -2 0 21.2 4.6
 5 -2 0 14.5 4
 5 -2 0 15.6 3.7
 5 -2 0 14.4 4
 5 -2 0 15.2 4.3
 5 -2 0 14 3.8
 5 -2 0 16.7 5.6
 -5 2 0 11.5 4.9
 -5 2 0 11.9 4.1
 -5 2 0 15.5 4.5
 -5 2 0 18.3 2.5
 -5 2 0 12.4 3.5
 -5 2 0 16.6 3.7
 -5 2 0 13.4 4.4
 -5 2 0 17.4 5.3
 -5 2 0 11.5 3.2
 -5 2 0 16 4.5
 -5 2 0 14.1 3
 -5 2 0 10.5 3.2
 -5 2 0 14.3 4.7
 4 -2 0 0.9 2.4
 4 -2 0 0.8 1.4
 4 -2 0 3.7 2.2
 4 -2 0 3.1 1.2
 4 -2 0 0.1 1.7
 4 -2 0 1.1 1.3
 4 -2 0 3.4 2.9
 4 -2 0 0 1.4
 4 -2 0 1.9 1.1
 -4 2 0 0.1 1.9
 -4 2 0 1.4 1.5
 -4 2 0 4.8 2.7
 -4 2 0 4.2 1.4
 -4 2 0 9.8 3.1
 -4 2 0 4.1 1.9
 -4 2 0 3.2 1.9
 -4 2 0 1.8 2.2
 -4 2 0 2.9 1
 -4 2 0 0.4 3.2
 -4 2 0 -0.4 1.7
 -4 2 0 4.2 2.4
 -4 2 0 2.6 2
 3 -2 0 2641.34 170.08
 3 -2 0 2339.57 164.98
 3 -2 0 2416.16 164.68
 3 -2 0 2308.77 164.98
 3 -2 0 2236.88 165.78
 3 -2 0 2430.46 165.28
 3 -2 0 2385.36 166.88
 3 -2 0 2452.65 168.08
 3 -2 0 2574.74 164.98
 3 -2 0 2387.86 165.48
 3 -2 0 2379.76 166.78
 -3 2 0 2319.97 164.98
 -3 2 0 2367.76 165.78
 -3 2 0 2380.16 165.88
 -3 2 0 2382.46 166.88
 -3 2 0 2253.47 166.68
 -3 2 0 2253.27 166.98
 -3 2 0 2380.26 165.88
 -3 2 0 2343.87 165.38
 -3 2 0 2382.76 165.88
 -3 2 0 2145.79 165.58
 2 -2 0 685.13 49.6
 2 -2 0 694.03 48.7
 2 -2 0 619.14 50.39
 2 -2 0 669.73 48.8
 2 -2 0 588.34 50.59
 2 -2 0 691.43 48.3
 2 -2 0 678.63 48.4
 2 -2 0 699.03 48.5
 -2 2 0 684.73 48.4
 -2 2 0 699.63 49.1
 -2 2 0 727.93 49.7
 -2 2 0 697.23 48.3
 -2 2 0 697.33 48.4
 -2 2 0 725.63 49.3
 -2 2 0 697.93 48.9
 1 -2 0 741.43 52.39
 1 -2 0 712.23 52.39
 1 -2 0 720.93 52.59
 1 -2 0 760.12 53.59
 1 -2 0 714.63 52.79
 1 -2 0 741.93 52.49
 1 -2 0 724.13 52.39
 1 -2 0 764.02 52.49
 -1 2 0 768.32 52.79
 -1 2 0 729.63 52.39
 -1 2 0 754.22 52.69
 -1 2 0 735.23 52.89
 -1 2 0 757.92 53.19
 -1 2 0 745.13 53.29
 -1 2 0 728.93 52.19
 -1 2 0 749.73 52.39
 -1 2 0 751.02 52.39
 0 -2 0 6.5 1.9
 0 -2 0 4.5 1.3
 0 -2 0 4.1 1.4
 0 -2 0 5.2 1
 0 -2 0 3.2 1.3
 0 -2 0 6.2 1.6
 0 -2 0 4.7 2
 0 -2 0 5.7 1.4
 0 2 0 4.6 1.5
 0 2 0 4.9 1.6
 0 2 0 3.9 1.9
 0 2 0 2.6 1.3
 0 2 0 3.3 1
 0 2 0 7.4 1.7
 0 2 0 6.2 1.6
 -1 -2 0 1447.96 103.89
 -1 -2 0 1445.96 103.79
 -1 -2 0 1446.36 103.99
 -1 -2 0 1461.75 103.79
 -1 -2 0 1412.56 103.89
 -1 -2 0 1422.76 103.69
 -1 -2 0 1546.75 106.39
 1 2 0 1547.45 103.89
 1 2 0 1586.94 106.19
 1 2 0 1522.65 104.19
 1 2 0 1497.45 103.99
 1 2 0 1470.25 103.89
 1 2 0 1466.65 103.99
 1 2 0 1508.05 103.89
 1 2 0 1447.66 103.69
 -2 -2 0 341.17 25.5
 -2 -2 0 377.06 29.2
 -2 -2 0 347.67 25.7
 -2 -2 0 316.37 25.8
 -2 -2 0 358.96 25.7
 -2 -2 0 347.77 26
 -2 -2 0 355.16 25.3
 -2 -2 0 315.97 25.7
 -2 -2 0 350.66 24.8
 2 2 0 369.36 28.7
 2 2 0 353.06 25.3
 2 2 0 362.36 26
 2 2 0 353.56 25.6
 2 2 0 347.77 25.6
 2 2 0 344.27 25.6
 2 2 0 348.67 26
 -3 -2 0 19 2.6
 -3 -2 0 20.3 5.5
 -3 -2 0 19.8 3.7
 -3 -2 0 10.9 2.7
 -3 -2 0 14 2.9
 -3 -2 0 21.4 3.4
 -3 -2 0 21.7 5.7
 -3 -2 0 14.2 3.2
 -3 -2 0 15.2 2.3
 -3 -2 0 17.6 2.9
 3 2 0 20 5.7
 3 2 0 19.4 3
 3 2 0 13.9 3.7
 3 2 0 17.1 2.8
 3 2 0 11.8 3
 3 2 0 20.4 3.2
 3 2 0 13.6 3.5
 3 2 0 18 3.1
 3 2 0 18.4 2.9
 3 2 0 21.7 2.8
 -4 -2 0 83.99 7.6
 -4 -2 0 72.89 8.3
 -4 -2 0 75.99 7.6
 -4 -2 0 66.39 8.7
 -4 -2 0 77.59 6.5
 -4 -2 0 72.89 7.3
 -4 -2 0 63.99 8.5
 -4 -2 0 77.69 7.3
 -4 -2 0 81.69 10.6
 -4 -2 0 78.79 6.8
 -4 -2 0 89.69 12.2
 4 2 0 68.89 7.1
 4 2 0 73.99 6.7
 4 2 0 89.09 9
 4 2 0 76.69 8.2
 4 2 0 74.99 6.8
 4 2 0 77.69 7.3
 4 2 0 77.79 6.4
 4 2 0 80.19 11.1
 4 2 0 90.99 9
 4 2 0 82.19 8.8
 -5 -2 0 487.45 39.7
 -5 -2 0 564.54 46.4
 -5 -2 0 539.15 41.4
 -5 -2 0 528.45 39.8
 -5 -2 0 515.75 41.1
 -5 -2 0 541.15 44.9
 -5 -2 0 505.25 40.6
 -5 -2 0 514.45 41.9
 -5 -2 0 524.45 38.1
 -5 -2 0 519.65 39.5
 -5 -2 0 510.45 40.2
 5 2 0 520.05 41
 5 2 0 602.14 41.5
 5 2 0 560.04 38.1
 5 2 0 555.54 39.8
 5 2 0 560.24 39.5
 5 2 0 563.14 41.8
 5 2 0 513.15 40.5
 5 2 0 542.95 38.3
 5 2 0 571.74 45.2
 -6 -2 0 3 3.4
 -6 -2 0 7.2 2.4
 -6 -2 0 0.1 5.7
 -6 -2 0 9.5 3.6
 -6 -2 0 5.1 2.9
 -6 -2 0 7 3
 -6 -2 0 10.2 4.2
 -6 -2 0 13.5 6.5
 6 2 0 10.9 4.9
 6 2 0 6.4 4
 6 2 0 5.5 3.6
 6 2 0 8.3 4.1
 6 2 0 15.5 3.8
 6 2 0 9.8 3
 -7 -2 0 132.09 22.7
 -7 -2 0 127.69 21.2
 -7 -2 0 121.39 19
 7 2 0 130.69 13.5
 7 2 0 146.59 14.8
 7 2 0 107.29 12.3
 7 2 0 116.09 14.1
 -8 -2 0 3.5 8
 -8 -2 0 -1.2 5.7
 8 2 0 -0.7 5.9
 8 2 0 4 5.2
 8 2 0 -2.6 6.6
 -9 -2 0 116.29 23.5
 9 2 0 111.89 15.4
 9 2 0 99.29 13.4
 9 2 0 93.69 15.4
 -10 -2 0 2.8 11.2
 -10 -2 0 5.4 11.6
 10 2 0 4.7 7.3
 10 2 0 1.5 6.7
 -11 -2 0 -13.1 11.1
 11 2 0 0.2 7.8
 -12 -2 0 -18.1 14.6
 -12 -2 0 16 18.2
 13 -3 0 -8.4 10.5
 13 -3 0 -5.3 9.2
 12 -3 0 1.8 8.3
 12 -3 0 -11.2 5.5
 -12 3 0 11.8 13.2
 -12 3 0 -4.3 7.7
 11 -3 0 6.9 8
 11 -3 0 11.4 8.5
 11 -3 0 13 7.5
 -11 3 0 4.8 11.9
 -11 3 0 6.6 5.5
 10 -3 0 226.18 23.2
 10 -3 0 264.57 23.3
 10 -3 0 270.27 25
 10 -3 0 243.58 17.8
 -10 3 0 234.68 22.7
 -10 3 0 201.78 27.6
 9 -3 0 46.7 8.9
 9 -3 0 62.29 10.7
 9 -3 0 44 11.2
 9 -3 0 52.69 5.6
 9 -3 0 56.19 10.9
 -9 3 0 52.29 14.2
 -9 3 0 69.09 10.4
 -9 3 0 49.99 11.2
 8 -3 0 7 3.5
 8 -3 0 11.3 3
 8 -3 0 14.2 2.7
 8 -3 0 8.9 6.4
 8 -3 0 22.5 6.9
 -8 3 0 12.9 8.3
 -8 3 0 4.6 6.8
 -8 3 0 14.2 4.7
 -8 3 0 12.8 4.2
 -8 3 0 16.1 5.5
 -8 3 0 13.3 5.4
 -8 3 0 2.9 5.2
 7 -3 0 202.78 17.4
 7 -3 0 206.88 19.1
 7 -3 0 196.08 18.4
 7 -3 0 206.78 14.9
 7 -3 0 192.18 14.5
 7 -3 0 214.48 19.1
 7 -3 0 190.78 17.3
 7 -3 0 205.28 21
 -7 3 0 153.68 18.5
 -7 3 0 185.38 17.1
 -7 3 0 207.28 15
 -7 3 0 148.89 17.5
 -7 3 0 156.18 16.5
 -7 3 0 206.28 16.1
 -7 3 0 198.88 17.2
 -7 3 0 170.68 15.6
 -7 3 0 149.19 18.1
 6 -3 0 18.4 3.9
 6 -3 0 16.7 6.5
 6 -3 0 20.8 5.6
 6 -3 0 19.5 6.1
 6 -3 0 22.2 3.1
 6 -3 0 15.9 2.7
 6 -3 0 19.2 5.5
 6 -3 0 14.6 4.4
 6 -3 0 17.9 4.8
 -6 3 0 15.3 6
 -6 3 0 21.1 4.9
 -6 3 0 15.1 2.9
 -6 3 0 17.7 4.4
 -6 3 0 17.6 3.8
 -6 3 0 18.8 6.4
 -6 3 0 14.1 4.5
 -6 3 0 13 5.1
 -6 3 0 13.7 4.1
 -6 3 0 16.9 4.1
 -6 3 0 14.4 4
 -6 3 0 2.5 4.5
 -6 3 0 16.5 5.3
 5 -3 0 1593.54 107.29
 5 -3 0 1444.96 103.69
 5 -3 0 1466.75 103.19
 5 -3 0 1496.25 102.99
 5 -3 0 1516.25 105.19
 5 -3 0 1715.43 107.59
 5 -3 0 1446.86 102.19
 5 -3 0 1544.15 105.59
 5 -3 0 1477.65 102.29
 -5 3 0 1453.95 103.29
 -5 3 0 1472.35 103.69
 -5 3 0 1206.98 103.59
 -5 3 0 1374.36 105.29
 -5 3 0 1319.27 105.49
 -5 3 0 1445.36 103.79
 -5 3 0 1467.85 105.19
 -5 3 0 1417.26 102.19
 -5 3 0 1446.46 102.89
 -5 3 0 1374.96 103.29
 -5 3 0 1483.05 103.89
 4 -3 0 28.9 4.1
 4 -3 0 23.2 3.5
 4 -3 0 29.8 6.2
 4 -3 0 32.3 3.8
 4 -3 0 29.4 7.6
 4 -3 0 37.3 7.4
 4 -3 0 32.3 3.8
 4 -3 0 25.6 5.2
 4 -3 0 26.7 4.3
 -4 3 0 18.1 5.7
 -4 3 0 22.6 5.4
 -4 3 0 21.7 3.7
 -4 3 0 27.2 4.1
 -4 3 0 26.5 5.5
 -4 3 0 29.5 4.7
 -4 3 0 30.8 3.3
 -4 3 0 27.3 4.6
 -4 3 0 21.9 4.3
 -4 3 0 20.2 3.9
 -4 3 0 25.2 5.5
 3 -3 0 343.07 25.2
 3 -3 0 344.67 25.6
 3 -3 0 319.97 29
 3 -3 0 344.37 25.4
 3 -3 0 347.77 25.9
 3 -3 0 352.96 25.1
 3 -3 0 358.96 27.1
 3 -3 0 344.57 25.7
 -3 3 0 336.87 25.7
 -3 3 0 345.57 26.1
 -3 3 0 342.57 25.3
 -3 3 0 341.97 25.9
 -3 3 0 344.27 25.2
 -3 3 0 330.07 26.7
 -3 3 0 362.66 25.4
 -3 3 0 320.77 25
 2 -3 0 853.41 60.39
 2 -3 0 821.12 60.19
 2 -3 0 872.21 59.89
 2 -3 0 836.52 60.29
 2 -3 0 872.01 61.59
 2 -3 0 836.92 60.59
 2 -3 0 865.01 61.29
 2 -3 0 872.91 60.29
 -2 3 0 847.12 60.29
 -2 3 0 699.23 61.19
 -2 3 0 907.41 60.99
 -2 3 0 868.31 60.29
 -2 3 0 842.22 60.69
 -2 3 0 843.72 60.29
 -2 3 0 861.01 60.39
 -2 3 0 885.91 61.49
 1 -3 0 27.2 3.9
 1 -3 0 23.5 3.6
 1 -3 0 27.6 4.9
 1 -3 0 23.6 3.4
 1 -3 0 30.9 4.1
 1 -3 0 17.9 3.7
 1 -3 0 21 3.2
 1 -3 0 26 4.5
 1 -3 0 20.2 3.5
 -1 3 0 21.1 3.5
 -1 3 0 23.6 3.8
 -1 3 0 26.6 3.7
 -1 3 0 30.2 3.5
 -1 3 0 29 4.3
 -1 3 0 29 3.9
 -1 3 0 21 3.7
 -1 3 0 29.1 2.5
 -1 3 0 32.4 4.3
 0 -3 0 1131.19 81.39
 0 -3 0 1150.28 81.49
 0 -3 0 1134.59 81.39
 0 -3 0 1214.88 83.29
 0 -3 0 1112.69 80.59
 0 -3 0 1100.09 81.49
 0 -3 0 1158.88 81.49
 0 -3 0 1111.59 81.09
 0 3 0 1227.98 83.09
 0 3 0 1145.19 81.49
 0 3 0 1178.38 81.39
 0 3 0 1131.09 81.39
 0 3 0 1131.99 81.39
 0 3 0 1165.68 81.39
 -1 -3 0 1921.81 140.29
 -1 -3 0 2197.08 144.19
 -1 -3 0 1934.71 140.59
 -1 -3 0 1916.61 140.79
 -1 -3 0 1914.81 140.79
 -1 -3 0 1972.4 140.69
 -1 -3 0 1968.5 140.99
 1 3 0 2017.7 140.79
 1 3 0 2085.79 143.49
 1 3 0 2010.4 140.89
 1 3 0 2009.9 141.09
 1 3 0 2025.2 140.79
 1 3 0 2024.2 140.59
 1 3 0 1977.7 140.79
 1 3 0 2107.59 140.49
 -2 -3 0 46.7 4.9
 -2 -3 0 38.3 4.9
 -2 -3 0 34.4 5.5
 -2 -3 0 45.7 4.8
 -2 -3 0 38.9 5.3
 -2 -3 0 44.3 8.8
 -2 -3 0 49.7 5.1
 2 3 0 43.1 5.5
 2 3 0 50.69 9
 2 3 0 35.4 5.1
 2 3 0 45.8 4.9
 2 3 0 48.2 6.1
 2 3 0 35.9 5.1
 2 3 0 36.9 4.8
 2 3 0 31.4 4.9
 -3 -3 0 340.57 29.4
 -3 -3 0 393.06 30.2
 -3 -3 0 391.76 30.1
 -3 -3 0 394.36 29.5
 -3 -3 0 381.56 28.1
 -3 -3 0 414.86 29.2
 -3 -3 0 386.56 30.1
 -3 -3 0 382.96 34.4
 -3 -3 0 366.66 29.6
 3 3 0 419.06 29.6
 3 3 0 418.26 30.4
 3 3 0 423.76 30.4
 3 3 0 371.76 28.9
 3 3 0 408.26 29.5
 3 3 0 426.36 29.7
 3 3 0 417.36 34.1
 3 3 0 389.96 31
 3 3 0 408.06 29
 -4 -3 0 260.97 22.2
 -4 -3 0 279.97 21.5
 -4 -3 0 310.57 28.8
 -4 -3 0 272.07 23.3
 -4 -3 0 255.27 22.8
 -4 -3 0 278.77 20.8
 -4 -3 0 301.87 27
 -4 -3 0 282.37 22.8
 -4 -3 0 259.77 22.2
 -4 -3 0 277.67 22.2
 4 3 0 281.87 22.4
 4 3 0 317.87 22
 4 3 0 295.77 23.3
 4 3 0 288.67 27
 4 3 0 305.07 22.6
 4 3 0 307.27 21.9
 4 3 0 287.17 21.4
 4 3 0 298.67 21.9
 4 3 0 289.87 24
 4 3 0 280.77 24.8
 -5 -3 0 161.88 14.3
 -5 -3 0 186.08 15.9
 -5 -3 0 182.58 15.7
 -5 -3 0 207.88 23.1
 -5 -3 0 179.98 20.6
 -5 -3 0 189.08 16.5
 -5 -3 0 200.28 16.2
 -5 -3 0 176.08 14.6
 5 3 0 173.38 17.3
 5 3 0 187.18 15
 5 3 0 195.58 17.3
 5 3 0 183.08 14.5
 5 3 0 214.48 16.3
 5 3 0 198.28 15.6
 5 3 0 189.88 14.9
 5 3 0 210.98 17.3
 5 3 0 193.98 17.8
 -6 -3 0 15.1 4.4
 -6 -3 0 12.6 4.3
 -6 -3 0 10.1 6
 -6 -3 0 10.7 7.6
 -6 -3 0 9.8 3.8
 -6 -3 0 9.5 5
 6 3 0 13.6 5.7
 6 3 0 -2.4 5.5
 6 3 0 14.4 7.4
 6 3 0 4.8 5.1
 6 3 0 10.4 4.3
 -7 -3 0 8.8 8.4
 -7 -3 0 4 4.1
 -7 -3 0 7.9 8.2
 7 3 0 2.9 4.1
 7 3 0 2.9 5.3
 7 3 0 16.2 5.7
 -8 -3 0 6 8.9
 -8 -3 0 4 5.2
 -8 -3 0 8.4 8.8
 8 3 0 0.6 4.8
 8 3 0 -3.2 5.7
 -9 -3 0 30 11.8
 -9 -3 0 9.6 11.3
 9 3 0 46.8 9.7
 9 3 0 23.6 9.1
 -10 -3 0 9 13.1
 -10 -3 0 17.4 13
 10 3 0 14.1 7.4
 10 3 0 4.2 8.7
 -11 -3 0 -15.9 12.4
 -11 -3 0 -3 13.5
 11 3 0 3.7 8.4
 11 3 0 -5.8 9
 13 -4 0 -13.1 9.5
 13 -4 0 3.7 11.3
 12 -4 0 4.8 9.5
 12 -4 0 33 22.9
 12 -4 0 11.2 9.3
 -12 4 0 10.7 7.7
 11 -4 0 -5.7 6.2
 11 -4 0 -7.8 7.8
 11 -4 0 -3.6 8.4
 -11 4 0 -8.9 5.2
 10 -4 0 16.7 3.2
 10 -4 0 23 9.6
 10 -4 0 19.9 6.5
 10 -4 0 33.9 9.3
 -10 4 0 18 7.1
 -10 4 0 8 9.8
 -10 4 0 18.8 9.3
 9 -4 0 28.4 9.1
 9 -4 0 24.4 6.9
 9 -4 0 21.8 3.7
 9 -4 0 32.4 10.1
 9 -4 0 23.6 9
 -9 4 0 14.4 6.6
 -9 4 0 23.3 11.3
 -9 4 0 31 6.7
 8 -4 0 9.6 8.1
 8 -4 0 3.9 4.6
 8 -4 0 7.3 2.4
 8 -4 0 10.8 6.3
 8 -4 0 4.1 4.5
 8 -4 0 9.6 2.7
 8 -4 0 6.5 5.5
 -8 4 0 7.2 6.5
 -8 4 0 -1.1 3.3
 -8 4 0 11.5 7.1
 -8 4 0 12.3 5.3
 -8 4 0 -13.1 5
 7 -4 0 190.58 18.8
 7 -4 0 180.08 14.3
 7 -4 0 244.68 21.9
 7 -4 0 199.18 18.6
 7 -4 0 174.28 16.7
 7 -4 0 181.48 15.9
 7 -4 0 181.48 14.5
 -7 4 0 209.68 17.2
 -7 4 0 184.18 15.5
 -7 4 0 175.98 16.1
 -7 4 0 179.58 15.7
 -7 4 0 178.68 14.6
 -7 4 0 149.79 15.9
 -7 4 0 136.99 18.9
 6 -4 0 45.5 5.4
 6 -4 0 46.1 7
 6 -4 0 50.79 9
 6 -4 0 53.89 9.7
 6 -4 0 61.99 11.3
 6 -4 0 49.5 6.1
 6 -4 0 55.99 11.9
 6 -4 0 40.7 5.3
 -6 4 0 25.3 8
 -6 4 0 41.6 8.1
 -6 4 0 45.5 6.9
 -6 4 0 42 6.9
 -6 4 0 52.29 6.6
 -6 4 0 43.5 7.3
 -6 4 0 39.2 8.1
 -6 4 0 46 6.1
 -6 4 0 34.4 6.3
 -6 4 0 31.4 5.8
 -6 4 0 46.9 5
 -6 4 0 39.8 9.1
 5 -4 0 32 4.6
 5 -4 0 38.1 5.1
 5 -4 0 37.9 5
 5 -4 0 39.2 9.9
 5 -4 0 43 5.1
 5 -4 0 36.7 6.8
 5 -4 0 54.09 11.8
 -5 4 0 41.8 6.4
 -5 4 0 24.5 6.7
 -5 4 0 20.5 5.3
 -5 4 0 27.2 6.9
 -5 4 0 33.1 5.1
 -5 4 0 35.9 4.9
 -5 4 0 38.7 7
 -5 4 0 18.6 6.7
 -5 4 0 18.7 7.2
 -5 4 0 38.5 5.4
 4 -4 0 246.98 22.6
 4 -4 0 224.88 17.4
 4 -4 0 223.28 17.8
 4 -4 0 195.18 19.5
 4 -4 0 224.38 18.5
 4 -4 0 226.88 18.2
 4 -4 0 220.68 17.5
 4 -4 0 226.68 17.2
 4 -4 0 210.88 23.3
 -4 4 0 212.58 18.4
 -4 4 0 223.28 17.6
 -4 4 0 214.18 17.1
 -4 4 0 228.38 17.6
 -4 4 0 213.18 18.5
 -4 4 0 219.98 19.5
 -4 4 0 221.68 17.4
 -4 4 0 230.98 18.3
 3 -4 0 59.09 6.3
 3 -4 0 61.39 6.2
 3 -4 0 51.29 5.7
 3 -4 0 66.09 6.3
 3 -4 0 74.69 12
 3 -4 0 53.79 5.9
 3 -4 0 68.39 9.2
 3 -4 0 38.5 8.8
 -3 4 0 59.49 6.1
 -3 4 0 59.09 6.1
 -3 4 0 57.19 7.3
 -3 4 0 69.99 7.6
 -3 4 0 50.39 7.3
 -3 4 0 45.2 6.9
 -3 4 0 64.09 6.3
 -3 4 0 53.89 5.9
 2 -4 0 1005.5 75.69
 2 -4 0 1005.6 76.39
 2 -4 0 1035.7 75.49
 2 -4 0 1048 76.69
 2 -4 0 1035.5 75.49
 2 -4 0 1091.29 75.39
 2 -4 0 1038.3 75.49
 -2 4 0 1035.2 75.09
 -2 4 0 1100.99 76.19
 -2 4 0 1097.19 75.59
 -2 4 0 1057.69 75.99
 -2 4 0 1091.09 75.59
 -2 4 0 1038.4 75.69
 -2 4 0 1145.09 77.09
 1 -4 0 1859.41 140.59
 1 -4 0 1925.91 140.39
 1 -4 0 1959.3 140.39
 1 -4 0 1970.5 142.09
 1 -4 0 1973.9 140.99
 1 -4 0 2026.2 140.29
 1 -4 0 1977.4 140.39
 1 -4 0 2091.99 141.79
 -1 4 0 2062.79 141.29
 -1 4 0 1980.7 140.59
 -1 4 0 2002.3 140.59
 -1 4 0 2001 139.59
 -1 4 0 2071.39 140.39
 -1 4 0 2017.1 140.59
 -1 4 0 1993.9 140.39
 -1 4 0 1972.9 138.79
 0 -4 0 2.5 1.3
 0 -4 0 0.2 2.3
 0 -4 0 5.4 1.8
 0 -4 0 1.1 2.4
 0 -4 0 2.2 1.5
 0 -4 0 2.1 1.7
 0 -4 0 0.5 1.6
 0 -4 0 -0.3 2
 0 -4 0 2.6 2
 0 4 0 4.6 2.6
 0 4 0 2.5 2.2
 0 4 0 2.8 1.6
 0 4 0 6.1 2.4
 0 4 0 2.3 2.2
 0 4 0 0.1 1.2
 0 4 0 2.1 1.4
 0 4 0 6 2.6
 -1 -4 0 446.06 34.3
 -1 -4 0 444.76 33.4
 -1 -4 0 480.95 34.6
 -1 -4 0 496.35 38.1
 -1 -4 0 443.16 34.1
 -1 -4 0 451.15 34.4
 -1 -4 0 449.86 34.6
 -1 -4 0 445.96 33.6
 1 4 0 462.35 34.5
 1 4 0 421.76 34.5
 1 4 0 466.75 34.2
 1 4 0 485.75 34.4
 1 4 0 468.95 33.8
 1 4 0 480.95 34.5
 1 4 0 453.85 37
 1 4 0 465.15 34.4
 -2 -4 0 369.76 29.1
 -2 -4 0 348.97 29.3
 -2 -4 0 376.66 29.3
 -2 -4 0 392.46 29.9
 -2 -4 0 371.36 29.4
 -2 -4 0 376.36 29.1
 -2 -4 0 400.36 34.2
 2 4 0 421.76 29.4
 2 4 0 381.16 29.8
 2 4 0 413.26 33.4
 2 4 0 376.76 29.5
 2 4 0 387.06 29.5
 2 4 0 413.86 29.5
 2 4 0 404.66 29.2
 2 4 0 376.96 29.3
 -3 -4 0 35.5 5.4
 -3 -4 0 26.7 4.9
 -3 -4 0 33.2 3.1
 -3 -4 0 28.6 5.6
 -3 -4 0 41.9 9.9
 -3 -4 0 32.8 6.3
 -3 -4 0 25.4 5
 -3 -4 0 35.3 5.5
 3 4 0 39.5 5.7
 3 4 0 36.3 5.6
 3 4 0 29.9 4.7
 3 4 0 27.3 5.1
 3 4 0 29.8 5.2
 3 4 0 39.7 6.1
 3 4 0 38.8 8.8
 -4 -4 0 421.46 36.1
 -4 -4 0 413.46 31.6
 -4 -4 0 417.66 30.3
 -4 -4 0 388.66 30.5
 -4 -4 0 445.86 38.7
 -4 -4 0 368.66 30.7
 -4 -4 0 371.06 30.8
 -4 -4 0 370.96 28.2
 -4 -4 0 394.46 31.4
 4 4 0 406.76 29.8
 4 4 0 422.96 30.4
 4 4 0 413.66 29.9
 4 4 0 432.96 30.9
 4 4 0 386.86 30.3
 4 4 0 424.46 31.8
 4 4 0 361.66 31.3
 4 4 0 398.06 32.7
 -5 -4 0 28.4 5
 -5 -4 0 30 5.6
 -5 -4 0 30.5 10.7
 -5 -4 0 31 6.6
 -5 -4 0 26.2 5.3
 -5 -4 0 36 11.1
 5 4 0 36.4 6.1
 5 4 0 25.2 4.6
 5 4 0 35 7.5
 5 4 0 34.3 7.8
 5 4 0 33 5.4
 5 4 0 37.5 7.6
 -6 -4 0 315.97 31.4
 -6 -4 0 250.27 31.3
 -6 -4 0 307.17 25.3
 6 4 0 301.97 26.5
 6 4 0 278.17 26.4
 6 4 0 337.27 24
 6 4 0 267.17 25
 -7 -4 0 114.89 24
 -7 -4 0 95.09 13.3
 -7 -4 0 86.49 19.1
 7 4 0 101.89 19.7
 -8 -4 0 12.2 10.9
 -8 -4 0 18.2 7.5
 -8 -4 0 26.8 12.1
 8 4 0 32.7 9.8
 8 4 0 52.19 10.6
 -9 -4 0 -11.8 10.6
 -9 -4 0 -3.2 9.9
 9 4 0 -11.6 4.9
 9 4 0 3.4 8.7
 -10 -4 0 -18.5 11.3
 10 4 0 33.6 12.1
 13 -5 0 37.3 13.7
 13 -5 0 3.9 11
 -13 5 0 7.8 9.2
 12 -5 0 13.9 8.4
 12 -5 0 11.4 12
 12 -5 0 4.6 13.9
 -12 5 0 8.6 7.2
 11 -5 0 27.3 12.1
 11 -5 0 8.9 8.5
 11 -5 0 18.7 10.4
 -11 5 0 17.9 7.9
 10 -5 0 1.7 6.8
 10 -5 0 1.8 7.6
 10 -5 0 -3.2 4.4
 10 -5 0 1 2.6
 -10 5 0 3.8 7.8
 -10 5 0 -8 6
 -10 5 0 -0.3 3.6
 9 -5 0 -10.3 10.2
 9 -5 0 5.4 3.2
 9 -5 0 -1.7 7.6
 -9 5 0 -1.2 7.5
 -9 5 0 2.5 6.6
 -9 5 0 -3.4 5.6
 8 -5 0 14.7 6.8
 8 -5 0 7.8 6.1
 8 -5 0 19.4 10.1
 8 -5 0 7.2 2.8
 8 -5 0 9.1 5
 -8 5 0 7.5 4.8
 -8 5 0 4.4 4.2
 -8 5 0 10.8 3.9
 -8 5 0 4 6
 7 -5 0 135.69 16.2
 7 -5 0 127.29 12.8
 7 -5 0 182.48 24.3
 7 -5 0 135.59 12.2
 7 -5 0 139.69 12.6
 7 -5 0 161.68 18.3
 7 -5 0 151.48 14.6
 -7 5 0 141.69 12.6
 -7 5 0 147.69 13.1
 -7 5 0 145.99 14
 -7 5 0 143.79 14.3
 6 -5 0 263.97 21.5
 6 -5 0 302.47 29.3
 6 -5 0 252.97 23.7
 6 -5 0 244.58 20.2
 6 -5 0 256.27 20.1
 6 -5 0 236.08 20.1
 6 -5 0 278.97 20.3
 6 -5 0 256.87 25.9
 -6 5 0 255.87 20.3
 -6 5 0 255.17 21.7
 -6 5 0 234.18 20.1
 -6 5 0 263.87 22.1
 -6 5 0 261.07 20.5
 5 -5 0 -0.8 2.1
 5 -5 0 -1.2 2.4
 5 -5 0 6.1 7.9
 5 -5 0 2 2.2
 5 -5 0 0.8 2.2
 5 -5 0 4.5 3.3
 5 -5 0 5.5 2.5
 5 -5 0 -1.3 2.7
 5 -5 0 1.5 5.8
 -5 5 0 1.8 2.1
 -5 5 0 3.4 3.7
 -5 5 0 -2.2 2.2
 -5 5 0 2.1 2.3
 -5 5 0 3.6 3.1
 -5 5 0 1.8 2.9
 -5 5 0 6 3.3
 -5 5 0 1.3 3.5
 -5 5 0 4.4 2.2
 -5 5 0 4.8 2.4
 4 -5 0 6.2 4.9
 4 -5 0 -1.8 2.9
 4 -5 0 7.4 3.3
 4 -5 0 -0.4 2.4
 4 -5 0 1.1 2
 4 -5 0 -2.8 2.9
 4 -5 0 9 3.2
 -4 5 0 -2.8 2.6
 -4 5 0 3.3 2.8
 -4 5 0 -1.6 2.9
 -4 5 0 5.9 4.1
 -4 5 0 7.8 3.6
 -4 5 0 6.5 4.8
 -4 5 0 -0.2 2.3
 3 -5 0 526.55 38.9
 3 -5 0 509.95 40.5
 3 -5 0 469.35 38.4
 3 -5 0 543.15 38.8
 3 -5 0 492.05 38.6
 3 -5 0 522.65 39.3
 3 -5 0 476.15 41.3
 -3 5 0 521.75 38.9
 -3 5 0 532.45 38.9
 -3 5 0 540.15 39.6
 -3 5 0 579.24 40.8
 -3 5 0 521.45 39
 -3 5 0 539.95 39.6
 -3 5 0 535.25 38.7
 2 -5 0 40.9 5.9
 2 -5 0 28.4 5.3
 2 -5 0 33.3 5
 2 -5 0 40.5 6.6
 2 -5 0 39.8 6.9
 2 -5 0 24 6.1
 2 -5 0 37.4 6
 2 -5 0 19 6.5
 2 -5 0 35.8 5.4
 -2 5 0 38.6 5.8
 -2 5 0 38.5 6.1
 -2 5 0 36.9 5.5
 -2 5 0 44 6.4
 -2 5 0 38.5 3.3
 -2 5 0 44.8 6.6
 -2 5 0 40.9 5.1
 1 -5 0 18.6 3.8
 1 -5 0 18.9 3.9
 1 -5 0 16.6 5.7
 1 -5 0 22.8 5.4
 1 -5 0 20.1 4.3
 1 -5 0 20.1 5.5
 1 -5 0 25.9 5.5
 1 -5 0 21.7 4.5
 -1 5 0 14.9 3.1
 -1 5 0 16.4 4
 -1 5 0 18.9 4.1
 -1 5 0 17.5 4.2
 -1 5 0 17.6 2.5
 -1 5 0 17.7 4.7
 -1 5 0 25.5 4.9
 -1 5 0 22.8 4.5
 0 -5 0 48 9.4
 0 -5 0 63.89 7
 0 -5 0 59.09 8
 0 -5 0 65.19 9
 0 -5 0 52.99 8.3
 0 -5 0 61.09 6.7
 0 -5 0 48.8 7.1
 0 -5 0 63.39 5.9
 0 -5 0 57.19 8.3
 0 5 0 60.09 8.1
 0 5 0 60.59 7.9
 0 5 0 57.89 7.5
 0 5 0 55.09 7.8
 0 5 0 45.4 5.5
 0 5 0 69.69 6
 0 5 0 75.69 9.5
 0 5 0 76.99 8.7
 -1 -5 0 429.16 33.2
 -1 -5 0 461.35 34.6
 -1 -5 0 453.15 33.2
 -1 -5 0 497.45 39.1
 -1 -5 0 412.16 34
 -1 -5 0 417.86 33.8
 -1 -5 0 411.06 34
 1 5 0 469.75 37.7
 1 5 0 467.45 34.3
 1 5 0 476.55 34.4
 1 5 0 456.55 34.2
 1 5 0 437.56 34.5
 1 5 0 469.55 34.6
 1 5 0 450.45 34.1
 1 5 0 436.16 33.2
 -2 -5 0 500.55 37
 -2 -5 0 455.95 36.9
 -2 -5 0 485.85 36.9
 -2 -5 0 465.55 37.4
 -2 -5 0 452.15 35.2
 -2 -5 0 491.05 36.4
 -2 -5 0 509.75 42.7
 -2 -5 0 440.76 36.4
 2 5 0 488.45 37.4
 2 5 0 491.65 36.9
 2 5 0 507.55 37.2
 2 5 0 476.25 36.8
 2 5 0 517.75 36.6
 2 5 0 491.15 41.2
 2 5 0 498.45 37.3
 2 5 0 519.35 36.8
 -3 -5 0 1.4 2.7
 -3 -5 0 -0.9 2.5
 -3 -5 0 1.5 2.6
 -3 -5 0 -0.3 1.3
 -3 -5 0 2.2 2.3
 -3 -5 0 -5.7 5.4
 -3 -5 0 3.6 3.2
 3 5 0 -0.3 2.9
 3 5 0 3.2 3.3
 3 5 0 6.8 3.1
 3 5 0 -3 2.6
 3 5 0 2.5 3.1
 -4 -5 0 26.4 4.7
 -4 -5 0 21.6 5.2
 -4 -5 0 29.2 11.1
 -4 -5 0 21 5.8
 4 5 0 20.2 5.6
 4 5 0 30.1 6.9
 4 5 0 37.2 6.6
 4 5 0 30 5.9
 4 5 0 21 4.2
 4 5 0 25.4 7.7
 -5 -5 0 293.37 30.3
 -5 -5 0 285.07 25.1
 -5 -5 0 270.27 31.9
 5 5 0 297.97 25.3
 5 5 0 286.07 23.7
 5 5 0 275.87 23.4
 5 5 0 315.47 25.3
 5 5 0 273.97 26.1
 -6 -5 0 -3.9 9.5
 -6 -5 0 1.7 4.7
 6 5 0 6.3 5.6
 6 5 0 7.3 6.1
 -7 -5 0 46.2 16
 -7 -5 0 20.5 13.7
 -7 -5 0 39.1 8.6
 7 5 0 43.6 10.1
 7 5 0 47.4 11.6
 -8 -5 0 2.8 5.9
 -8 -5 0 -1.6 9.5
 -8 -5 0 9.6 10.1
 8 5 0 -5.1 6.5
 8 5 0 0.3 7.7
 -9 -5 0 -1.6 14.7
 9 5 0 4.4 10.1
 9 5 0 10.6 9.6
 -10 -5 0 7.2 16.7
 -10 -5 0 29 14.9
 10 5 0 33 13
 10 5 0 33.4 11.5
 13 -6 0 -11.1 11.1
 13 -6 0 -4.9 15
 -13 6 0 -0.9 8.7
 12 -6 0 7.8 10.2
 12 -6 0 -5.8 10.7
 -12 6 0 4 8.4
 11 -6 0 15.6 10.6
 11 -6 0 26.5 8.9
 -11 6 0 25.6 8.9
 10 -6 0 39.3 8.7
 10 -6 0 30.7 9.1
 -10 6 0 27.3 8.4
 -10 6 0 12.6 7.5
 9 -6 0 103.89 10.2
 9 -6 0 123.09 18.9
 9 -6 0 120.89 24.5
 9 -6 0 91.39 13.3
 -9 6 0 93.19 13.9
 8 -6 0 39.6 14.9
 8 -6 0 4 5.9
 8 -6 0 24.2 6.6
 -8 6 0 14.4 4.9
 -8 6 0 17.5 5.5
 -8 6 0 2.2 6
 7 -6 0 -13.9 11.8
 7 -6 0 2.2 2.3
 7 -6 0 -4 3.4
 7 -6 0 -0.5 5.1
 -7 6 0 -1.2 2.9
 -7 6 0 8.7 6.1
 -7 6 0 0.3 2.8
 -7 6 0 -4.5 3.1
 6 -6 0 1.6 2.7
 6 -6 0 -2.3 4.2
 6 -6 0 9.9 8.8
 6 -6 0 -1.4 2.6
 6 -6 0 -5.4 8.5
 6 -6 0 -2.5 1.9
 6 -6 0 0.5 2.5
 -6 6 0 2.3 2.8
 -6 6 0 3.4 4.1
 -6 6 0 1.6 2.7
 -6 6 0 2.6 2.6
 -6 6 0 -1.8 2.2
 5 -6 0 168.28 15.6
 5 -6 0 185.68 18.7
 5 -6 0 178.48 15.8
 5 -6 0 165.18 15.5
 5 -6 0 209.88 17
 5 -6 0 176.98 16.2
 5 -6 0 184.88 21.3
 5 -6 0 203.08 28.1
 -5 6 0 206.88 16.5
 -5 6 0 191.58 16.5
 -5 6 0 188.18 16.2
 -5 6 0 155.18 17.8
 -5 6 0 204.68 14.7
 -5 6 0 194.78 16.1
 -5 6 0 201.28 17.3
 4 -6 0 278.47 21.2
 4 -6 0 256.87 20.8
 4 -6 0 247.58 21.6
 4 -6 0 172.88 26.3
 4 -6 0 248.38 21.1
 4 -6 0 252.87 22.9
 -4 6 0 278.17 21.1
 -4 6 0 286.37 21.3
 -4 6 0 227.18 20.6
 -4 6 0 279.87 23.1
 -4 6 0 248.48 21.8
 -4 6 0 230.48 20.8
 -4 6 0 260.47 22.1
 -4 6 0 273.07 19
 3 -6 0 1001.1 75.39
 3 -6 0 977.2 75.59
 3 -6 0 1021.6 75.19
 3 -6 0 954.5 75.49
 3 -6 0 1115.39 75.39
 -3 6 0 1071.69 75.69
 -3 6 0 1097.99 76.29
 -3 6 0 1064.59 75.79
 -3 6 0 986.6 75.89
 -3 6 0 1023.4 74.79
 -3 6 0 1128.69 77.49
 -3 6 0 1046.9 72.89
 -3 6 0 1064.59 75.49
 2 -6 0 -0.6 2.5
 2 -6 0 2.2 2.1
 2 -6 0 2.3 2.2
 2 -6 0 0.1 3.1
 2 -6 0 2.1 4.1
 2 -6 0 0.5 2.9
 2 -6 0 1 3
 2 -6 0 5.5 3.8
 -2 6 0 0.9 2.9
 -2 6 0 -1.7 2.2
 -2 6 0 0.9 2
 -2 6 0 0 2.5
 -2 6 0 8 3.4
 -2 6 0 2.4 1.1
 -2 6 0 2.6 2.3
 1 -6 0 337.07 27.6
 1 -6 0 326.17 28.8
 1 -6 0 315.87 26
 1 -6 0 322.57 26.7
 1 -6 0 339.47 26.6
 1 -6 0 329.07 26.3
 1 -6 0 292.27 26.1
 1 -6 0 325.87 28.7
 -1 6 0 330.97 26.7
 -1 6 0 327.67 27.9
 -1 6 0 333.77 28
 -1 6 0 340.67 26.4
 -1 6 0 344.37 24.2
 -1 6 0 327.97 24.9
 -1 6 0 343.27 26.7
 -1 6 0 334.57 26.4
 0 -6 0 554.94 42.7
 0 -6 0 545.25 41.1
 0 -6 0 599.24 43.6
 0 -6 0 566.24 46.6
 0 -6 0 567.14 43.6
 0 -6 0 510.35 42.3
 0 -6 0 566.44 45.7
 0 -6 0 534.95 42.7
 0 -6 0 562.54 42.6
 0 6 0 570.94 45.6
 0 6 0 585.24 43.2
 0 6 0 558.84 42.8
 0 6 0 603.64 41.2
 0 6 0 625.24 43.3
 0 6 0 575.74 41.1
 0 6 0 591.34 43
 0 6 0 508.55 43.9
 -1 -6 0 30.3 5.7
 -1 -6 0 22.3 5
 -1 -6 0 16.1 4.6
 -1 -6 0 18.3 4.1
 -1 -6 0 21.7 4.1
 -1 -6 0 14.2 7.3
 -1 -6 0 21.3 5.8
 1 6 0 20.5 3.3
 1 6 0 24.8 6.2
 1 6 0 16.7 4.5
 1 6 0 17.6 6.7
 1 6 0 19.4 3.8
 1 6 0 22.3 5.3
 1 6 0 23.6 5.5
 -2 -6 0 2.2 3.1
 -2 -6 0 -1.9 2.5
 -2 -6 0 0.1 3.4
 -2 -6 0 2.5 2.2
 -2 -6 0 0.9 3
 -2 -6 0 0.5 5.3
 -2 -6 0 2.4 3.6
 2 6 0 -1.1 2.8
 2 6 0 2 2.9
 2 6 0 0.7 3.2
 2 6 0 0.7 2.6
 2 6 0 -1.2 3.3
 2 6 0 0.2 2.8
 -3 -6 0 1.1 4.7
 -3 -6 0 0 3.8
 -3 -6 0 4 3.3
 -3 -6 0 1.3 3.6
 3 6 0 0.9 4.6
 3 6 0 3.7 4.7
 3 6 0 -2.1 5.2
 3 6 0 12.2 5.6
 3 6 0 7.3 5.1
 -4 -6 0 46.5 15.7
 -4 -6 0 39.7 8.5
 -4 -6 0 51.39 9.6
 4 6 0 59.59 8.7
 4 6 0 55.19 8.9
 4 6 0 60.09 10.5
 4 6 0 45.5 8.2
 4 6 0 53.09 10.5
 -5 -6 0 90.99 14.5
 -5 -6 0 98.19 23.3
 5 6 0 84.59 13.9
 5 6 0 126.29 17.1
 5 6 0 121.79 13.1
 5 6 0 118.09 14.8
 -6 -6 0 3.7 9.8
 -6 -6 0 14.6 10.4
 6 6 0 19.1 6.8
 6 6 0 1.3 5.5
 -7 -6 0 -8.8 10.2
 -7 -6 0 4.7 5
 -7 -6 0 -4.4 7.6
 7 6 0 0.9 6.6
 7 6 0 -17 5.8
 -8 -6 0 -6.4 11.1
 -8 -6 0 -7.8 12.3
 -8 -6 0 4.4 7.5
 8 6 0 -9.2 6.5
 8 6 0 4.8 9.4
 -9 -6 0 -13.1 16
 -9 -6 0 3.8 14.7
 9 6 0 -6.9 10.1
 9 6 0 -0.9 8.5
 13 -7 0 4.8 14.4
 -13 7 0 -2.6 8.9
 12 -7 0 24.5 11.5
 11 -7 0 -6.8 6.9
 11 -7 0 8.5 8.3
 -11 7 0 -9.2 3.9
 10 -7 0 0.7 6.7
 10 -7 0 3.9 6.6
 -10 7 0 0.1 6.6
 9 -7 0 -15.4 11.3
 9 -7 0 7.9 5.1
 9 -7 0 -0.4 5.2
 -9 7 0 6.7 6.6
 8 -7 0 36.1 6.2
 8 -7 0 3.2 18.6
 8 -7 0 31.4 7.4
 -8 7 0 25.6 6.2
 7 -7 0 7.9 3.6
 7 -7 0 7.8 6.3
 7 -7 0 10.5 4.4
 7 -7 0 7.6 9.5
 -7 7 0 7.7 4.9
 -7 7 0 5.4 4.3
 -7 7 0 -0.4 4.5
 6 -7 0 830.22 60.79
 6 -7 0 818.62 59.39
 6 -7 0 797.12 59.69
 6 -7 0 804.42 63.49
 6 -7 0 821.72 69.99
 -6 7 0 861.91 60.29
 -6 7 0 817.82 60.39
 -6 7 0 823.62 61.79
 -6 7 0 734.53 62.69
 5 -7 0 27.2 5.8
 5 -7 0 48.3 7.7
 5 -7 0 36.9 9
 5 -7 0 50.49 7.8
 5 -7 0 37.4 6.2
 5 -7 0 56.79 8.5
 5 -7 0 53.69 14.5
 -5 7 0 49.9 8.3
 -5 7 0 36.1 7
 -5 7 0 46.7 9.1
 -5 7 0 35.8 6.7
 4 -7 0 206.48 18.4
 4 -7 0 215.28 18.5
 4 -7 0 184.68 18.7
 4 -7 0 228.58 19
 4 -7 0 225.68 20.8
 -4 7 0 207.48 18.3
 -4 7 0 224.88 19.8
 -4 7 0 244.58 19.4
 -4 7 0 194.68 18.8
 -4 7 0 216.98 15.7
 -4 7 0 223.18 20.5
 3 -7 0 8.3 4.6
 3 -7 0 1.7 3.5
 3 -7 0 0.9 3.4
 3 -7 0 2.6 4.1
 3 -7 0 -0.5 2.4
 3 -7 0 -3.3 5.4
 -3 7 0 -1.3 2.7
 -3 7 0 -2.3 2.5
 -3 7 0 1.3 0.7
 -3 7 0 6.9 4.6
 2 -7 0 142.99 14.1
 2 -7 0 150.38 14.8
 2 -7 0 162.98 16.7
 2 -7 0 106.99 16.2
 2 -7 0 143.89 16.6
 -2 7 0 151.28 14.7
 -2 7 0 180.48 13.7
 -2 7 0 163.08 15.4
 -2 7 0 169.18 15.2
 1 -7 0 130.79 12.8
 1 -7 0 127.89 16
 1 -7 0 137.89 14.4
 1 -7 0 117.59 12.9
 1 -7 0 136.59 16.2
 1 -7 0 141.99 13.8
 -1 7 0 123.59 11.4
 -1 7 0 142.69 13.3
 -1 7 0 138.29 10.5
 -1 7 0 111.09 13
 -1 7 0 136.29 14.9
 -1 7 0 112.19 12.6
 0 -7 0 113.99 11.7
 0 -7 0 111.69 13.9
 0 -7 0 100.09 11.1
 0 -7 0 92.29 13.5
 0 -7 0 92.89 13.5
 0 -7 0 112.49 18.5
 0 7 0 118.29 12.2
 0 7 0 132.69 9.9
 0 7 0 98.39 13.5
 0 7 0 92.69 12.8
 0 7 0 107.29 11.9
 -1 -7 0 17.5 6.2
 -1 -7 0 16.6 4.6
 -1 -7 0 23 6.5
 -1 -7 0 26.7 5.3
 -1 -7 0 21.6 9.1
 1 7 0 33.3 6.9
 1 7 0 27.6 5.2
 1 7 0 48.7 8.6
 1 7 0 39.9 8.1
 -2 -7 0 292.67 27
 -2 -7 0 295.57 32.7
 -2 -7 0 313.57 27.5
 2 7 0 337.57 26.7
 2 7 0 335.57 27.3
 2 7 0 333.77 27.2
 -3 -7 0 157.48 17.2
 -3 -7 0 156.98 26.8
 -3 -7 0 140.99 18
 3 7 0 170.78 16.4
 3 7 0 188.08 16.3
 3 7 0 168.28 16.8
 3 7 0 162.58 16.8
 -4 -7 0 -6.2 4.1
 4 7 0 2.9 6
 4 7 0 10 7.3
 4 7 0 3.6 5
 4 7 0 2.8 6.1
 4 7 0 6 6.1
 -5 -7 0 12.1 10.9
 -5 -7 0 21.8 10.9
 -5 -7 0 11.4 7.8
 5 7 0 26.1 8.1
 5 7 0 15.5 7.3
 -6 -7 0 23.7 13.1
 -6 -7 0 31.5 10.2
 -6 -7 0 51.49 18.4
 6 7 0 36.4 10.8
 6 7 0 36 10
 -7 -7 0 7.4 15.8
 -7 -7 0 26.2 9.1
 -7 -7 0 12.4 13.9
 7 7 0 25.7 8.7
 7 7 0 19 9.6
 -8 -7 0 0.1 16.9
 -8 -7 0 7.6 9
 -8 -7 0 -3.6 14.6
 8 7 0 10.3 9.2
 8 7 0 5.4 10.1
 12 -8 0 11 7.8
 12 -8 0 18.6 13.1
 -12 8 0 18.9 9.6
 11 -8 0 19.7 9.7
 11 -8 0 13.9 11.3
 -11 8 0 11.9 8.4
 10 -8 0 23.4 11
 10 -8 0 16.6 6.7
 -10 8 0 29.5 8.6
 9 -8 0 25 10
 9 -8 0 123.69 30.3
 9 -8 0 45.8 10.1
 -9 8 0 43.7 9.7
 8 -8 0 24 8.3
 8 -8 0 39.7 9.2
 8 -8 0 37.5 18.6
 8 -8 0 20.9 6.1
 -8 8 0 53.59 10.6
 -8 8 0 19 6.8
 7 -8 0 9.5 4.3
 7 -8 0 3 4.9
 7 -8 0 18.1 19.1
 -7 8 0 2.3 4.7
 6 -8 0 105.29 17.1
 6 -8 0 115.69 14.3
 6 -8 0 121.89 12.7
 6 -8 0 98.99 25.6
 -6 8 0 117.59 13
 -6 8 0 114.69 12.6
 -6 8 0 139.69 15
 -6 8 0 134.89 15.7
 5 -8 0 98.79 15.6
 5 -8 0 86.49 20.1
 5 -8 0 106.09 12
 5 -8 0 113.89 12.5
 5 -8 0 106.29 11.8
 -5 8 0 139.19 14.6
 -5 8 0 103.49 13.3
 -5 8 0 106.09 12.1
 -5 8 0 107.59 14.5
 4 -8 0 39.4 9.3
 4 -8 0 30.4 6.6
 4 -8 0 54.59 8.9
 -4 8 0 31.3 7.2
 -4 8 0 29.8 6.8
 -4 8 0 40 8.8
 3 -8 0 46.6 8.6
 3 -8 0 39.9 7
 3 -8 0 43.5 9.7
 -3 8 0 53.69 9.3
 -3 8 0 47 8.9
 -3 8 0 44.5 8.3
 -3 8 0 43.8 9.1
 2 -8 0 421.26 35
 2 -8 0 427.66 35.4
 2 -8 0 429.16 34.2
 2 -8 0 407.86 37.8
 -2 8 0 405.66 34.7
 -2 8 0 454.85 35.2
 -2 8 0 449.26 34.7
 1 -8 0 7.5 7.9
 1 -8 0 -2.5 7.7
 1 -8 0 -0.5 4.8
 1 -8 0 1.6 3.7
 1 -8 0 -0.8 3.8
 -1 8 0 -3.9 3.7
 -1 8 0 3.1 4.9
 -1 8 0 11.3 5.6
 0 -8 0 78.39 10.9
 0 -8 0 81.19 16.6
 0 -8 0 86.59 12.7
 0 -8 0 75.69 12.2
 0 -8 0 83.09 13.3
 0 8 0 91.69 12.5
 0 8 0 76.69 11.2
 -1 -8 0 1.7 4.9
 -1 -8 0 2.6 8.2
 -1 -8 0 8.6 5.8
 1 8 0 0.4 4.7
 1 8 0 4.6 5.2
 1 8 0 4 4.3
 -2 -8 0 145.39 25.8
 2 8 0 148.79 16.6
 2 8 0 149.39 16.6
 2 8 0 140.59 17.3
 -3 -8 0 14.7 7.2
 -3 -8 0 11.7 13.1
 3 8 0 25.4 7.4
 3 8 0 30.9 7.5
 3 8 0 26.2 8.2
 -4 -8 0 -4.6 11
 -4 -8 0 7.4 9.5
 -4 -8 0 4.1 5.9
 4 8 0 -6.3 5.2
 4 8 0 -5.9 5.9
 4 8 0 7.3 5.9
 -5 -8 0 32.6 17.8
 -5 -8 0 38.7 14.5
 -5 -8 0 22.4 7.6
 5 8 0 34.6 10.9
 5 8 0 15.7 9.4
 -6 -8 0 24.2 9.9
 -6 -8 0 4.5 13.2
 -6 -8 0 38.6 14.3
 6 8 0 41.4 11.6
 6 8 0 42.3 13.3
 -7 -8 0 -12.4 14.4
 -7 -8 0 -5.7 17.2
 7 8 0 7.6 11.4
 7 8 0 6 7.7
 12 -9 0 17.2 14.6
 -12 9 0 -7.6 10
 11 -9 0 6.6 8.5
 11 -9 0 43.8 14.8
 -11 9 0 5.9 9.2
 10 -9 0 12.3 10.1
 10 -9 0 2 6.9
 -10 9 0 -8.9 7.2
 9 -9 0 24.9 23.9
 9 -9 0 21.2 7.4
 9 -9 0 33.9 11.5
 -9 9 0 50.19 9.8
 -9 9 0 45.1 10
 8 -9 0 29.3 7.5
 8 -9 0 96.59 25.8
 8 -9 0 29 10.6
 -8 9 0 43.3 11
 -8 9 0 44.6 10.1
 7 -9 0 15.1 8
 7 -9 0 46.4 21.1
 7 -9 0 14.8 5.7
 -7 9 0 9.4 5.7
 -7 9 0 9 7.3
 -7 9 0 19.1 6.6
 6 -9 0 -3.6 4.6
 6 -9 0 102.69 28.8
 6 -9 0 -4.9 3.9
 -6 9 0 0.5 4.8
 -6 9 0 8.3 4.9
 -6 9 0 3.8 6.3
 5 -9 0 317.57 28.3
 5 -9 0 321.67 31.8
 5 -9 0 356.66 41.9
 -5 9 0 337.27 33.4
 -5 9 0 356.76 29.8
 -5 9 0 354.86 29.3
 4 -9 0 56.49 11.3
 4 -9 0 66.19 10.3
 4 -9 0 89.89 14.2
 -4 9 0 89.89 13.5
 -4 9 0 114.79 13.9
 -4 9 0 71.29 12.1
 3 -9 0 87.89 12.9
 3 -9 0 104.09 14.7
 3 -9 0 90.49 12.7
 -3 9 0 120.79 14.5
 -3 9 0 117.19 15
 -3 9 0 112.79 14.9
 2 -9 0 54.89 10.2
 2 -9 0 91.09 13.2
 2 -9 0 78.09 11.6
 -2 9 0 67.29 12
 -2 9 0 99.99 13.1
 -2 9 0 62.49 11.5
 1 -9 0 116.59 15.5
 1 -9 0 116.79 22.5
 1 -9 0 128.39 16.9
 -1 9 0 114.89 16.3
 -1 9 0 112.99 16.3
 0 -9 0 59.89 11
 0 -9 0 32.9 14.4
 0 9 0 52.09 9.6
 0 9 0 61.59 10.8
 -1 -9 0 114.99 23.5
 -1 -9 0 113.49 16.9
 1 9 0 175.28 19.7
 1 9 0 150.18 16.4
 1 9 0 145.99 17.6
 -2 -9 0 65.89 19.4
 -2 -9 0 56.59 11.7
 2 9 0 58.29 12.1
 2 9 0 80.39 12.1
 2 9 0 78.59 12.2
 -3 -9 0 120.19 26.1
 -3 -9 0 120.79 18.8
 3 9 0 128.59 18.1
 3 9 0 145.49 16
 -4 -9 0 7.6 7.4
 -4 -9 0 10.1 12.2
 -4 -9 0 11 12
 4 9 0 3.5 7
 4 9 0 9 8.7
 -5 -9 0 -12.9 10.3
 -5 -9 0 1.2 7.1
 -5 -9 0 6.6 17
 5 9 0 9.1 9.4
 5 9 0 -3.2 10.5
 -6 -9 0 -4.8 12.4
 -6 -9 0 -8.6 15.2
 -6 -9 0 15 9.6
 6 9 0 1 9.5
 6 9 0 5.2 11.4
 11 -10 0 14.7 11.5
 11 -10 0 25.8 9.7
 -11 10 0 29.2 12.3
 10 -10 0 7.4 8.6
 10 -10 0 -6.8 11.3
 -10 10 0 -1.4 9.3
 9 -10 0 27.4 25.7
 9 -10 0 28.4 10.9
 9 -10 0 30.7 8.7
 -9 10 0 44.1 11.5
 -9 10 0 24.5 7.8
 8 -10 0 36.6 20
 8 -10 0 1 4.5
 8 -10 0 16.4 9
 -8 10 0 -2.5 8.3
 -8 10 0 14.6 7.7
 7 -10 0 -7.5 5
 7 -10 0 8.8 7
 7 -10 0 10.5 19.6
 -7 10 0 -4.4 5.2
 -7 10 0 2.5 5.3
 6 -10 0 32.9 20.5
 6 -10 0 -10.8 4.8
 -6 10 0 9.8 6.1
 -6 10 0 12 7.7
 5 -10 0 124.19 26.8
 5 -10 0 154.78 15.8
 5 -10 0 156.58 18.7
 5 -10 0 153.38 17.3
 -5 10 0 115.49 16.8
 -5 10 0 158.38 16.7
 -5 10 0 161.68 19.9
 4 -10 0 15.1 8.2
 4 -10 0 4.8 5.9
 -4 10 0 4.6 6.3
 -4 10 0 6.8 6.9
 -4 10 0 5.8 12.6
 3 -10 0 27.4 7.6
 3 -10 0 28.9 7.7
 -3 10 0 25.3 8.1
 -3 10 0 27.7 9.5
 2 -10 0 82.09 13.2
 2 -10 0 69.29 13.1
 -2 10 0 95.69 14.3
 -2 10 0 76.19 12.9
 1 -10 0 101.59 16.3
 -1 10 0 114.69 17.1
 -1 10 0 137.89 18.5
 0 -10 0 5 14
 0 -10 0 3.7 6.4
 0 10 0 14.7 8
 0 10 0 2.7 5.4
 0 10 0 3.6 6.2
 -1 -10 0 -7.1 13.1
 -1 -10 0 -8.9 6
 1 10 0 -10.5 6.5
 1 10 0 -18.1 7.2
 1 10 0 3.6 6.8
 -2 -10 0 2.6 7.4
 -2 -10 0 -3.9 11.2
 2 10 0 2.8 6.9
 2 10 0 0.9 6.4
 -3 -10 0 84.39 24.6
 -3 -10 0 55.69 13.5
 3 10 0 92.09 15.6
 3 10 0 112.29 16.8
 -4 -10 0 14.9 13.9
 -4 -10 0 44.6 22.2
 -4 -10 0 10.4 9.6
 4 10 0 10.2 9.7
 -5 -10 0 -8.9 17.5
 -5 -10 0 -12.9 14.2
 -5 -10 0 15.5 9.4
 5 10 0 -7.8 9.2
 5 10 0 1.6 12.1
 10 -11 0 -12.3 9.8
 10 -11 0 18.7 9.2
 -10 11 0 -2.1 8.6
 9 -11 0 28 10
 9 -11 0 24.1 13.1
 9 -11 0 20.1 27.9
 -9 11 0 16.9 9
 -9 11 0 14.1 12.5
 8 -11 0 104.89 19.4
 8 -11 0 100.19 34.2
 -8 11 0 95.79 19.9
 -8 11 0 82.49 14.9
 7 -11 0 67.69 27.2
 7 -11 0 39.7 12.3
 -7 11 0 40 10.1
 -7 11 0 39.3 11
 6 -11 0 -5.9 6.4
 6 -11 0 20.5 21.8
 -6 11 0 12.4 6.5
 -6 11 0 14.4 10.6
 5 -11 0 12.6 19.8
 5 -11 0 6.6 7.4
 -5 11 0 -2.6 8.1
 -5 11 0 3 7.1
 4 -11 0 12.6 10
 4 -11 0 16.8 8.5
 -4 11 0 20.8 8
 -4 11 0 22.5 9.2
 3 -11 0 8.2 8.6
 -3 11 0 -7 7.5
 -3 11 0 15.5 8.4
 2 -11 0 22.7 10.3
 -2 11 0 31.6 10.2
 -2 11 0 39.7 10.4
 1 -11 0 83.79 16.4
 -1 11 0 133.19 18.5
 -1 11 0 129.89 17.7
 0 -11 0 56.69 12.8
 0 11 0 62.59 13.1
 0 11 0 84.29 14.9
 0 11 0 62.09 12.5
 -1 -11 0 12.1 8.1
 1 11 0 30.6 9.9
 1 11 0 26.8 9.6
 -2 -11 0 17.7 21.2
 -2 -11 0 23 10
 2 11 0 11.8 11.1
 2 11 0 27.1 11.8
 -3 -11 0 6.5 20
 -3 -11 0 13.9 10.3
 9 -12 0 9.9 28.6
 9 -12 0 13.1 11.7
 -9 12 0 22.1 9
 8 -12 0 9.7 10.5
 8 -12 0 31.6 26.7
 -8 12 0 25.5 12.6
 -8 12 0 25.9 9.6
 7 -12 0 14.3 10.1
 7 -12 0 15.2 45.9
 -7 12 0 10.3 12.6
 6 -12 0 72.79 31.8
 6 -12 0 16 11.2
 -6 12 0 4.3 8.4
 5 -12 0 -13.4 20.7
 5 -12 0 1.8 9.5
 -5 12 0 10.3 8.8
 -5 12 0 30.3 12
 4 -12 0 92.99 16.2
 -4 12 0 113.39 17.5
 -4 12 0 67.19 15.4
 3 -12 0 30.8 11.7
 -3 12 0 23.1 10.7
 -3 12 0 13 11.1
 2 -12 0 4.5 11.2
 -2 12 0 -5.8 11.4
 -1 12 0 -2.4 11.8
 -1 12 0 28.6 8.9
 -1 12 0 20.5 11.3
 0 -12 0 3.5 10.6
 0 12 0 18.3 10.8
 0 12 0 12.4 11.5
 -1 -12 0 -14.9 8.3
 1 12 0 -8.2 8.9
 1 12 0 -19.4 8.3
 6 -13 0 50.29 29.4
 -6 13 0 22.4 12.4
 -6 13 0 22.5 9.6
 5 -13 0 9.7 22.9
 -5 13 0 -2.1 13.2
 -5 13 0 -0.9 8.3
 4 -13 0 13.4 20.7
 -4 13 0 8.7 9.1
 -4 13 0 -13.4 10.5
 3 -13 0 5.4 13.8
 -3 13 0 3.9 14
 -3 13 0 -16 8.6
 2 -13 0 17.5 13.4
 -2 13 0 14.7 14.8
 -1 13 -1 7.2 10.1
 -1 13 -1 2.2 12.8
 1 -13 1 9.2 12.3
 -2 13 -1 13.8 9.5
 -2 13 -1 2.7 13.4
 2 -13 1 11.7 13.3
 -3 13 -1 12 11.6
 -3 13 -1 -7.6 7.8
 3 -13 1 12.2 13.5
 3 -13 1 -0.5 17.9
 -4 13 -1 64.99 12.8
 -4 13 -1 49.2 13.9
 4 -13 1 32 20.7
 -5 13 -1 12.4 8.4
 -5 13 -1 2.3 9.2
 5 -13 1 5.4 17.5
 -6 13 -1 18.2 12.7
 -6 13 -1 28.8 11.6
 6 -13 1 34 11.4
 6 -13 1 20.2 21.4
 -7 13 -1 30.2 11.3
 7 -13 1 29.8 24.8
 7 -13 1 32 12.2
 2 12 -1 20.8 13.2
 -2 -12 1 20.1 12
 1 12 -1 10.1 10.7
 -1 -12 1 2.1 9
 0 12 -1 7.6 11.9
 -1 12 -1 18.2 9.7
 -1 12 -1 28.4 12.8
 1 -12 1 34.1 10.5
 -2 12 -1 185.38 23.1
 -2 12 -1 125.49 19.4
 2 -12 1 123.79 19.8
 -3 12 -1 2.6 6.5
 -3 12 -1 2.4 6.5
 3 -12 1 0.3 10.3
 -4 12 -1 -11 8.2
 -4 12 -1 9.2 7.4
 4 -12 1 1.9 13.4
 -5 12 -1 4.2 7.8
 -5 12 -1 11.5 9
 5 -12 1 14.1 17.5
 5 -12 1 -5.9 5.9
 -6 12 -1 52.79 13.2
 -6 12 -1 52.19 15.1
 6 -12 1 39.5 12.5
 6 -12 1 39.1 22.7
 -7 12 -1 2.4 10.7
 -7 12 -1 -5.7 6.9
 7 -12 1 -0.1 8.5
 7 -12 1 15.8 28.5
 -8 12 -1 0.8 11.1
 -8 12 -1 24.4 10
 8 -12 1 18.8 10.5
 8 -12 1 20 24.4
 9 -12 1 60.59 30.6
 9 -12 1 14.4 10.7
 4 11 -1 13.2 13
 -4 -11 1 10.1 21.1
 -4 -11 1 11.4 17.1
 -4 -11 1 24.4 12.2
 3 11 -1 5.6 9.4
 3 11 -1 30.9 13.2
 -3 -11 1 12.7 17.3
 -3 -11 1 59.19 26.2
 -3 -11 1 27.2 12.1
 2 11 -1 2.6 8.9
 2 11 -1 2 8
 2 11 -1 15.4 9.9
 -2 -11 1 -3.1 8.5
 -2 -11 1 0.4 17.6
 1 11 -1 75.19 13.4
 1 11 -1 70.99 13.4
 1 11 -1 67.29 12.6
 -1 -11 1 52.69 13.2
 0 11 -1 3.4 8
 0 11 -1 6 7.6
 0 11 -1 4.2 6.7
 0 -11 1 -2.5 8.3
 -1 11 -1 30.8 8.9
 -1 11 -1 24.5 8.8
 -1 11 -1 34.8 10.7
 1 -11 1 11.6 9
 -2 11 -1 12.7 7.4
 -2 11 -1 18.5 8
 2 -11 1 9.2 8.7
 -3 11 -1 11.2 6.7
 -3 11 -1 2.6 7.5
 3 -11 1 6 8.2
 3 -11 1 0.9 6
 -4 11 -1 10.9 6.7
 -4 11 -1 1.6 7.1
 -4 11 -1 -0.8 7.2
 4 -11 1 30 9.4
 4 -11 1 6.5 14.7
 4 -11 1 7.9 5.7
 4 -11 1 14.3 7
 -5 11 -1 89.49 15.3
 -5 11 -1 44.1 11.4
 5 -11 1 77.09 14.3
 5 -11 1 77.69 22.2
 -6 11 -1 35.5 8.8
 -6 11 -1 27.1 11.5
 6 -11 1 5.5 7.5
 6 -11 1 8.9 15.1
 -7 11 -1 65.89 12.1
 -7 11 -1 68.19 13.9
 7 -11 1 62.69 22.5
 7 -11 1 62.69 14.5
 -8 11 -1 24.5 10.8
 -8 11 -1 5.3 6.8
 8 -11 1 5 9.1
 8 -11 1 21.7 19.8
 -9 11 -1 -2.1 8.9
 9 -11 1 17.7 11.8
 9 -11 1 21.2 27
 -10 11 -1 5.4 10.7
 10 -11 1 31.7 11.1
 10 -11 1 24 10.5
 5 10 -1 10.4 9
 5 10 -1 3.1 9.7
 -5 -10 1 5.1 8.8
 -5 -10 1 8.7 15
 -5 -10 1 14.8 20.6
 4 10 -1 11.6 10.3
 -4 -10 1 -2.6 12
 -4 -10 1 0.1 8.3
 -4 -10 1 -3.4 15.6
 3 10 -1 0.6 6.7
 3 10 -1 -9.4 6.7
 3 10 -1 -12.6 6.9
 -3 -10 1 6.9 8.1
 -3 -10 1 8.5 15.5
 -3 -10 1 4.3 9.4
 2 10 -1 1.1 6
 2 10 -1 10.2 6.8
 2 10 -1 2.7 6.9
 -2 -10 1 -7.8 14.2
 -2 -10 1 -5.3 5.4
 1 10 -1 192.98 18.9
 1 10 -1 158.08 19.8
 -1 -10 1 115.19 18.6
 -1 -10 1 149.79 29
 0 10 -1 7.7 6.1
 0 10 -1 30.3 8.2
 0 10 -1 10.6 5.6
 0 -10 1 18.3 8.1
 0 -10 1 22.3 13.6
 -1 10 -1 4.4 6.8
 -1 10 -1 18.1 6.9
 1 -10 1 13.2 7.4
 -2 10 -1 55.49 11.1
 -2 10 -1 33.1 9.2
 2 -10 1 51.09 9.2
 -3 10 -1 104.19 14
 -3 10 -1 84.89 13.9
 -3 10 -1 98.49 14.9
 3 -10 1 87.29 12.5
 3 -10 1 90.39 14.2
 3 -10 1 80.79 13.4
 -4 10 -1 22.6 7.7
 -4 10 -1 14.1 6.8
 -4 10 -1 16.3 7.7
 4 -10 1 8.6 6.6
 4 -10 1 32.8 16.1
 4 -10 1 7.6 6.7
 -5 10 -1 118.79 16.7
 -5 10 -1 105.49 13
 -5 10 -1 91.69 13.5
 5 -10 1 92.39 23.7
 5 -10 1 79.59 12.2
 -6 10 -1 -0.6 5
 -6 10 -1 -0.6 7
 6 -10 1 4.9 13
 6 -10 1 5 6.2
 -7 10 -1 126.49 18.1
 -7 10 -1 143.99 15.3
 7 -10 1 115.29 19.4
 7 -10 1 127.99 30.2
 -8 10 -1 -2.2 7.3
 -8 10 -1 9.3 7
 8 -10 1 8.2 22.2
 8 -10 1 6.7 7.6
 8 -10 1 3.1 8.1
 -9 10 -1 49.2 11.7
 9 -10 1 71.59 26.1
 9 -10 1 49.9 13.3
 9 -10 1 40.8 9.9
 -10 10 -1 -0.4 7.2
 10 -10 1 10.1 10.4
 10 -10 1 -9.2 25.6
 10 -10 1 3.8 9.3
 -11 10 -1 28.7 11.1
 11 -10 1 -5.3 6.3
 11 -10 1 13.3 9.4
 7 9 -1 -5.3 8.9
 7 9 -1 3.4 12.8
 -7 -9 1 -16.2 12.9
 6 9 -1 -1.4 8.2
 6 9 -1 -4.6 10.6
 -6 -9 1 -12.4 8.6
 -6 -9 1 1.1 16.4
 5 9 -1 24.4 10.4
 5 9 -1 20.4 8.6
 -5 -9 1 13.3 12
 -5 -9 1 -1.5 13.9
 -5 -9 1 6.6 7.8
 4 9 -1 27.9 9.2
 4 9 -1 26.9 9.1
 4 9 -1 24.4 9.1
 -4 -9 1 7.5 13.2
 -4 -9 1 46.6 14.3
 -4 -9 1 32.3 9.6
 3 9 -1 11.6 9
 3 9 -1 4 6.2
 3 9 -1 11.5 6.8
 -3 -9 1 1.3 5.2
 -3 -9 1 7 9.5
 -3 -9 1 -2.8 8.7
 2 9 -1 37.1 8.7
 2 9 -1 55.49 10.6
 2 9 -1 46 10.3
 -2 -9 1 43.7 10.3
 -2 -9 1 33.7 15.2
 1 9 -1 8.1 6
 1 9 -1 7.4 5.1
 -1 -9 1 12.3 10.5
 -1 -9 1 2.9 4.8
 0 9 -1 36.9 9.9
 0 9 -1 37.6 9
 0 -9 1 23.4 8.1
 0 -9 1 45.6 14.6
 -1 9 -1 3.9 5.3
 -1 9 -1 4.7 5
 1 -9 1 4.8 5
 1 -9 1 1.6 4.1
 1 -9 1 -1.7 8.9
 1 -9 1 -2.2 3.4
 -2 9 -1 17.8 6.6
 -2 9 -1 22.4 6.4
 -2 9 -1 18.9 7.5
 2 -9 1 23.1 7.2
 2 -9 1 32.2 7.9
 2 -9 1 29.7 6.3
 -3 9 -1 378.36 32.3
 -3 9 -1 373.16 32.5
 -3 9 -1 397.36 32.2
 3 -9 1 356.66 31.1
 3 -9 1 409.86 33.3
 3 -9 1 399.06 32.7
 -4 9 -1 72.89 12.5
 -4 9 -1 103.59 13.4
 -4 9 -1 86.39 11.8
 4 -9 1 89.09 11.6
 4 -9 1 50.19 15.5
 4 -9 1 93.99 13.9
 4 -9 1 82.59 11.9
 -5 9 -1 4.3 5.4
 -5 9 -1 9.7 5
 -5 9 -1 20.1 7.2
 5 -9 1 7.5 7.5
 5 -9 1 8.8 4.7
 5 -9 1 2.7 6.4
 -6 9 -1 153.08 16.1
 -6 9 -1 160.38 16.2
 -6 9 -1 161.48 18.3
 6 -9 1 154.88 23.3
 6 -9 1 172.98 33.2
 6 -9 1 170.08 16.4
 6 -9 1 167.78 17
 -7 9 -1 24.4 8.4
 -7 9 -1 16.9 6.3
 7 -9 1 8.3 7.8
 7 -9 1 19.7 15
 7 -9 1 11.2 6
 7 -9 1 8.8 5.1
 -8 9 -1 -8.7 5.6
 -8 9 -1 -0.5 4.4
 8 -9 1 25.5 17.3
 8 -9 1 2.2 4.5
 8 -9 1 6.8 7.3
 -9 9 -1 1.3 6.9
 9 -9 1 -1.5 8.4
 9 -9 1 -11.6 16.8
 9 -9 1 -3.9 6.4
 -10 9 -1 17.7 8.3
 10 -9 1 12.9 21.4
 10 -9 1 14.1 7
 10 -9 1 18.4 10.9
 -11 9 -1 17.6 10.1
 11 -9 1 47.7 12.6
 11 -9 1 26.3 14.1
 -12 9 -1 -5.3 9.6
 12 -9 1 -38.2 10.4
 8 8 -1 30.1 13.6
 8 8 -1 7.7 10.9
 -8 -8 1 6.7 17.8
 -8 -8 1 27.6 14.6
 7 8 -1 12.4 9.1
 7 8 -1 -0.1 10.8
 -7 -8 1 2.3 13.9
 -7 -8 1 -12.1 10.3
 6 8 -1 -1.5 6.4
 6 8 -1 -3.3 8.2
 -6 -8 1 -10 5.8
 -6 -8 1 0.4 10.1
 -6 -8 1 -8.7 14
 5 8 -1 26.3 9.3
 5 8 -1 48.2 11.1
 5 8 -1 49.6 10.3
 -5 -8 1 37.7 14.8
 -5 -8 1 53.79 19.9
 -5 -8 1 36.8 11
 4 8 -1 20.2 7.2
 4 8 -1 29.6 8.5
 -4 -8 1 24.7 12.4
 -4 -8 1 19.8 7.7
 -4 -8 1 33.4 15.3
 3 8 -1 -2.2 4.6
 3 8 -1 0.6 5.5
 3 8 -1 14.6 6
 -3 -8 1 0 7.6
 -3 -8 1 -3 5.1
 -3 -8 1 4.4 10.9
 2 8 -1 200.88 19.3
 2 8 -1 198.68 19.5
 2 8 -1 218.08 19.5
 -2 -8 1 174.98 25.5
 -2 -8 1 218.78 20.7
 1 8 -1 55.89 9
 1 8 -1 44.8 9.1
 1 8 -1 43.3 8.6
 -1 -8 1 44.9 14
 -1 -8 1 37.6 8.4
 0 8 -1 444.16 33.2
 0 8 -1 436.56 33.1
 0 8 -1 365.36 37.1
 0 8 -1 411.96 32.6
 0 -8 1 398.86 35
 0 -8 1 369.06 37.7
 0 -8 1 401.26 33.2
 0 -8 1 376.56 30.9
 0 -8 1 368.36 31.8
 -1 8 -1 81.19 11.2
 -1 8 -1 69.99 12
 -1 8 -1 55.29 11.8
 -1 8 -1 72.99 11.4
 1 -8 1 62.99 9.4
 1 -8 1 56.99 12.4
 1 -8 1 58.59 9.5
 1 -8 1 65.59 11.6
 1 -8 1 32.3 14.2
 -2 8 -1 140.39 14.3
 -2 8 -1 133.59 12.3
 -2 8 -1 124.39 15.6
 -2 8 -1 128.69 13.6
 2 -8 1 110.29 18.4
 2 -8 1 126.89 13.1
 2 -8 1 129.49 14
 2 -8 1 121.39 13.8
 -3 8 -1 1.8 3.8
 -3 8 -1 5.3 4.5
 -3 8 -1 7.2 5
 -3 8 -1 4.2 5
 3 -8 1 2 11.9
 3 -8 1 -3.7 4.4
 3 -8 1 -1 3.2
 3 -8 1 -3.4 5
 -4 8 -1 99.39 13.4
 -4 8 -1 81.29 11.6
 -4 8 -1 97.39 11.6
 4 -8 1 105.49 11.3
 4 -8 1 83.09 13.4
 4 -8 1 63.89 9.7
 4 -8 1 99.09 20.1
 -5 8 -1 17.9 6.8
 -5 8 -1 32.9 6.6
 -5 8 -1 29.2 6.6
 -5 8 -1 34.9 6.9
 5 -8 1 39.4 16
 5 -8 1 25.9 5.7
 5 -8 1 27.9 7.7
 5 -8 1 19.3 7.6
 5 -8 1 26.1 6
 -6 8 -1 211.08 19.5
 -6 8 -1 180.48 16.8
 -6 8 -1 173.68 17.1
 6 -8 1 163.68 19.4
 6 -8 1 177.68 17.5
 6 -8 1 214.38 32.3
 6 -8 1 181.78 16.3
 -7 8 -1 5 7.4
 -7 8 -1 -0.4 3.9
 -7 8 -1 2.2 4.8
 7 -8 1 -9.7 9.8
 7 -8 1 -0.7 3.7
 7 -8 1 -5.1 23.5
 7 -8 1 -1.7 3.8
 -8 8 -1 78.79 10.7
 -8 8 -1 58.79 12.3
 8 -8 1 73.79 12.1
 8 -8 1 75.79 9.6
 8 -8 1 92.49 15.6
 8 -8 1 95.99 25.7
 -9 8 -1 56.69 11.4
 9 -8 1 65.79 23.8
 9 -8 1 46.3 10.6
 9 -8 1 54.19 12.2
 -10 8 -1 25 8.3
 10 -8 1 40.8 13
 10 -8 1 28.7 8.7
 10 -8 1 56.19 19.3
 -11 8 -1 7.1 6.8
 11 -8 1 -0.4 9.6
 11 -8 1 -3.4 9.1
 -12 8 -1 -2.6 8.5
 12 -8 1 6 9.1
 12 -8 1 -16.2 8.4
 9 7 -1 16.8 13.3
 9 7 -1 5.5 9.3
 8 7 -1 1.2 7.9
 8 7 -1 6.3 11.1
 -8 -7 1 6.9 13.3
 -8 -7 1 5.7 13.5
 7 7 -1 24.1 10.8
 7 7 -1 4.3 6.9
 -7 -7 1 17.5 14.2
 -7 -7 1 4.5 9.7
 -7 -7 1 -5.5 5.9
 6 7 -1 36.2 9.6
 6 7 -1 29.6 8.9
 6 7 -1 33.4 9.4
 -6 -7 1 21.9 7.2
 -6 -7 1 28.5 14.8
 -6 -7 1 40.4 15.9
 5 7 -1 43.3 10.8
 5 7 -1 72.79 11.4
 5 7 -1 71.99 14.7
 5 7 -1 57.99 10.2
 -5 -7 1 78.29 17.5
 -5 -7 1 56.89 18.6
 -5 -7 1 59.89 11.3
 4 7 -1 49.7 9.6
 4 7 -1 60.69 10.4
 4 7 -1 48.4 10.6
 -4 -7 1 51.49 16.7
 -4 -7 1 75.19 16.7
 -4 -7 1 31.9 9.4
 3 7 -1 94.39 12.1
 3 7 -1 85.09 11.9
 3 7 -1 76.59 11.4
 -3 -7 1 88.79 19.1
 -3 -7 1 73.99 12.1
 2 7 -1 38.7 8.3
 2 7 -1 70.79 9.8
 2 7 -1 49.2 8.8
 2 7 -1 49.5 8.9
 -2 -7 1 42.6 8.8
 -2 -7 1 36 12.7
 1 7 -1 148.79 14.9
 1 7 -1 143.69 14.3
 1 7 -1 133.09 18.9
 1 7 -1 139.79 14
 1 7 -1 151.48 14.6
 1 7 -1 155.18 14.9
 -1 -7 1 147.59 14.1
 -1 -7 1 144.29 12.7
 -1 -7 1 130.99 18.7
 -1 -7 1 158.68 15.4
 0 7 -1 87.79 11
 0 7 -1 103.89 10.5
 0 7 -1 81.19 12.1
 0 7 -1 72.79 8.6
 0 7 -1 88.09 11.5
 0 7 -1 95.59 12.2
 0 -7 1 80.99 9
 0 -7 1 84.09 11.9
 0 -7 1 84.39 17
 0 -7 1 72.09 11.2
 0 -7 1 78.29 10.4
 -1 7 -1 -4.2 2.6
 -1 7 -1 2.2 3.6
 -1 7 -1 -1.2 3.3
 -1 7 -1 -2.2 3.3
 -1 7 -1 5.9 4.1
 1 -7 1 -3.2 2.8
 1 -7 1 3.5 3.1
 1 -7 1 1 2.8
 1 -7 1 4.7 4
 1 -7 1 6 5.7
 -2 7 -1 13.4 4.2
 -2 7 -1 6.5 3.2
 -2 7 -1 2.4 2.9
 -2 7 -1 8.4 3.6
 -2 7 -1 7.3 4
 2 -7 1 7.3 6
 2 -7 1 6.6 4.1
 2 -7 1 0.6 4.6
 2 -7 1 5.8 3.4
 2 -7 1 12.4 4.1
 2 -7 1 8.3 4.3
 -3 7 -1 792.52 53.69
 -3 7 -1 648.84 53.79
 -3 7 -1 758.92 53.99
 -3 7 -1 770.92 55.09
 -3 7 -1 749.33 53.49
 -3 7 -1 705.53 53.79
 3 -7 1 725.33 55.29
 3 -7 1 733.33 55.29
 3 -7 1 587.84 54.89
 3 -7 1 717.93 53.69
 3 -7 1 778.02 53.89
 -4 7 -1 535.85 39.9
 -4 7 -1 498.35 39.5
 -4 7 -1 524.85 40.9
 -4 7 -1 500.15 39.5
 -4 7 -1 505.25 39.8
 -4 7 -1 553.44 40.6
 4 -7 1 531.55 41.8
 4 -7 1 473.65 40.3
 4 -7 1 535.75 39.4
 4 -7 1 536.75 40.1
 4 -7 1 464.45 46.8
 4 -7 1 541.35 39.7
 -5 7 -1 0.8 2.6
 -5 7 -1 3.8 3.9
 -5 7 -1 3.3 3.1
 -5 7 -1 0 3.1
 -5 7 -1 0.4 3.4
 5 -7 1 0.5 2.4
 5 -7 1 -0.5 4.6
 5 -7 1 4.8 9.8
 5 -7 1 4.9 3.4
 5 -7 1 -0.8 3.1
 5 -7 1 1.4 3.4
 5 -7 1 4 4.6
 -6 7 -1 6.7 3.7
 -6 7 -1 15.7 5.9
 -6 7 -1 8.8 3.6
 -6 7 -1 3.9 4
 -6 7 -1 5.2 3.5
 6 -7 1 8.9 3.6
 6 -7 1 7.1 4.1
 6 -7 1 13.3 6
 6 -7 1 2.9 4
 6 -7 1 -4.3 8.8
 -7 7 -1 89.39 9.9
 -7 7 -1 85.69 12.2
 7 -7 1 127.29 24.1
 7 -7 1 77.89 14.2
 7 -7 1 85.99 12
 7 -7 1 88.49 9.4
 -8 7 -1 92.19 10.9
 -8 7 -1 79.39 12.5
 8 -7 1 79.19 9.2
 8 -7 1 67.99 13.3
 8 -7 1 47.2 23.1
 -9 7 -1 24.7 8.6
 9 -7 1 12.9 5.5
 9 -7 1 23.3 15.4
 9 -7 1 23.8 9.7
 -10 7 -1 11.5 7.4
 10 -7 1 9.8 8.4
 10 -7 1 23.5 18.7
 10 -7 1 25.3 8.4
 -11 7 -1 26.3 9.2
 11 -7 1 34 9.7
 11 -7 1 13.2 8.6
 -12 7 -1 1.3 9.6
 12 -7 1 15.3 11.4
 9 6 -1 -4.2 8.9
 9 6 -1 -1.5 12.9
 -9 -6 1 -1.5 11.9
 -9 -6 1 -4.8 13.2
 8 6 -1 22.4 8.3
 8 6 -1 10.2 8.7
 -8 -6 1 15.6 12
 -8 -6 1 0.6 9
 7 6 -1 59.89 13
 7 6 -1 62.89 11.6
 -7 -6 1 77.39 19.1
 -7 -6 1 61.49 17.8
 -7 -6 1 54.89 11.5
 6 6 -1 12.5 6.6
 6 6 -1 -1.9 5.3
 -6 -6 1 -2.1 4.8
 -6 -6 1 6.9 8.5
 -6 -6 1 1.2 11.9
 5 6 -1 48.6 9.4
 5 6 -1 82.29 11.8
 5 6 -1 71.59 12.6
 5 6 -1 67.99 10.3
 -5 -6 1 60.59 15.2
 -5 -6 1 73.29 11.3
 -5 -6 1 66.89 17.2
 4 6 -1 98.09 12.1
 4 6 -1 108.49 14.9
 4 6 -1 110.59 11.9
 4 6 -1 102.19 13.2
 -4 -6 1 79.49 12.6
 -4 -6 1 117.09 21.9
 -4 -6 1 93.29 17.2
 3 6 -1 73.49 10.2
 3 6 -1 77.39 10.5
 3 6 -1 80.29 9.8
 3 6 -1 79.59 10.4
 -3 -6 1 75.09 9.6
 -3 -6 1 78.89 9.9
 -3 -6 1 70.49 10.6
 -3 -6 1 55.99 15.2
 2 6 -1 497.05 35.1
 2 6 -1 427.26 34.6
 2 6 -1 430.46 41.3
 2 6 -1 481.25 35.1
 2 6 -1 472.55 35.1
 2 6 -1 486.85 35.6
 -2 -6 1 414.46 32.1
 -2 -6 1 429.26 40.8
 -2 -6 1 432.16 34.3
 -2 -6 1 433.96 33.6
 -2 -6 1 413.16 34.4
 -2 -6 1 461.45 35.8
 1 6 -1 192.88 15.7
 1 6 -1 187.68 18.7
 1 6 -1 186.08 15.8
 1 6 -1 179.28 15.3
 1 6 -1 161.48 15.4
 1 6 -1 182.08 15.5
 -1 -6 1 175.28 13.9
 -1 -6 1 147.39 15
 -1 -6 1 147.69 15.4
 -1 -6 1 166.28 15.1
 -1 -6 1 146.09 14.6
 -1 -6 1 156.28 13.7
 0 6 -1 28.5 4.6
 0 6 -1 30.7 7.5
 0 6 -1 17.3 4.5
 0 6 -1 27.1 5.7
 0 6 -1 27.4 5.8
 0 6 -1 26.4 5.6
 0 -6 1 15.1 5
 0 -6 1 23.7 3.7
 0 -6 1 22.6 4.9
 0 -6 1 17 4.7
 0 -6 1 20.1 4.5
 0 -6 1 21 4.5
 0 -6 1 21.8 7.4
 -1 6 -1 426.16 31
 -1 6 -1 434.46 31.5
 -1 6 -1 383.96 30.8
 -1 6 -1 424.26 32.7
 -1 6 -1 423.36 30.2
 -1 6 -1 408.26 31.5
 1 -6 1 371.06 30.6
 1 -6 1 338.27 33.1
 1 -6 1 412.56 31.2
 1 -6 1 394.56 32.4
 1 -6 1 384.86 32.5
 1 -6 1 381.26 31
 1 -6 1 392.86 30.9
 -2 6 -1 207.08 16.8
 -2 6 -1 173.58 15.4
 -2 6 -1 188.38 15.1
 -2 6 -1 167.88 16.2
 -2 6 -1 203.38 16.3
 -2 6 -1 175.58 15.5
 -2 6 -1 185.68 16.5
 2 -6 1 167.28 16.1
 2 -6 1 153.38 16.6
 2 -6 1 174.08 15.8
 2 -6 1 165.68 17.4
 2 -6 1 180.18 15.3
 2 -6 1 183.38 15.6
 2 -6 1 168.18 15.7
 -3 6 -1 166.08 14.6
 -3 6 -1 165.88 14.5
 -3 6 -1 172.78 14.4
 -3 6 -1 180.58 15.6
 -3 6 -1 174.38 15.8
 -3 6 -1 166.58 13.7
 -3 6 -1 170.68 15.8
 3 -6 1 154.68 15.4
 3 -6 1 170.48 14.7
 3 -6 1 152.28 16.2
 3 -6 1 156.38 14.9
 3 -6 1 160.38 14.3
 3 -6 1 135.39 21.9
 3 -6 1 170.38 14.3
 -4 6 -1 100.59 10.1
 -4 6 -1 101.89 12.7
 -4 6 -1 114.39 10.3
 -4 6 -1 114.69 10.6
 -4 6 -1 106.99 8
 -4 6 -1 102.39 10
 -4 6 -1 133.79 11.6
 -4 6 -1 111.29 11
 -4 6 -1 107.89 12.1
 4 -6 1 87.69 11.7
 4 -6 1 98.59 9.9
 4 -6 1 93.59 17.6
 4 -6 1 85.99 9.7
 4 -6 1 96.79 13.4
 4 -6 1 69.19 11.3
 4 -6 1 107.79 12.1
 4 -6 1 104.39 10.5
 4 -6 1 101.39 9.8
 -5 6 -1 65.19 8.3
 -5 6 -1 77.29 10.7
 -5 6 -1 82.69 10.5
 -5 6 -1 78.19 7.9
 -5 6 -1 70.49 6.5
 -5 6 -1 73.69 7.8
 -5 6 -1 52.89 9.4
 5 -6 1 80.99 13.3
 5 -6 1 66.59 9.1
 5 -6 1 66.99 7.5
 5 -6 1 89.39 18.6
 5 -6 1 81.69 8.2
 5 -6 1 61.69 9.1
 5 -6 1 60.09 10.9
 -6 6 -1 199.38 15.8
 -6 6 -1 186.98 18
 -6 6 -1 196.88 16.5
 -6 6 -1 166.28 16
 -6 6 -1 200.88 16.3
 6 -6 1 191.48 16
 6 -6 1 234.58 26.7
 6 -6 1 194.88 17.7
 6 -6 1 218.48 17.4
 6 -6 1 170.58 18.6
 -7 6 -1 310.17 23.9
 -7 6 -1 293.27 26
 7 -6 1 289.87 23.2
 7 -6 1 274.57 27.3
 7 -6 1 380.06 36.9
 7 -6 1 296.47 24.7
 7 -6 1 300.27 25.7
 -8 6 -1 3.8 6
 -8 6 -1 13.2 5.5
 -8 6 -1 8.7 3.8
 8 -6 1 12.7 3.3
 8 -6 1 13.5 13.4
 8 -6 1 14.7 5.6
 8 -6 1 14.1 6.8
 9 -6 1 3.4 5.1
 9 -6 1 -19.7 11.1
 9 -6 1 7.1 3.2
 9 -6 1 1 8.4
 -10 6 -1 5.7 9.5
 -10 6 -1 17.3 7.5
 10 -6 1 22.8 9.8
 10 -6 1 35.5 7.9
 10 -6 1 14.9 11.5
 -11 6 -1 15.9 7.8
 11 -6 1 33.3 11.8
 11 -6 1 19.4 7.2
 -12 6 -1 -6.4 6.8
 12 -6 1 23.7 11
 12 -6 1 11.6 11.2
 -13 6 -1 -6.4 9.2
 13 -6 1 20.3 16.1
 10 5 -1 4.1 11
 10 5 -1 -0.5 7.5
 -10 -5 1 -5.1 10
 -10 -5 1 -15.4 13
 9 5 -1 0.3 7.3
 9 5 -1 2.3 8.2
 -9 -5 1 2 12.7
 -9 -5 1 2.5 9.9
 8 5 -1 61.39 13.4
 8 5 -1 73.19 12.1
 -8 -5 1 67.99 19.5
 -8 -5 1 55.29 19
 7 5 -1 38.6 8.4
 7 5 -1 29.6 8.5
 -7 -5 1 17.5 11.5
 -7 -5 1 15.1 6.4
 -7 -5 1 27 12
 6 5 -1 1.6 4.7
 6 5 -1 3.6 6
 6 5 -1 8 4.8
 -6 -5 1 0.2 4.2
 -6 -5 1 -6.2 7.5
 -6 -5 1 3.1 6.6
 5 5 -1 69.99 10.6
 5 5 -1 65.79 11.4
 5 5 -1 76.69 9.5
 5 5 -1 52.49 8.8
 5 5 -1 77.09 9.1
 -5 -5 1 91.99 18.9
 -5 -5 1 76.29 15.5
 -5 -5 1 87.99 12.3
 4 5 -1 399.16 29.3
 4 5 -1 402.16 31.7
 4 5 -1 388.66 29.4
 4 5 -1 396.86 29.3
 4 5 -1 408.46 30.1
 -4 -5 1 342.37 28.8
 -4 -5 1 309.67 28.7
 -4 -5 1 353.56 36.4
 -4 -5 1 319.77 29.2
 -4 -5 1 372.06 34.2
 -4 -5 1 383.06 30.4
 3 5 -1 35.9 6.6
 3 5 -1 42.4 7.1
 3 5 -1 32.7 11.2
 3 5 -1 35.6 6.2
 3 5 -1 42.2 6
 -3 -5 1 32.4 5.9
 -3 -5 1 29.6 9.8
 -3 -5 1 48.9 7.2
 -3 -5 1 50.49 7
 -3 -5 1 50.39 10.9
 -3 -5 1 51.29 7.9
 -3 -5 1 53.79 7.2
 2 5 -1 127.09 11.9
 2 5 -1 135.49 11.6
 2 5 -1 135.59 12
 2 5 -1 110.49 11.7
 2 5 -1 132.89 15.5
 2 5 -1 123.79 11.9
 -2 -5 1 121.19 12.3
 -2 -5 1 117.19 11.4
 -2 -5 1 128.89 9.7
 -2 -5 1 111.79 11.4
 -2 -5 1 129.99 11.1
 -2 -5 1 119.49 11.8
 1 5 -1 350.46 27
 1 5 -1 374.16 28.3
 1 5 -1 362.66 27
 1 5 -1 357.36 27.3
 1 5 -1 402.26 31
 1 5 -1 349.37 27.1
 1 5 -1 353.16 27.3
 -1 -5 1 344.07 25.8
 -1 -5 1 320.17 26.8
 -1 -5 1 337.07 31.3
 -1 -5 1 332.37 25.7
 -1 -5 1 311.07 27.4
 -1 -5 1 329.17 26.8
 0 5 -1 78.99 8.3
 0 5 -1 93.19 10.5
 0 5 -1 88.39 8.6
 0 5 -1 87.59 8.8
 0 5 -1 89.09 8.9
 0 5 -1 83.39 8.7
 0 -5 1 96.79 12.1
 0 -5 1 76.39 7.9
 0 -5 1 74.59 8.8
 0 -5 1 69.49 7.7
 0 -5 1 74.29 8.2
 0 -5 1 73.39 8.2
 0 -5 1 75.69 6.7
 -1 5 -1 371.06 28.6
 -1 5 -1 363.46 27.7
 -1 5 -1 376.26 27.9
 -1 5 -1 354.16 27.2
 -1 5 -1 363.16 26.4
 -1 5 -1 338.67 27.3
 -1 5 -1 357.06 27.9
 -1 5 -1 335.67 27
 1 -5 1 305.47 28.9
 1 -5 1 344.57 27.2
 1 -5 1 328.77 27
 1 -5 1 317.17 26.7
 1 -5 1 348.27 27.3
 1 -5 1 361.36 26.9
 1 -5 1 342.47 28.1
 -2 5 -1 268.17 20.8
 -2 5 -1 239.08 21.1
 -2 5 -1 292.67 21.4
 -2 5 -1 276.87 21.1
 -2 5 -1 267.37 22.3
 -2 5 -1 264.07 21.6
 -2 5 -1 266.37 22.3
 -2 5 -1 246.08 20.8
 2 -5 1 275.57 21.5
 2 -5 1 264.67 21.5
 2 -5 1 236.48 21
 2 -5 1 252.27 20.9
 2 -5 1 271.37 22.1
 2 -5 1 242.28 23.5
 -3 5 -1 77.69 7.5
 -3 5 -1 75.99 5.6
 -3 5 -1 74.99 7.7
 -3 5 -1 65.29 7.3
 -3 5 -1 90.79 10.5
 -3 5 -1 76.19 6.4
 -3 5 -1 69.09 9.7
 -3 5 -1 64.99 7.5
 -3 5 -1 79.29 8.2
 -3 5 -1 67.99 7.9
 3 -5 1 64.59 7.1
 3 -5 1 62.29 8.5
 3 -5 1 67.29 13.7
 3 -5 1 68.99 7.5
 3 -5 1 69.69 7.2
 3 -5 1 59.89 9.3
 3 -5 1 82.19 7.7
 -4 5 -1 465.05 35.3
 -4 5 -1 388.66 34.7
 -4 5 -1 465.35 32.7
 -4 5 -1 447.86 32.6
 -4 5 -1 473.35 31.4
 -4 5 -1 432.96 32.4
 -4 5 -1 404.76 34.5
 4 -5 1 418.36 32.2
 4 -5 1 442.16 32.3
 4 -5 1 453.35 32.4
 4 -5 1 399.76 33.2
 4 -5 1 486.95 36.5
 4 -5 1 382.56 33.4
 4 -5 1 427.26 35.1
 4 -5 1 404.66 39.7
 4 -5 1 415.66 33.1
 -5 5 -1 216.88 16.1
 -5 5 -1 198.98 15.6
 -5 5 -1 195.98 15.9
 -5 5 -1 193.38 15.8
 -5 5 -1 187.98 18.6
 -5 5 -1 189.68 17.3
 -5 5 -1 165.98 17.1
 -5 5 -1 173.28 16.7
 5 -5 1 193.18 18.7
 5 -5 1 209.78 15.3
 5 -5 1 197.98 17.1
 5 -5 1 213.78 19.2
 5 -5 1 191.48 15.6
 5 -5 1 202.78 17.2
 5 -5 1 195.98 16.8
 -6 5 -1 8.6 4.2
 -6 5 -1 5.2 2.5
 -6 5 -1 9.7 2.8
 -6 5 -1 -2 2.7
 -6 5 -1 6.2 5.4
 -6 5 -1 6.9 2.6
 -6 5 -1 0.7 3.7
 -6 5 -1 -1.6 3.2
 6 -5 1 4.1 2
 6 -5 1 4.7 2.6
 6 -5 1 11.9 5.8
 6 -5 1 2.5 2.9
 6 -5 1 5.1 2.5
 6 -5 1 -2.6 6.7
 6 -5 1 1.7 4.3
 -7 5 -1 0.5 2.8
 -7 5 -1 0.6 4.9
 -7 5 -1 5.2 4.3
 -7 5 -1 0.8 2.4
 -7 5 -1 -1.5 3.6
 -7 5 -1 0.2 2.7
 7 -5 1 2.8 2.3
 7 -5 1 5.8 4.3
 7 -5 1 -3.7 3.8
 7 -5 1 2 2
 7 -5 1 3.9 7
 7 -5 1 2.9 3.8
 -8 5 -1 27.8 6.9
 -8 5 -1 10.2 7.8
 8 -5 1 22.2 3.7
 8 -5 1 44.2 13.2
 8 -5 1 35.7 9.3
 8 -5 1 16.1 4.4
 8 -5 1 23 6.4
 8 -5 1 28.2 6.1
 8 -5 1 35.7 8.8
 -9 5 -1 102.69 19.6
 -9 5 -1 132.49 14.1
 -9 5 -1 80.79 18.1
 9 -5 1 110.99 16.4
 9 -5 1 121.19 20.5
 9 -5 1 161.48 28.2
 9 -5 1 142.89 18.8
 -10 5 -1 41.5 9.4
 -10 5 -1 43.8 11.7
 10 -5 1 56.19 12.5
 10 -5 1 60.49 13
 10 -5 1 48.2 10.6
 -11 5 -1 -2.2 6.6
 11 -5 1 4.8 8.6
 11 -5 1 -11.3 7.6
 11 -5 1 11.3 8.7
 -12 5 -1 29.3 10
 12 -5 1 47.7 14
 12 -5 1 36.8 15.9
 13 -5 1 -4.4 10.8
 13 -5 1 -12.7 7.4
 11 4 -1 -14 10.2
 11 4 -1 4.2 7.3
 -11 -4 1 8.2 10.6
 -11 -4 1 -2.6 16.3
 10 4 -1 10.6 9.5
 10 4 -1 5.5 8.8
 -10 -4 1 -21.2 11.6
 9 4 -1 40.9 9.6
 9 4 -1 34.8 11
 -9 -4 1 28 12.8
 -9 -4 1 3.2 12.3
 8 4 -1 -10.7 5
 8 4 -1 3.9 4.8
 -8 -4 1 1.5 8.1
 -8 -4 1 -10.7 9.4
 -8 -4 1 -6 4.7
 7 4 -1 224.28 23.8
 7 4 -1 236.48 20.8
 7 4 -1 234.08 21.9
 -7 -4 1 219.48 29.3
 -7 -4 1 212.78 26.6
 6 4 -1 66.39 9.7
 6 4 -1 46.2 9.7
 6 4 -1 57.29 10.5
 6 4 -1 41.5 7.2
 -6 -4 1 59.79 9.2
 -6 -4 1 32 12.9
 -6 -4 1 45.4 13.4
 5 4 -1 7.3 4.2
 5 4 -1 1.8 3.8
 5 4 -1 4.5 3.7
 5 4 -1 6.8 2.8
 5 4 -1 -3.5 3
 5 4 -1 -0.9 2.5
 -5 -4 1 2.5 2.7
 -5 -4 1 13 7.9
 -5 -4 1 5.6 3.4
 -5 -4 1 5.3 3.8
 -5 -4 1 1.2 6.9
 -5 -4 1 5.3 3
 4 4 -1 272.67 19.8
 4 4 -1 284.07 21.1
 4 4 -1 243.38 19.9
 4 4 -1 261.17 22.3
 4 4 -1 271.27 20.6
 4 4 -1 279.27 20.4
 4 4 -1 244.88 18.9
 -4 -4 1 255.47 20.7
 -4 -4 1 215.58 20.5
 -4 -4 1 261.57 24.9
 -4 -4 1 235.28 20
 -4 -4 1 226.18 20.8
 -4 -4 1 227.48 20.1
 -4 -4 1 242.48 26.4
 -4 -4 1 216.58 19.9
 3 4 -1 -1.5 1.9
 3 4 -1 -2.1 2.1
 3 4 -1 1.2 2.2
 3 4 -1 2.7 2.7
 3 4 -1 -0.5 1.9
 3 4 -1 -2.6 2.1
 3 4 -1 2.3 3.5
 -3 -4 1 0.5 1.9
 -3 -4 1 -3.9 2.2
 -3 -4 1 3 4.2
 -3 -4 1 -1 2.2
 -3 -4 1 -4.5 2
 -3 -4 1 -4.3 2.5
 -3 -4 1 0.2 2
 2 4 -1 205.58 16.7
 2 4 -1 214.88 16.4
 2 4 -1 213.98 20.5
 2 4 -1 213.58 17
 2 4 -1 224.28 17.1
 2 4 -1 201.78 16.9
 2 4 -1 223.88 17
 -2 -4 1 196.38 17.4
 -2 -4 1 191.48 21.4
 -2 -4 1 202.48 16.7
 -2 -4 1 202.38 16.8
 -2 -4 1 198.98 14.6
 -2 -4 1 190.18 16.7
 -2 -4 1 188.28 16.4
 1 4 -1 383.86 27.4
 1 4 -1 392.66 28.9
 1 4 -1 356.46 27.6
 1 4 -1 368.36 27.6
 1 4 -1 381.36 27.6
 1 4 -1 392.56 27.5
 1 4 -1 379.36 30.5
 -1 -4 1 353.76 27.4
 -1 -4 1 348.37 27.3
 -1 -4 1 362.76 26.7
 -1 -4 1 337.07 30.7
 -1 -4 1 337.47 27.3
 -1 -4 1 342.37 26.5
 -1 -4 1 330.77 27.7
 0 4 -1 976.8 65.39
 0 4 -1 848.02 63.09
 0 4 -1 920.01 63.29
 0 4 -1 898.71 63.09
 0 4 -1 892.71 62.89
 0 4 -1 887.71 63.09
 0 -4 1 843.02 62.49
 0 -4 1 867.81 63.29
 0 -4 1 870.21 61.49
 0 -4 1 863.41 62.89
 0 -4 1 850.31 62.99
 0 -4 1 811.32 65.39
 0 -4 1 857.81 62.79
 -1 4 -1 328.67 25.7
 -1 4 -1 342.57 25.8
 -1 4 -1 359.86 27.5
 -1 4 -1 339.87 25.2
 -1 4 -1 357.96 26.1
 -1 4 -1 355.26 25.4
 -1 4 -1 343.87 25
 -1 4 -1 359.96 25.5
 1 -4 1 272.77 26.5
 1 -4 1 307.17 25.3
 1 -4 1 325.97 25.4
 1 -4 1 355.46 26
 1 -4 1 295.97 24.9
 1 -4 1 330.87 25.2
 1 -4 1 335.07 25.6
 -2 4 -1 8.2 2.5
 -2 4 -1 9.5 3.1
 -2 4 -1 6.5 3.2
 -2 4 -1 7.7 2.1
 -2 4 -1 6.1 2.4
 -2 4 -1 7.9 2.3
 -2 4 -1 6.2 2.7
 -2 4 -1 3.7 1.8
 -2 4 -1 7.5 2.5
 2 -4 1 7.7 2.3
 2 -4 1 9.5 5.7
 2 -4 1 8.5 2.4
 2 -4 1 8.3 2.5
 2 -4 1 10 4.4
 2 -4 1 5.6 2.9
 2 -4 1 3.1 1.8
 2 -4 1 5.3 1.9
 -3 4 -1 284.57 23.9
 -3 4 -1 306.17 21.4
 -3 4 -1 318.67 20.9
 -3 4 -1 292.57 22.2
 -3 4 -1 274.77 22.6
 -3 4 -1 290.77 22.3
 -3 4 -1 291.67 22.2
 -3 4 -1 299.67 23.7
 -3 4 -1 295.07 23.1
 3 -4 1 281.47 22.9
 3 -4 1 313.67 22.3
 3 -4 1 290.87 22.8
 3 -4 1 287.47 27.1
 3 -4 1 278.97 22
 3 -4 1 280.77 22
 3 -4 1 295.87 24.5
 3 -4 1 293.67 24
 -4 4 -1 2297.97 166.08
 -4 4 -1 2409.36 164.38
 -4 4 -1 2366.86 165.78
 -4 4 -1 2398.26 164.48
 -4 4 -1 2257.37 165.48
 -4 4 -1 2265.17 164.38
 -4 4 -1 2223.08 166.98
 -4 4 -1 2353.06 164.38
 4 -4 1 2454.85 164.18
 4 -4 1 2416.66 165.78
 4 -4 1 2567.94 167.28
 4 -4 1 2313.37 164.28
 4 -4 1 2251.67 166.88
 4 -4 1 2527.05 170.98
 4 -4 1 2282.77 165.48
 4 -4 1 2202.08 165.48
 -5 4 -1 60.69 10.9
 -5 4 -1 82.79 7.6
 -5 4 -1 71.39 6.9
 -5 4 -1 69.79 7.1
 -5 4 -1 100.29 12.3
 -5 4 -1 45.6 10.9
 -5 4 -1 72.09 11.2
 -5 4 -1 51.99 9.7
 -5 4 -1 80.99 7.1
 -5 4 -1 67.99 9.3
 -5 4 -1 83.99 8.7
 -5 4 -1 83.19 9.7
 5 -4 1 106.09 15.5
 5 -4 1 75.59 6.9
 5 -4 1 93.19 9.9
 5 -4 1 76.29 9.9
 5 -4 1 75.49 8.2
 -6 4 -1 4.5 3.2
 -6 4 -1 -2.8 4.3
 -6 4 -1 0.4 1.8
 -6 4 -1 -1.1 3.9
 -6 4 -1 0.8 2.4
 -6 4 -1 0.1 3
 -6 4 -1 0.7 1.5
 -6 4 -1 -0.1 3.3
 -6 4 -1 1.2 4
 -6 4 -1 2.7 2.3
 -6 4 -1 4.9 2.9
 -6 4 -1 -0.1 4.4
 6 -4 1 -1.4 3.1
 6 -4 1 -0.2 3.6
 6 -4 1 -3.8 3.3
 6 -4 1 -2 4.5
 6 -4 1 5.1 5.2
 6 -4 1 1.3 1.4
 6 -4 1 2.3 1.8
 6 -4 1 0.8 2.3
 -7 4 -1 94.89 11.7
 -7 4 -1 108.59 17.1
 -7 4 -1 112.49 11.5
 -7 4 -1 63.79 13.9
 -7 4 -1 110.09 12.1
 -7 4 -1 118.29 11.3
 -7 4 -1 122.89 12.1
 -7 4 -1 94.39 9.6
 7 -4 1 156.88 16.3
 7 -4 1 124.49 14
 7 -4 1 102.89 11.7
 7 -4 1 115.99 13.6
 7 -4 1 104.39 11.5
 7 -4 1 121.09 13.6
 7 -4 1 113.89 8.9
 7 -4 1 112.79 9.1
 -8 4 -1 345.47 27.8
 -8 4 -1 244.88 30.2
 -8 4 -1 268.27 30.2
 8 -4 1 355.06 24.1
 8 -4 1 328.77 27.7
 8 -4 1 332.37 29.3
 8 -4 1 353.76 28.1
 8 -4 1 351.36 29.8
 8 -4 1 322.07 23.8
 8 -4 1 395.46 31.9
 -9 4 -1 -5.9 6.1
 -9 4 -1 2.8 3.4
 -9 4 -1 0.5 6.2
 9 -4 1 -17.3 7
 9 -4 1 3.8 7.5
 9 -4 1 6 8
 9 -4 1 -13.1 8.7
 -10 4 -1 2.5 8.5
 -10 4 -1 1.5 6.4
 -10 4 -1 -0.7 5.2
 10 -4 1 3.3 7.4
 10 -4 1 11.4 6
 10 -4 1 4.1 5.1
 -11 4 -1 -6.7 4.7
 11 -4 1 12.7 7.1
 11 -4 1 7.8 7.6
 11 -4 1 -0.3 8.9
 -12 4 -1 17.5 7.7
 12 -4 1 14.9 12.1
 12 -4 1 57.79 12.3
 13 -4 1 3 11.9
 13 -4 1 6 11.1
 11 3 -1 16.7 10.6
 11 3 -1 2.6 7.8
 -11 -3 1 16.3 14.7
 -11 -3 1 1.5 15.9
 10 3 -1 6.5 5.5
 10 3 -1 -6.8 7.3
 -10 -3 1 -10 11
 -10 -3 1 -2.4 11.1
 9 3 -1 -0.6 6.3
 9 3 -1 5.4 6
 -9 -3 1 8 7.9
 -9 -3 1 0.2 10.1
 8 3 -1 2.6 5
 8 3 -1 -0.2 4.9
 8 3 -1 7.4 6.8
 -8 -3 1 0.2 9.8
 -8 -3 1 0.1 6.4
 -8 -3 1 2.1 5.2
 7 3 -1 137.49 12.9
 7 3 -1 109.49 15.7
 7 3 -1 135.39 13.6
 -7 -3 1 115.19 21.1
 -7 -3 1 106.69 22
 6 3 -1 0.3 3.8
 6 3 -1 6.1 3.8
 6 3 -1 5.8 4.1
 6 3 -1 1.7 2.2
 6 3 -1 4.8 3.7
 -6 -3 1 2.6 4.3
 -6 -3 1 -5.5 2.4
 -6 -3 1 5.6 3.3
 -6 -3 1 0.9 3.3
 -6 -3 1 2.2 5.3
 -6 -3 1 3.6 3
 5 3 -1 59.59 8.9
 5 3 -1 57.99 7.5
 5 3 -1 56.49 9.7
 5 3 -1 64.69 8.2
 5 3 -1 73.19 9.1
 5 3 -1 59.79 7
 5 3 -1 57.29 6.5
 5 3 -1 67.89 5.5
 -5 -3 1 70.89 7.4
 -5 -3 1 71.49 8.3
 -5 -3 1 64.69 9.7
 -5 -3 1 56.69 8.4
 -5 -3 1 61.29 12.5
 -5 -3 1 66.59 8.8
 -5 -3 1 56.29 7.8
 -5 -3 1 75.49 15.5
 4 3 -1 201.88 14.9
 4 3 -1 181.88 14.9
 4 3 -1 182.38 14.8
 4 3 -1 209.58 20.2
 4 3 -1 174.48 15.4
 4 3 -1 204.08 15.6
 4 3 -1 170.88 13.7
 -4 -3 1 167.78 15
 -4 -3 1 183.88 15.3
 -4 -3 1 168.98 15.9
 -4 -3 1 159.58 15
 -4 -3 1 180.48 15.8
 -4 -3 1 199.68 23.6
 3 3 -1 913.41 66.59
 3 3 -1 910.51 65.09
 3 3 -1 910.31 65.39
 3 3 -1 878.01 65.29
 3 3 -1 983.7 70.29
 3 3 -1 956.8 65.29
 3 3 -1 944.31 65.49
 3 3 -1 945.11 64.19
 -3 -3 1 907.61 70.69
 -3 -3 1 874.61 65.19
 -3 -3 1 855.51 65.09
 -3 -3 1 885.61 65.59
 -3 -3 1 904.91 68.79
 -3 -3 1 889.41 65.09
 -3 -3 1 888.71 65.59
 -3 -3 1 857.21 65.09
 2 3 -1 34.8 4.9
 2 3 -1 50.69 5.7
 2 3 -1 47.8 8.5
 2 3 -1 31.2 4.8
 2 3 -1 41 5.2
 2 3 -1 36.2 5
 -2 -3 1 36.9 4.9
 -2 -3 1 40.8 7.1
 -2 -3 1 38.1 5.1
 -2 -3 1 46.6 6.3
 -2 -3 1 49.6 5.8
 -2 -3 1 37.6 5.2
 -2 -3 1 37.5 8.7
 -2 -3 1 43.7 5.4
 1 3 -1 228.78 18.1
 1 3 -1 244.98 18.4
 1 3 -1 236.98 18.5
 1 3 -1 264.87 21.3
 1 3 -1 252.37 18.5
 1 3 -1 245.98 18.6
 1 3 -1 228.68 18.3
 -1 -3 1 243.38 21.5
 -1 -3 1 225.18 18.2
 -1 -3 1 223.48 18.7
 -1 -3 1 239.58 17.9
 -1 -3 1 249.28 18.4
 -1 -3 1 235.18 17.3
 -1 -3 1 230.58 18.3
 0 3 -1 9.4 2.1
 0 3 -1 8.6 2.8
 0 3 -1 9.2 2.5
 0 3 -1 6.9 2.2
 0 3 -1 5.2 2.2
 0 3 -1 9.2 2.3
 0 -3 1 7.2 2.3
 0 -3 1 10.4 4
 0 -3 1 7.7 1.4
 0 -3 1 6.9 1.8
 0 -3 1 7.3 2.2
 0 -3 1 7.9 2.1
 0 -3 1 6.2 1.8
 -1 3 -1 2330.57 164.88
 -1 3 -1 2331.07 165.58
 -1 3 -1 2384.56 164.98
 -1 3 -1 2385.76 165.08
 -1 3 -1 2352.16 165.08
 -1 3 -1 2455.25 165.78
 -1 3 -1 2486.35 165.98
 -1 3 -1 2352.66 165.38
 1 -3 1 2351.86 165.28
 1 -3 1 2294.27 164.88
 1 -3 1 2366.46 165.48
 1 -3 1 2443.26 165.18
 1 -3 1 2470.15 164.98
 1 -3 1 2347.07 165.08
 1 -3 1 2033.9 166.98
 -2 3 -1 150.28 10.5
 -2 3 -1 131.89 12.4
 -2 3 -1 149.19 11.3
 -2 3 -1 168.78 12
 -2 3 -1 159.98 12.1
 -2 3 -1 154.28 11.7
 -2 3 -1 133.89 11.4
 -2 3 -1 151.88 11.4
 2 -3 1 128.39 14.2
 2 -3 1 151.28 12.5
 2 -3 1 142.19 11.2
 2 -3 1 141.99 11.1
 2 -3 1 142.39 11.7
 2 -3 1 142.59 11.3
 2 -3 1 144.69 11.8
 2 -3 1 108.19 11.9
 -3 3 -1 997.2 68.79
 -3 3 -1 942.01 69.59
 -3 3 -1 985.4 68.69
 -3 3 -1 950.3 68.69
 -3 3 -1 918.91 69.49
 -3 3 -1 945.11 70.79
 -3 3 -1 844.72 70.29
 -3 3 -1 977.4 68.49
 -3 3 -1 983.7 68.79
 3 -3 1 1036.5 69.29
 3 -3 1 940.11 69.89
 3 -3 1 1059.49 69.09
 3 -3 1 968.1 68.69
 3 -3 1 1003.1 68.49
 3 -3 1 934.71 69.59
 3 -3 1 1015.3 73.19
 3 -3 1 972.4 69.69
 3 -3 1 1003.4 70.69
 3 -3 1 1025.5 70.39
 -4 3 -1 247.18 19.7
 -4 3 -1 191.18 19.6
 -4 3 -1 226.68 20.5
 -4 3 -1 253.27 19.2
 -4 3 -1 276.17 19.4
 -4 3 -1 258.07 18.3
 -4 3 -1 217.08 20.9
 -4 3 -1 264.97 18.5
 -4 3 -1 246.68 19.8
 -4 3 -1 237.58 20.9
 -4 3 -1 190.38 21.2
 4 -3 1 250.47 18.3
 4 -3 1 282.97 23.3
 4 -3 1 275.17 21.3
 4 -3 1 260.77 20
 4 -3 1 250.67 19.7
 4 -3 1 241.28 20.7
 4 -3 1 274.07 19.5
 4 -3 1 275.17 20.9
 -5 3 -1 720.93 55.29
 -5 3 -1 717.03 55.09
 -5 3 -1 726.33 52.19
 -5 3 -1 767.22 53.49
 -5 3 -1 803.82 54.29
 -5 3 -1 730.53 51.69
 -5 3 -1 645.54 56.19
 -5 3 -1 629.64 55.59
 -5 3 -1 718.83 53.69
 -5 3 -1 684.03 54.19
 5 -3 1 776.92 55.49
 5 -3 1 710.23 53.79
 5 -3 1 747.93 51.79
 5 -3 1 719.93 53.79
 5 -3 1 832.32 57.39
 5 -3 1 751.02 51.79
 5 -3 1 742.53 55.09
 5 -3 1 761.42 55.09
 -6 3 -1 116.59 14.5
 -6 3 -1 116.39 13.2
 -6 3 -1 123.59 12.2
 -6 3 -1 137.59 12.1
 -6 3 -1 127.19 9.7
 -6 3 -1 142.19 13.5
 -6 3 -1 105.49 14
 -6 3 -1 121.59 10.4
 -6 3 -1 113.99 12.9
 -6 3 -1 109.39 12.2
 -6 3 -1 122.79 13.5
 -6 3 -1 99.19 13.5
 6 -3 1 131.69 13.5
 6 -3 1 137.69 14.7
 6 -3 1 132.89 13.1
 6 -3 1 131.19 10.6
 6 -3 1 121.09 12.1
 6 -3 1 131.39 14
 6 -3 1 134.19 12.4
 6 -3 1 135.29 9.7
 -7 3 -1 203.08 17.3
 -7 3 -1 165.48 19.7
 -7 3 -1 185.78 17.8
 -7 3 -1 164.48 19.1
 -7 3 -1 173.38 14.7
 -7 3 -1 173.28 19.3
 -7 3 -1 168.58 18.3
 -7 3 -1 171.58 16.1
 -7 3 -1 191.58 17
 7 -3 1 188.28 17.6
 7 -3 1 178.98 16.7
 7 -3 1 201.68 13.8
 7 -3 1 205.58 13.7
 7 -3 1 194.28 18
 7 -3 1 184.48 17.2
 7 -3 1 196.88 19.7
 7 -3 1 207.18 18.8
 -8 3 -1 1 4.8
 -8 3 -1 10.1 5.7
 -8 3 -1 7.2 4.5
 -8 3 -1 2.7 5.4
 -8 3 -1 17.4 5.1
 -8 3 -1 4.2 5.5
 -8 3 -1 15.7 7.2
 8 -3 1 11.9 5.4
 8 -3 1 22.6 6.3
 8 -3 1 18.7 6.4
 8 -3 1 18.3 6.4
 8 -3 1 9.4 6.7
 -9 3 -1 21.9 9.8
 -9 3 -1 30.8 7.2
 -9 3 -1 16 7.6
 9 -3 1 25 8.1
 9 -3 1 52.79 10.7
 9 -3 1 23.2 9.4
 9 -3 1 30.3 8.3
 9 -3 1 20.6 10
 -10 3 -1 30.6 12.6
 -10 3 -1 26.3 6.9
 -10 3 -1 46.3 11.1
 10 -3 1 26.8 9.6
 10 -3 1 53.69 10.5
 10 -3 1 43.5 10.3
 -11 3 -1 26.4 14.2
 -11 3 -1 27.9 9.1
 11 -3 1 49.4 13.3
 11 -3 1 26.6 9.4
 11 -3 1 72.89 12.4
 12 -3 1 14.2 9.3
 13 -3 1 -4.2 11.4
 13 -3 1 11.8 13
 12 2 -1 6.3 9.2
 12 2 -1 2.6 8.7
 -12 -2 1 -8.7 14.4
 -12 -2 1 -9.4 13.7
 11 2 -1 4.1 7.8
 11 2 -1 22.3 10.7
 -11 -2 1 5.7 14
 -11 -2 1 14.7 15.7
 10 2 -1 -2.5 7.6
 10 2 -1 -0.5 5.9
 10 2 -1 11 6.7
 -10 -2 1 11.2 8.6
 -10 -2 1 -11.4 10.9
 9 2 -1 48.8 8.7
 9 2 -1 55.99 11.1
 9 2 -1 43.2 9.4
 -9 -2 1 42.2 14.7
 -9 -2 1 16 14.1
 8 2 -1 49.7 9.5
 8 2 -1 36.5 8.5
 8 2 -1 65.79 9.6
 -8 -2 1 44.6 13.5
 -8 -2 1 48.1 13.7
 -8 -2 1 42.2 7.9
 7 2 -1 112.39 13.4
 7 2 -1 141.29 12.6
 7 2 -1 146.89 13.6
 -7 -2 1 95.19 12
 -7 -2 1 97.59 11.6
 -7 -2 1 144.39 24
 -7 -2 1 147.29 19.2
 6 2 -1 4.7 2.3
 6 2 -1 6.6 2.3
 6 2 -1 6.3 1.9
 6 2 -1 11 4.2
 6 2 -1 4.4 3.4
 6 2 -1 4.5 3.5
 -6 -2 1 6.5 3.4
 -6 -2 1 4.6 2.6
 -6 -2 1 0.8 3.2
 -6 -2 1 3.1 4.1
 -6 -2 1 -0.6 5.2
 -6 -2 1 2.3 2.6
 5 2 -1 85.89 8.3
 5 2 -1 67.79 7.9
 5 2 -1 62.99 12
 5 2 -1 73.39 9.8
 5 2 -1 71.89 6.6
 5 2 -1 68.39 7.3
 5 2 -1 79.09 6.6
 5 2 -1 55.89 7.5
 5 2 -1 71.39 6.3
 -5 -2 1 55.49 6.8
 -5 -2 1 69.59 8
 -5 -2 1 61.89 13
 -5 -2 1 65.09 9.6
 -5 -2 1 71.39 9.2
 -5 -2 1 70.29 7.2
 -5 -2 1 57.19 8
 -5 -2 1 64.69 7.3
 -5 -2 1 85.89 13.8
 4 2 -1 133.19 12.1
 4 2 -1 136.79 10.1
 4 2 -1 142.09 15.9
 4 2 -1 146.39 11.9
 4 2 -1 141.19 10.9
 4 2 -1 136.69 13
 4 2 -1 133.59 11.7
 4 2 -1 138.09 11.2
 4 2 -1 156.98 11.6
 -4 -2 1 133.99 15.1
 -4 -2 1 154.38 13.2
 -4 -2 1 132.79 12.2
 -4 -2 1 136.29 11.7
 -4 -2 1 136.49 12.3
 -4 -2 1 151.78 12
 -4 -2 1 139.09 16.6
 -4 -2 1 121.19 11.9
 3 2 -1 674.83 48.6
 3 2 -1 750.82 53.29
 3 2 -1 714.03 49
 3 2 -1 699.23 47.6
 3 2 -1 676.33 47.8
 3 2 -1 695.43 50.09
 3 2 -1 694.93 49.2
 3 2 -1 649.93 49.1
 -3 -2 1 657.33 49.6
 -3 -2 1 651.93 48.8
 -3 -2 1 673.33 52.09
 -3 -2 1 681.53 53.69
 -3 -2 1 666.53 49
 -3 -2 1 673.13 49.2
 -3 -2 1 653.93 49.3
 -3 -2 1 676.03 49.1
 2 2 -1 7 1.4
 2 2 -1 3.7 1.6
 2 2 -1 4.7 1.9
 2 2 -1 4.6 1.7
 2 2 -1 3.9 1.7
 2 2 -1 2.8 2.8
 2 2 -1 6.4 2.1
 -2 -2 1 4.5 1.7
 -2 -2 1 3.1 1.6
 -2 -2 1 6.1 3.2
 -2 -2 1 4.3 1.6
 -2 -2 1 5 1.5
 -2 -2 1 1.4 3.1
 -2 -2 1 3.9 1.6
 -2 -2 1 1.7 1.4
 1 2 -1 149.09 10.7
 1 2 -1 144.69 11.5
 1 2 -1 170.88 15.3
 1 2 -1 152.08 11.3
 1 2 -1 150.98 11.5
 1 2 -1 148.49 11.6
 1 2 -1 154.48 11.5
 1 2 -1 147.59 12.2
 -1 -2 1 146.99 10.6
 -1 -2 1 140.39 11.8
 -1 -2 1 146.69 12.6
 -1 -2 1 143.39 14
 -1 -2 1 144.49 11.3
 -1 -2 1 144.59 11.5
 -1 -2 1 143.69 11.4
 -1 -2 1 142.59 11.5
 0 2 -1 412.56 29
 0 2 -1 410.36 29.3
 0 2 -1 422.96 29.1
 0 2 -1 396.66 29.3
 0 2 -1 406.06 30.8
 0 -2 1 409.36 29.1
 0 -2 1 391.16 28.9
 0 -2 1 395.26 29.3
 0 -2 1 391.56 29
 0 -2 1 404.66 29.2
 -1 2 -1 605.44 42.5
 -1 2 -1 483.65 43
 -1 2 -1 624.84 42.9
 -1 2 -1 612.04 42.3
 -1 2 -1 614.14 42.8
 -1 2 -1 592.14 41.6
 -1 2 -1 603.84 42.4
 1 -2 1 606.14 42.1
 1 -2 1 531.05 44.2
 1 -2 1 594.74 42.3
 1 -2 1 596.34 42.5
 1 -2 1 621.84 41.5
 1 -2 1 643.54 42.1
 -2 2 -1 33.5 5.9
 -2 2 -1 45.4 4.4
 -2 2 -1 41.4 3.6
 -2 2 -1 44.7 4.8
 -2 2 -1 40.2 3.5
 -2 2 -1 44 3.7
 -2 2 -1 25.3 4.6
 -2 2 -1 32.6 5.2
 -2 2 -1 42.1 3.4
 -2 2 -1 48.2 5.5
 -2 2 -1 38.4 4.2
 -2 2 -1 35.4 4.4
 2 -2 1 39.1 4.3
 2 -2 1 35.6 3.9
 2 -2 1 40.7 4.1
 2 -2 1 41.4 4.2
 2 -2 1 42.2 3.2
 2 -2 1 38.5 4.6
 2 -2 1 40.3 6.4
 2 -2 1 41.8 4.8
 2 -2 1 40.4 3.5
 -3 2 -1 79.39 8.2
 -3 2 -1 90.19 8.3
 -3 2 -1 76.49 8.6
 -3 2 -1 77.19 7.3
 -3 2 -1 78.59 7.5
 -3 2 -1 81.79 7.2
 -3 2 -1 86.79 7.9
 -3 2 -1 78.59 7.8
 -3 2 -1 81.89 6.3
 -3 2 -1 76.49 8.2
 -3 2 -1 77.09 6.2
 -3 2 -1 65.59 7.7
 3 -2 1 101.09 8.4
 3 -2 1 87.79 8.1
 3 -2 1 86.99 7.9
 3 -2 1 81.69 8.1
 3 -2 1 87.09 7.8
 3 -2 1 83.19 7.2
 3 -2 1 76.89 8.9
 3 -2 1 80.59 7.5
 3 -2 1 84.29 6.2
 -4 2 -1 170.68 14.1
 -4 2 -1 151.28 14.2
 -4 2 -1 161.78 14.9
 -4 2 -1 153.88 13.1
 -4 2 -1 155.38 14.7
 -4 2 -1 158.68 14.1
 -4 2 -1 156.78 13.8
 -4 2 -1 147.89 13.6
 -4 2 -1 141.39 13
 -4 2 -1 167.88 13.1
 4 -2 1 155.88 13.5
 4 -2 1 152.58 14
 4 -2 1 171.68 15.1
 4 -2 1 165.48 11.4
 4 -2 1 158.78 13.3
 4 -2 1 168.68 14.1
 4 -2 1 144.39 13.4
 4 -2 1 153.88 11.5
 4 -2 1 160.48 13.1
 4 -2 1 161.38 14.4
 -5 2 -1 372.96 31
 -5 2 -1 358.16 30.1
 -5 2 -1 365.26 31.3
 -5 2 -1 362.96 28.8
 -5 2 -1 322.87 30.4
 -5 2 -1 358.96 26.6
 -5 2 -1 390.36 30.6
 -5 2 -1 352.06 29.8
 -5 2 -1 383.26 29.7
 -5 2 -1 365.76 29.8
 -5 2 -1 375.26 26.5
 -5 2 -1 355.76 28.8
 -5 2 -1 412.46 29
 5 -2 1 394.06 31
 5 -2 1 441.96 29.8
 5 -2 1 382.76 29.8
 5 -2 1 397.06 29.1
 5 -2 1 344.27 29.2
 5 -2 1 361.56 29.8
 5 -2 1 384.26 26.6
 5 -2 1 386.26 29
 5 -2 1 389.16 26.6
 5 -2 1 425.96 31.1
 -6 2 -1 54.99 10.3
 -6 2 -1 62.19 10.4
 -6 2 -1 69.89 8.5
 -6 2 -1 50.89 7.9
 -6 2 -1 69.09 9.6
 -6 2 -1 65.19 9.7
 -6 2 -1 70.89 5.5
 -6 2 -1 65.79 11.7
 -6 2 -1 76.79 8.3
 -6 2 -1 83.19 9.1
 -6 2 -1 71.09 7.7
 -6 2 -1 60.39 10.2
 6 -2 1 66.99 9.1
 6 -2 1 76.09 8.8
 6 -2 1 73.79 9.2
 6 -2 1 71.59 9.9
 6 -2 1 66.59 5.2
 6 -2 1 68.19 5.2
 6 -2 1 71.19 9.1
 6 -2 1 73.59 10.1
 -7 2 -1 -0.9 4.6
 -7 2 -1 0.5 4.1
 -7 2 -1 -6.5 2.1
 -7 2 -1 2.7 2.4
 -7 2 -1 -1.1 3.4
 -7 2 -1 -0.2 1.6
 -7 2 -1 -4 3.2
 -7 2 -1 1.6 4.7
 -7 2 -1 3.8 3
 7 -2 1 1.1 4
 7 -2 1 -1.7 2.8
 7 -2 1 -2.9 3
 7 -2 1 0.2 0.6
 7 -2 1 2.7 3
 7 -2 1 -1.5 3
 -8 2 -1 14.2 4.5
 -8 2 -1 11 7.5
 -8 2 -1 13.4 6.4
 -8 2 -1 20.2 5.6
 -8 2 -1 19.3 6.1
 -8 2 -1 8.9 6.6
 8 -2 1 21.2 7.2
 8 -2 1 19.4 5.8
 8 -2 1 18.5 6.1
 8 -2 1 16.3 5.7
 8 -2 1 23.4 7.6
 -9 2 -1 279.27 25.2
 -9 2 -1 285.47 30.6
 -9 2 -1 257.57 30.5
 -9 2 -1 288.37 27.5
 9 -2 1 289.67 26.3
 9 -2 1 295.27 27.8
 9 -2 1 307.87 27.3
 9 -2 1 317.47 27.7
 9 -2 1 293.97 26
 -10 2 -1 40 10
 -10 2 -1 42.8 8.9
 -10 2 -1 49 14.4
 10 -2 1 54.59 10.5
 10 -2 1 58.79 11.4
 10 -2 1 59.39 11.1
 10 -2 1 39.3 10.9
 -11 2 -1 2.4 11.8
 -11 2 -1 4.8 5.7
 11 -2 1 2.3 7.6
 11 -2 1 13.5 7.3
 11 -2 1 5.2 7.3
 -12 2 -1 -6.7 11.6
 12 -2 1 38.5 12.2
 12 -2 1 36.7 12.1
 12 1 -1 6.9 8
 12 1 -1 -0.4 7
 -12 -1 1 -3.5 13.6
 11 1 -1 -4.9 7
 11 1 -1 -1 6.4
 11 1 -1 -6.3 7.2
 -11 -1 1 -0.1 11.1
 -11 -1 1 -14.1 10.9
 10 1 -1 16.9 7.4
 10 1 -1 21.8 8
 10 1 -1 17.5 8.3
 -10 -1 1 8.8 11.4
 -10 -1 1 5.7 10
 9 1 -1 -3.4 5.7
 9 1 -1 5.6 5.6
 9 1 -1 -0.7 5.8
 -9 -1 1 -9.5 6.5
 -9 -1 1 9.7 9.9
 8 1 -1 51.49 9
 8 1 -1 54.29 9.4
 8 1 -1 65.19 10.8
 -8 -1 1 53.39 13.3
 -8 -1 1 62.59 8.7
 -8 -1 1 39.3 12.9
 7 1 -1 22.4 4.5
 7 1 -1 29.2 5.9
 7 1 -1 29.8 5.9
 7 1 -1 35.6 6
 7 1 -1 22.2 6.9
 7 1 -1 28.2 6.2
 -7 -1 1 23 8.9
 -7 -1 1 26 6.1
 -7 -1 1 23.6 5.4
 -7 -1 1 30.4 4.6
 -7 -1 1 26 10.1
 -7 -1 1 27.5 5.5
 6 1 -1 1141.79 74.79
 6 1 -1 1080.89 80.09
 6 1 -1 1090.99 74.29
 6 1 -1 1101.19 75.39
 6 1 -1 1040.3 72.49
 6 1 -1 999.6 75.59
 6 1 -1 1037.4 76.49
 -6 -1 1 964 80.19
 -6 -1 1 1043.2 78.29
 -6 -1 1 1061.39 74.99
 -6 -1 1 1049.4 76.29
 -6 -1 1 1011.8 74.19
 -6 -1 1 1094.09 75.79
 -6 -1 1 1007 74.29
 -6 -1 1 867.41 77.09
 -6 -1 1 1019.8 76.59
 -6 -1 1 974.5 81.29
 -6 -1 1 1036.1 75.19
 5 1 -1 -0.5 3.1
 5 1 -1 0.6 2.9
 5 1 -1 1.8 1.5
 5 1 -1 0.5 2.7
 5 1 -1 2.1 2.4
 5 1 -1 5.5 2.9
 5 1 -1 1.8 2
 5 1 -1 0.9 1.5
 5 1 -1 1.9 4.8
 -5 -1 1 4.7 2
 -5 -1 1 3.4 2.3
 -5 -1 1 5.4 2.5
 -5 -1 1 0.4 1.6
 -5 -1 1 -0.4 2.5
 -5 -1 1 4.2 5.1
 -5 -1 1 3.9 3
 -5 -1 1 1 2
 -5 -1 1 7.3 5
 -5 -1 1 -1.4 2.3
 4 1 -1 175.58 14.7
 4 1 -1 162.68 13.2
 4 1 -1 152.68 13.8
 4 1 -1 164.98 16.4
 4 1 -1 173.78 13.7
 4 1 -1 164.68 12.7
 4 1 -1 187.78 17.3
 4 1 -1 162.48 13.5
 4 1 -1 169.38 13.3
 -4 -1 1 170.88 14.2
 -4 -1 1 173.18 13.2
 -4 -1 1 164.38 17.6
 -4 -1 1 162.78 14.4
 -4 -1 1 188.18 14.6
 -4 -1 1 169.38 13.3
 -4 -1 1 150.38 13.5
 -4 -1 1 154.38 16.6
 -4 -1 1 143.39 14
 3 1 -1 47 4.6
 3 1 -1 46.8 4.7
 3 1 -1 58.49 9.2
 3 1 -1 52.59 4.6
 3 1 -1 47.7 4.3
 3 1 -1 43.5 4.9
 3 1 -1 41.9 5.8
 3 1 -1 38.3 4.9
 3 1 -1 44.7 7.5
 3 1 -1 43.2 4.7
 -3 -1 1 45.5 4.5
 -3 -1 1 47.2 4.6
 -3 -1 1 48.2 8.1
 -3 -1 1 43.6 5.4
 -3 -1 1 40.9 4.7
 -3 -1 1 37.3 7.9
 -3 -1 1 48.5 5.1
 -3 -1 1 44.6 6
 2 1 -1 2864.41 192.98
 2 1 -1 2854.11 193.58
 2 1 -1 2712.93 193.48
 2 1 -1 2797.42 193.18
 2 1 -1 2936.81 196.38
 2 1 -1 2796.32 195.38
 2 1 -1 2932.71 192.58
 2 1 -1 2793.32 193.58
 2 1 -1 2793.62 193.98
 -2 -1 1 2827.12 193.58
 -2 -1 1 2703.13 193.68
 -2 -1 1 2766.42 193.98
 -2 -1 1 2737.63 193.28
 -2 -1 1 2719.93 193.38
 -2 -1 1 2581.24 194.08
 -2 -1 1 2738.93 195.48
 -2 -1 1 2614.64 196.28
 1 1 -1 13.2 3.5
 1 1 -1 10.1 2.4
 1 1 -1 5.9 1.3
 1 1 -1 5.9 1.4
 -1 -1 1 9.5 1.6
 -1 -1 1 7.9 1.5
 -1 -1 1 8.3 1.5
 -1 -1 1 9 1.3
 -1 -1 1 9.5 2.6
 -1 1 -1 734.33 49
 -1 1 -1 753.02 49
 -1 1 -1 721.73 48.6
 -1 1 -1 735.13 48.7
 -1 1 -1 585.04 49.6
 -1 1 -1 694.63 50.09
 -1 1 -1 706.03 48.7
 -1 1 -1 758.12 49.5
 -1 1 -1 719.43 49.2
 1 -1 1 671.23 49
 1 -1 1 599.94 48.6
 -2 1 -1 1805.82 123.59
 -2 1 -1 1776.82 122.89
 -2 1 -1 1749.92 124.39
 -2 1 -1 1756.72 124.29
 -2 1 -1 1727.23 122.99
 -2 1 -1 1734.13 123.39
 -2 1 -1 1665.83 123.99
 -2 1 -1 1790.22 124.09
 -2 1 -1 1715.63 123.29
 -2 1 -1 1721.43 122.69
 -2 1 -1 1766.92 122.89
 2 -1 1 1752.12 122.89
 2 -1 1 1830.12 123.49
 2 -1 1 1784.62 123.29
 2 -1 1 1771.12 123.39
 2 -1 1 1803.12 123.99
 2 -1 1 1713.43 122.89
 2 -1 1 1761.12 122.99
 -3 1 -1 648.04 47
 -3 1 -1 629.04 45.6
 -3 1 -1 643.64 45.8
 -3 1 -1 639.74 46.9
 -3 1 -1 652.43 45.4
 -3 1 -1 605.74 46.1
 -3 1 -1 631.14 45.9
 -3 1 -1 658.63 47.2
 -3 1 -1 614.74 46.3
 -3 1 -1 604.94 46.9
 -3 1 -1 656.13 46.4
 3 -1 1 652.03 45.8
 3 -1 1 652.83 46.9
 3 -1 1 610.84 46
 3 -1 1 604.54 45.5
 3 -1 1 629.94 46.2
 3 -1 1 652.73 46.4
 3 -1 1 639.34 45.8
 -4 1 -1 220.18 18.1
 -4 1 -1 232.48 19.5
 -4 1 -1 224.28 20.5
 -4 1 -1 242.48 20.1
 -4 1 -1 242.28 19.3
 -4 1 -1 226.68 16.8
 -4 1 -1 266.57 19.2
 -4 1 -1 235.18 19.3
 -4 1 -1 246.18 19.6
 -4 1 -1 257.77 20.8
 -4 1 -1 217.58 19.8
 -4 1 -1 224.68 18.5
 4 -1 1 256.47 19.6
 4 -1 1 237.68 16.8
 4 -1 1 267.17 19.4
 4 -1 1 227.88 20.1
 4 -1 1 245.08 18.9
 4 -1 1 252.87 18.8
 4 -1 1 248.68 19.9
 4 -1 1 231.08 19.5
 4 -1 1 237.88 18.9
 -5 1 -1 1.5 2.9
 -5 1 -1 7.1 3
 -5 1 -1 5.9 3.8
 -5 1 -1 8.6 3.3
 -5 1 -1 10.5 4.2
 -5 1 -1 8.2 1.2
 -5 1 -1 5.3 2.6
 -5 1 -1 8.1 1.2
 -5 1 -1 3.2 2.8
 -5 1 -1 7.7 2.7
 -5 1 -1 6.8 1.2
 -5 1 -1 14 4.6
 -5 1 -1 5.2 3.2
 -5 1 -1 6.5 2.6
 5 -1 1 4 2.7
 5 -1 1 8 2.6
 5 -1 1 3.6 2.8
 5 -1 1 9.9 4.1
 5 -1 1 10.2 3
 5 -1 1 8 1.2
 5 -1 1 4.9 3.5
 5 -1 1 8.3 4
 5 -1 1 5.7 2.6
 -6 1 -1 123.09 10.7
 -6 1 -1 130.19 12.6
 -6 1 -1 128.29 13.1
 -6 1 -1 124.99 9.7
 -6 1 -1 127.79 11.7
 -6 1 -1 136.59 15.2
 -6 1 -1 115.89 9.7
 -6 1 -1 125.99 13.4
 -6 1 -1 123.79 9.3
 -6 1 -1 121.99 12.8
 -6 1 -1 102.59 12
 -6 1 -1 129.89 15.2
 -6 1 -1 116.69 13.2
 -6 1 -1 122.89 13
 6 -1 1 132.29 12.4
 6 -1 1 127.69 9.3
 6 -1 1 133.29 13.3
 6 -1 1 132.99 13
 6 -1 1 110.99 11.8
 6 -1 1 138.89 14.7
 6 -1 1 121.59 12.2
 -7 1 -1 7.1 6
 -7 1 -1 2.7 5.2
 -7 1 -1 0.2 3.3
 -7 1 -1 -0.7 3.5
 -7 1 -1 5.7 3.8
 -7 1 -1 3.5 1.2
 -7 1 -1 3.6 3.9
 -7 1 -1 5.4 2
 7 -1 1 9.7 4.7
 7 -1 1 7.7 4.4
 7 -1 1 5.3 4.3
 7 -1 1 4.4 5.1
 7 -1 1 4.4 1.2
 7 -1 1 6.4 3.7
 7 -1 1 3.6 3.7
 -8 1 -1 250.77 18.1
 -8 1 -1 256.87 27.5
 -8 1 -1 244.88 22.7
 -8 1 -1 230.38 24
 -8 1 -1 230.58 26.6
 -8 1 -1 245.58 23.5
 8 -1 1 263.17 22.6
 8 -1 1 238.18 18
 8 -1 1 258.67 22
 8 -1 1 279.67 22.6
 8 -1 1 301.87 24.3
 -9 1 -1 11.8 9.4
 -9 1 -1 0.8 7.2
 9 -1 1 14.5 7.3
 9 -1 1 13.8 5.8
 9 -1 1 12.4 5.9
 9 -1 1 18.4 6.6
 -10 1 -1 -7.6 4.3
 -10 1 -1 9.1 9.8
 -10 1 -1 -8.9 6.2
 10 -1 1 -1.3 6.2
 10 -1 1 -1.9 6.2
 10 -1 1 -2.3 5
 -11 1 -1 15.3 10.3
 11 -1 1 -8 6.6
 11 -1 1 -9.5 6.4
 11 -1 1 -0.3 8.8
 -12 1 -1 27 17.1
 12 -1 1 14.8 9.4
 12 -1 1 26.3 11.7
 12 0 -1 0.4 10.1
 12 0 -1 -4.9 9.5
 12 0 -1 -10.7 8.2
 -12 0 1 0.1 13.6
 11 0 -1 11.6 7.4
 11 0 -1 11.2 9
 11 0 -1 -0.1 6.2
 -11 0 1 -7.3 11.8
 -11 0 1 7.8 12
 10 0 -1 112.19 14.4
 10 0 -1 81.49 13.4
 10 0 -1 87.99 13.9
 -10 0 1 95.09 19.5
 -10 0 1 57.89 17.6
 9 0 -1 53.69 13.6
 9 0 -1 55.49 13.6
 9 0 -1 57.39 9.6
 -9 0 1 26 12.5
 -9 0 1 36.2 13.7
 8 0 -1 14.1 5.6
 8 0 -1 10.3 5.2
 8 0 -1 14.1 5.7
 8 0 -1 7.5 5.6
 -8 0 1 12.8 7.5
 -8 0 1 11 4.7
 -8 0 1 13.4 3.6
 -8 0 1 14.3 7.5
 7 0 -1 50.39 8
 7 0 -1 57.89 11.2
 7 0 -1 51.59 8.7
 7 0 -1 52.39 6.1
 7 0 -1 53.19 8.5
 7 0 -1 56.79 8.3
 -7 0 1 45.1 7
 -7 0 1 33.3 10.2
 -7 0 1 43.8 5.8
 -7 0 1 53.09 6.7
 -7 0 1 47.5 8.5
 -7 0 1 45.3 7.4
 -7 0 1 43.8 7.5
 -7 0 1 41.6 10.6
 6 0 -1 35.7 7.5
 6 0 -1 45.1 5.7
 6 0 -1 63.99 8.2
 6 0 -1 47.6 7.6
 6 0 -1 58.29 8.6
 6 0 -1 58.99 10.9
 6 0 -1 56.09 11.3
 -6 0 1 48.6 8
 -6 0 1 47.7 6.1
 -6 0 1 44 6.6
 -6 0 1 47.8 11.2
 -6 0 1 47.6 6.8
 -6 0 1 37.9 7.3
 -6 0 1 64.39 9.5
 -6 0 1 50.19 11.1
 -6 0 1 56.19 5.6
 -6 0 1 51.19 8.2
 -6 0 1 58.89 6.2
 -6 0 1 44.1 7.1
 5 0 -1 12.2 5.2
 5 0 -1 10.4 1.5
 5 0 -1 10 3.6
 5 0 -1 11.1 2.6
 5 0 -1 16.1 4
 5 0 -1 12.9 4
 5 0 -1 10.8 5.1
 5 0 -1 8.8 3.1
 -5 0 1 13.8 5.8
 -5 0 1 7.1 3.3
 -5 0 1 12.5 3.4
 -5 0 1 8.9 3
 -5 0 1 11.5 3.6
 -5 0 1 10.6 1.3
 -5 0 1 12.3 3
 -5 0 1 12.8 1.4
 -5 0 1 11.9 5.3
 -5 0 1 5.5 3.2
 -5 0 1 12.3 3.2
 -5 0 1 17.3 4.9
 -5 0 1 12.3 3.3
 -5 0 1 13 2.8
 4 0 -1 1.1 1.7
 4 0 -1 -0.5 0.9
 4 0 -1 2.2 2.1
 4 0 -1 1.9 1.5
 4 0 -1 3.5 2.2
 4 0 -1 2.5 1.4
 4 0 -1 2 1.1
 4 0 -1 0.9 3.2
 4 0 -1 2.1 1.6
 4 0 -1 1.5 2.3
 -4 0 1 2.7 2.8
 -4 0 1 3.1 2
 -4 0 1 0.5 2.6
 -4 0 1 1.7 1.3
 -4 0 1 0.4 1.2
 -4 0 1 2.3 2
 -4 0 1 2.3 0.7
 -4 0 1 1.9 2.1
 -4 0 1 4.9 1.8
 -4 0 1 1 1.5
 -4 0 1 1.2 2
 -4 0 1 2.1 1.7
 3 0 -1 201.38 17
 3 0 -1 236.48 19.3
 3 0 -1 241.48 19.2
 3 0 -1 221.48 16.8
 3 0 -1 229.08 17.2
 3 0 -1 210.68 16.3
 3 0 -1 244.98 17.2
 3 0 -1 218.78 16
 3 0 -1 236.88 16.4
 -3 0 1 220.68 17.2
 -3 0 1 218.38 16.7
 -3 0 1 187.08 17.1
 -3 0 1 210.68 16.3
 -3 0 1 210.18 16.5
 -3 0 1 219.58 15.5
 -3 0 1 229.08 17.3
 -3 0 1 222.28 16.3
 -3 0 1 205.78 19
 -3 0 1 217.18 16.5
 -3 0 1 210.48 16.1
 -3 0 1 192.78 18.9
 2 0 -1 738.23 49.8
 2 0 -1 738.03 49.2
 2 0 -1 718.93 49.4
 2 0 -1 710.13 51.79
 2 0 -1 693.13 49.99
 2 0 -1 700.43 49
 2 0 -1 720.23 49.8
 2 0 -1 691.23 51.79
 2 0 -1 763.42 50.19
 -2 0 1 649.04 51.59
 -2 0 1 717.73 49.3
 -2 0 1 713.43 49
 -2 0 1 706.83 50.19
 -2 0 1 649.64 49.3
 -2 0 1 714.13 49.99
 -2 0 1 717.73 49.6
 -2 0 1 708.63 49.4
 -2 0 1 582.84 51.49
 1 0 -1 447.56 33.1
 -1 0 1 436.16 31.2
 -1 0 1 444.66 31.1
 0 0 -1 0.2 0.4
 0 0 -1 -0.8 0.4
 0 0 -1 0.6 0.4
 0 0 -1 0.7 0.5
 0 0 -1 0 0.4
 0 0 -1 0.1 0.4
 0 0 1 -0.1 0.2
 0 0 1 0.3 0.2
 0 0 1 0 0.4
 0 0 1 -0.2 0.4
 0 0 1 0.4 0.3
 0 0 1 0.1 0.3
 -1 0 -1 170.28 12.2
 -1 0 -1 168.68 11.6
 -1 0 -1 163.38 11.6
 -1 0 -1 166.68 12.7
 -1 0 -1 169.48 12.6
 -1 0 -1 159.98 12.1
 -1 0 -1 159.38 11.8
 -1 0 -1 160.88 12
 -1 0 -1 154.48 12.2
 -1 0 -1 164.58 11.7
 1 0 1 150.68 12
 1 0 1 162.78 12.6
 1 0 1 162.68 11.9
 -2 0 -1 899.21 62.99
 -2 0 -1 883.31 63.49
 -2 0 -1 920.01 64.99
 -2 0 -1 878.81 63.39
 -2 0 -1 878.21 62.49
 -2 0 -1 866.91 63.49
 -2 0 -1 902.01 63.99
 -2 0 -1 871.71 63.39
 -2 0 -1 921.91 62.29
 -2 0 -1 891.41 64.99
 -2 0 -1 887.31 62.29
 -2 0 -1 910.11 64.09
 2 0 1 890.41 63.39
 2 0 1 901.71 63.39
 2 0 1 884.51 63.99
 2 0 1 919.21 63.09
 2 0 1 891.21 62.49
 2 0 1 876.61 63.49
 2 0 1 893.41 63.49
 2 0 1 916.91 62.89
 2 0 1 924.81 64.19
 -3 0 -1 54.19 4.9
 -3 0 -1 49.7 5.6
 -3 0 -1 54.69 4.3
 -3 0 -1 47.3 5.9
 -3 0 -1 53.89 4.5
 -3 0 -1 54.49 6.3
 -3 0 -1 57.69 7.2
 -3 0 -1 57.49 5.8
 -3 0 -1 56.69 6.4
 -3 0 -1 48.9 5.1
 -3 0 -1 58.29 7.3
 -3 0 -1 50.59 5.8
 -3 0 -1 57.99 4.3
 -3 0 -1 57.39 5.6
 3 0 1 58.79 7.3
 3 0 1 51.79 5.6
 3 0 1 60.29 6.5
 3 0 1 61.59 5.4
 3 0 1 56.39 5.5
 3 0 1 53.69 5.6
 3 0 1 55.39 6.4
 3 0 1 58.19 6.3
 3 0 1 60.29 5
 3 0 1 51.39 5.8
 -4 0 -1 368.66 26.8
 -4 0 -1 379.86 27.1
 -4 0 -1 406.06 28.9
 -4 0 -1 359.46 26.7
 -4 0 -1 359.26 27.7
 -4 0 -1 384.86 29
 -4 0 -1 382.16 29.5
 -4 0 -1 354.76 29.3
 -4 0 -1 389.96 31.3
 -4 0 -1 381.56 29.2
 -4 0 -1 351.86 28.5
 -4 0 -1 383.26 28.4
 -4 0 -1 370.56 30.8
 4 0 1 389.26 28.3
 4 0 1 370.16 28.3
 4 0 1 388.16 28
 4 0 1 365.76 29.3
 4 0 1 368.46 26.7
 4 0 1 367.76 28.8
 4 0 1 381.96 28.6
 4 0 1 346.47 30.3
 4 0 1 392.26 29.1
 -5 0 -1 34.1 6.6
 -5 0 -1 38.8 3.9
 -5 0 -1 25 5.9
 -5 0 -1 33.7 3.6
 -5 0 -1 41.9 8.9
 -5 0 -1 34.2 5.9
 -5 0 -1 36 6.3
 -5 0 -1 42.6 8
 -5 0 -1 29.5 6
 -5 0 -1 45.6 8.7
 -5 0 -1 50.89 6.7
 -5 0 -1 34.2 5.1
 -5 0 -1 33.4 4.2
 -5 0 -1 33 3.6
 5 0 1 44.7 6.2
 5 0 1 29.6 5.8
 5 0 1 36.7 8.4
 5 0 1 35.6 3.6
 5 0 1 30.4 6.6
 5 0 1 27 6.1
 5 0 1 25.4 5.2
 5 0 1 30.9 6.2
 -6 0 -1 578.64 44
 -6 0 -1 632.54 45.7
 -6 0 -1 602.44 48.2
 -6 0 -1 532.65 43.6
 -6 0 -1 572.24 41.5
 -6 0 -1 542.65 41.6
 -6 0 -1 559.04 50.69
 -6 0 -1 571.74 44.7
 -6 0 -1 534.55 41.3
 -6 0 -1 550.54 42.8
 -6 0 -1 568.24 45.2
 -6 0 -1 572.64 41.7
 6 0 1 584.24 41.2
 6 0 1 602.34 43.5
 6 0 1 601.04 43.9
 6 0 1 627.64 44.5
 6 0 1 610.74 47.5
 6 0 1 619.44 43.4
 6 0 1 581.34 44.6
 -7 0 -1 12 5.4
 -7 0 -1 10 2.2
 -7 0 -1 9.1 4.2
 -7 0 -1 5.3 1.8
 -7 0 -1 7.1 6
 -7 0 -1 6.6 2.7
 -7 0 -1 12.1 7.2
 -7 0 -1 13.7 4.7
 -7 0 -1 7.9 4
 7 0 1 11.4 5.2
 7 0 1 0.9 3.1
 7 0 1 14.4 4.7
 7 0 1 16 4.7
 7 0 1 8 5.2
 7 0 1 7.3 4
 7 0 1 9.6 2.2
 -8 0 -1 15.4 2.8
 -8 0 -1 5 8
 -8 0 -1 11.2 6.4
 8 0 1 15.6 2.8
 8 0 1 19 6.4
 8 0 1 13.7 5.7
 8 0 1 7.2 4.4
 8 0 1 8.7 5.2
 -9 0 -1 5.4 7.7
 -9 0 -1 -0.1 8.1
 9 0 1 3.8 5.2
 9 0 1 3.3 5.1
 9 0 1 12.3 6.7
 -10 0 -1 43.3 15.3
 -10 0 -1 15.9 10.2
 10 0 1 46.5 10.8
 10 0 1 39 8.9
 -11 0 -1 1.4 9.2
 -11 0 -1 -7.2 11
 11 0 1 -4.7 9
 11 0 1 2.5 8.1
 -12 0 -1 4.8 15.2
 12 0 1 0.9 9.2
 12 0 1 12.3 9.6
 13 -1 -1 -12.3 10.8
 13 -1 -1 14.3 12.8
 -13 1 1 3 16.9
 12 -1 -1 -12.5 6
 -12 1 1 3.8 12.7
 11 -1 -1 28.2 9.6
 11 -1 -1 32.8 10.8
 11 -1 -1 35.1 9.7
 -11 1 1 27.1 13
 10 -1 -1 13.8 7.6
 10 -1 -1 10.6 6
 10 -1 -1 11.4 7.1
 -10 1 1 12.3 9.6
 -10 1 1 8.3 8.6
 9 -1 -1 22.7 6.1
 9 -1 -1 16.3 7.6
 9 -1 -1 27.7 7.6
 9 -1 -1 24.2 7.2
 -9 1 1 3.3 8.3
 -9 1 1 16.1 8.9
 8 -1 -1 50.79 8.9
 8 -1 -1 32.1 7.7
 8 -1 -1 42.4 7.9
 8 -1 -1 32.6 7.6
 8 -1 -1 49.4 11.2
 8 -1 -1 52.89 6.3
 -8 1 1 36 5.3
 -8 1 1 39.6 7
 -8 1 1 51.09 8.9
 -8 1 1 27.6 6.6
 -8 1 1 20.7 8.9
 -8 1 1 39 12
 7 -1 -1 196.08 17
 7 -1 -1 178.78 21.8
 7 -1 -1 160.38 16.2
 7 -1 -1 191.88 14.3
 7 -1 -1 189.78 15.7
 7 -1 -1 178.58 15.7
 7 -1 -1 173.78 18.4
 7 -1 -1 191.68 16.4
 -7 1 1 177.98 15.8
 -7 1 1 176.78 14.8
 -7 1 1 154.18 15.9
 -7 1 1 164.18 13.4
 -7 1 1 162.28 14
 -7 1 1 172.08 17.7
 -7 1 1 189.58 21.2
 -7 1 1 171.18 13
 -7 1 1 117.49 18.4
 -7 1 1 161.98 13.7
 6 -1 -1 6.2 4.6
 6 -1 -1 0.4 1.5
 6 -1 -1 1.3 2.7
 6 -1 -1 0.9 2.7
 6 -1 -1 1.5 3.5
 6 -1 -1 0.2 2.6
 6 -1 -1 0 4.7
 6 -1 -1 1 2.4
 -6 1 1 1.1 1.7
 -6 1 1 2 2.7
 -6 1 1 -0.4 2.7
 -6 1 1 0.5 2.5
 -6 1 1 -1.3 2.1
 -6 1 1 -2.8 1.4
 -6 1 1 0.2 2.1
 -6 1 1 0.8 1.3
 -6 1 1 2.1 3.5
 -6 1 1 0.1 1.5
 -6 1 1 -2.3 1.3
 -6 1 1 3.2 4.1
 -6 1 1 2.3 2
 -6 1 1 -5.4 3.6
 5 -1 -1 422.86 29.1
 5 -1 -1 442.06 35.4
 5 -1 -1 444.86 31.9
 5 -1 -1 466.25 33.9
 5 -1 -1 424.96 31.6
 5 -1 -1 438.76 32.5
 5 -1 -1 441.46 31.6
 5 -1 -1 447.66 32.8
 5 -1 -1 438.56 32.3
 -5 1 1 337.47 31.5
 -5 1 1 346.77 31.6
 -5 1 1 382.66 31.3
 -5 1 1 424.76 31.7
 -5 1 1 450.15 30.4
 -5 1 1 440.36 32.6
 -5 1 1 425.86 33
 -5 1 1 390.76 30.9
 -5 1 1 386.56 35.3
 -5 1 1 429.76 31.8
 -5 1 1 402.06 31.9
 -5 1 1 410.26 31
 -5 1 1 345.67 34
 -5 1 1 429.76 29.9
 4 -1 -1 898.51 60.99
 4 -1 -1 838.92 60.19
 4 -1 -1 868.31 60.89
 4 -1 -1 930.51 63.99
 4 -1 -1 947.61 62.19
 4 -1 -1 924.81 61.39
 4 -1 -1 892.71 60.39
 4 -1 -1 859.81 59.39
 -4 1 1 809.42 59.99
 -4 1 1 775.32 63.29
 -4 1 1 814.02 61.29
 -4 1 1 779.42 59.69
 -4 1 1 835.42 60.39
 -4 1 1 833.32 59.29
 -4 1 1 692.23 61.99
 -4 1 1 849.32 60.89
 -4 1 1 901.41 60.19
 -4 1 1 858.61 58.99
 -4 1 1 683.33 60.29
 -4 1 1 883.31 59.29
 -4 1 1 709.63 60.19
 3 -1 -1 97.99 7.4
 3 -1 -1 81.29 7.2
 3 -1 -1 97.29 8.5
 3 -1 -1 77.39 7.7
 3 -1 -1 86.19 9
 3 -1 -1 77.39 7.4
 3 -1 -1 89.79 7
 3 -1 -1 97.09 10.4
 3 -1 -1 81.19 7
 -3 1 1 63.79 8.7
 -3 1 1 72.89 8.2
 -3 1 1 78.99 9.7
 -3 1 1 84.99 6.8
 -3 1 1 78.79 7.4
 -3 1 1 80.29 6.9
 -3 1 1 90.69 7.1
 -3 1 1 81.99 7.3
 -3 1 1 83.29 7.9
 -3 1 1 87.39 6.9
 2 -1 -1 13.8 4.3
 2 -1 -1 7.7 1.8
 2 -1 -1 7.3 1.7
 2 -1 -1 9.7 2.3
 2 -1 -1 11.1 2.3
 2 -1 -1 10.7 3.9
 -2 1 1 9.4 1.8
 -2 1 1 8.1 1.2
 -2 1 1 8 1.7
 -2 1 1 3.8 2.9
 -2 1 1 6.8 1.5
 -2 1 1 6.7 3.3
 -2 1 1 6.2 1.9
 -2 1 1 11.4 2.3
 -2 1 1 8.3 1.6
 1 -1 -1 293.57 20.7
 1 -1 -1 279.37 21.5
 1 -1 -1 300.97 21.3
 1 -1 -1 304.07 21.3
 -1 1 1 304.47 20.7
 -1 1 1 289.17 21.2
 -1 1 1 290.07 21
 -1 1 1 289.87 21.3
 -1 1 1 294.57 21.3
 0 -1 -1 2141.29 146.59
 0 -1 -1 2128.09 145.29
 0 -1 -1 2055.29 145.29
 0 -1 -1 2080.89 145.39
 0 -1 -1 2102.29 144.49
 0 -1 -1 2035.6 145.29
 0 -1 -1 2061.39 144.89
 0 1 1 2066.89 144.89
 0 1 1 2076.69 145.19
 0 1 1 2097.19 145.19
 0 1 1 2073.99 145.29
 -1 -1 -1 3271.17 227.58
 -1 -1 -1 3288.97 226.98
 -1 -1 -1 3250.47 227.98
 -1 -1 -1 3388.86 228.58
 -1 -1 -1 3241.88 229.58
 -1 -1 -1 3138.09 227.58
 -1 -1 -1 3257.87 227.28
 -1 -1 -1 3238.18 227.68
 1 1 1 3225.28 227.98
 1 1 1 3475.05 228.18
 1 1 1 3231.28 226.98
 1 1 1 3272.37 227.58
 -2 -1 -1 409.96 30
 -2 -1 -1 416.76 29.8
 -2 -1 -1 400.16 29.9
 -2 -1 -1 406.86 30.6
 -2 -1 -1 427.76 30.8
 -2 -1 -1 422.76 30.2
 -2 -1 -1 400.26 30
 -2 -1 -1 411.06 29.8
 -2 -1 -1 407.86 30
 -2 -1 -1 436.46 33
 -2 -1 -1 420.56 31.5
 2 1 1 445.66 30.9
 2 1 1 443.26 30.9
 2 1 1 420.86 29.9
 2 1 1 405.66 31.3
 2 1 1 407.86 30.7
 2 1 1 410.66 30
 2 1 1 442.76 30.1
 2 1 1 419.46 29.8
 2 1 1 423.56 30.1
 2 1 1 412.16 32.7
 -3 -1 -1 516.55 35.8
 -3 -1 -1 479.85 35.8
 -3 -1 -1 477.65 36.2
 -3 -1 -1 498.35 36.8
 -3 -1 -1 480.55 35.8
 -3 -1 -1 517.45 35.8
 -3 -1 -1 500.95 35.8
 -3 -1 -1 509.05 38
 -3 -1 -1 529.25 39.9
 -3 -1 -1 489.95 35.7
 -3 -1 -1 515.15 37.8
 -3 -1 -1 486.25 36.9
 -3 -1 -1 472.65 36.9
 3 1 1 508.55 37
 3 1 1 500.15 37.5
 3 1 1 500.75 35.9
 3 1 1 503.65 36.8
 3 1 1 476.85 35.8
 3 1 1 508.85 35.2
 3 1 1 513.15 39.5
 3 1 1 506.45 35.7
 3 1 1 493.85 37.1
 -4 -1 -1 454.15 33.4
 -4 -1 -1 412.66 32.1
 -4 -1 -1 426.76 35.4
 -4 -1 -1 403.46 30.5
 -4 -1 -1 459.15 35.4
 -4 -1 -1 408.06 30.5
 -4 -1 -1 410.46 30.8
 -4 -1 -1 405.36 30.8
 -4 -1 -1 397.06 30.4
 -4 -1 -1 402.56 32.2
 -4 -1 -1 416.06 32.9
 -4 -1 -1 412.56 31.2
 -4 -1 -1 400.76 31.9
 -4 -1 -1 422.36 30.4
 4 1 1 422.16 32.6
 4 1 1 420.26 31.9
 4 1 1 426.36 30.5
 4 1 1 414.46 32.1
 4 1 1 396.96 32.2
 4 1 1 458.95 31.1
 4 1 1 412.76 30.7
 4 1 1 434.36 31.2
 4 1 1 459.95 35.4
 -5 -1 -1 156.18 11.7
 -5 -1 -1 147.09 14.3
 -5 -1 -1 153.38 12.5
 -5 -1 -1 144.89 13.7
 -5 -1 -1 148.19 12.1
 -5 -1 -1 143.19 12.5
 -5 -1 -1 148.59 11.9
 -5 -1 -1 128.29 13.6
 -5 -1 -1 151.58 13
 -5 -1 -1 155.98 16.8
 -5 -1 -1 163.48 15.3
 -5 -1 -1 139.09 11.8
 -5 -1 -1 149.69 14
 5 1 1 147.39 12.7
 5 1 1 137.89 14.1
 5 1 1 169.18 12.2
 5 1 1 158.68 13.7
 5 1 1 141.49 11.8
 5 1 1 133.09 16.2
 5 1 1 137.29 13.5
 5 1 1 147.19 12.7
 -6 -1 -1 165.58 13.9
 -6 -1 -1 151.08 14.6
 -6 -1 -1 167.18 13.1
 -6 -1 -1 159.28 14.4
 -6 -1 -1 170.78 14.1
 -6 -1 -1 160.28 19.1
 -6 -1 -1 159.78 15.2
 -6 -1 -1 191.88 20.8
 -6 -1 -1 177.68 16.9
 -6 -1 -1 160.58 13.6
 6 1 1 176.18 16.5
 6 1 1 170.48 13.6
 6 1 1 160.98 16.6
 6 1 1 170.88 14.6
 6 1 1 172.88 15.7
 6 1 1 186.78 14.9
 6 1 1 205.48 16.5
 -7 -1 -1 5.6 6
 -7 -1 -1 5.9 7
 -7 -1 -1 1.6 3.1
 -7 -1 -1 -1.3 2.5
 -7 -1 -1 -0.4 4.2
 -7 -1 -1 1.4 2.3
 7 1 1 5.7 4.3
 7 1 1 1.1 3.8
 7 1 1 3.9 3.7
 7 1 1 -2.3 3.6
 7 1 1 -2 2.1
 7 1 1 -0.8 3.8
 -8 -1 -1 -4.3 7.2
 -8 -1 -1 1.3 6.4
 8 1 1 3 6.1
 8 1 1 8.8 5.3
 8 1 1 3.6 4.8
 8 1 1 9.6 6.5
 -9 -1 -1 149.09 29.5
 -9 -1 -1 164.18 27.7
 9 1 1 177.18 17.4
 9 1 1 173.38 18.1
 9 1 1 187.48 19.7
 -10 -1 -1 9.5 11.5
 -10 -1 -1 10.5 9.6
 10 1 1 3.2 6.8
 10 1 1 9.2 6.2
 -11 -1 -1 11.2 14.6
 -11 -1 -1 42.2 16.7
 11 1 1 -3.9 8.9
 -12 -1 -1 -6.8 13.4
 12 1 1 -4 10
 13 -2 -1 9 10.1
 13 -2 -1 9 10.9
 -13 2 1 22.9 9.4
 12 -2 -1 3.8 9.2
 12 -2 -1 -1.6 7.3
 -12 2 1 3.6 6.7
 -12 2 1 7.1 12.8
 11 -2 -1 0.9 5.3
 11 -2 -1 12.1 7.5
 -11 2 1 3 5.9
 -11 2 1 -7.6 7.7
 10 -2 -1 6.2 6.5
 10 -2 -1 15.8 3.7
 10 -2 -1 13.5 6.5
 10 -2 -1 17.9 9.6
 -10 2 1 14.4 11.3
 9 -2 -1 169.38 17.6
 9 -2 -1 182.88 18.3
 9 -2 -1 148.89 16.1
 -9 2 1 151.18 25.7
 -9 2 1 123.39 22
 8 -2 -1 44.7 9.3
 8 -2 -1 59.89 10.7
 8 -2 -1 71.99 11.8
 8 -2 -1 45.8 6.9
 -8 2 1 38.6 7.3
 -8 2 1 37.4 7.8
 -8 2 1 26.1 9.8
 -8 2 1 35.5 7.3
 -8 2 1 41.3 11.6
 7 -2 -1 0.2 3.4
 7 -2 -1 0.9 3.4
 7 -2 -1 1.4 6.9
 7 -2 -1 1.8 3.4
 7 -2 -1 1.6 2.2
 7 -2 -1 0.2 3.8
 7 -2 -1 -1.8 2.3
 -7 2 1 -0.4 3.7
 -7 2 1 -1.1 2.1
 -7 2 1 3 2.2
 -7 2 1 3.9 3.6
 -7 2 1 -4 2
 -7 2 1 -5.9 3.4
 -7 2 1 4.6 6.1
 -7 2 1 0.6 2.5
 -7 2 1 -0.2 2
 -7 2 1 2.4 1.7
 6 -2 -1 44.2 7.7
 6 -2 -1 47.7 6.9
 6 -2 -1 56.29 7.1
 6 -2 -1 50.49 10.5
 6 -2 -1 52.39 5.3
 6 -2 -1 52.09 8.5
 6 -2 -1 51.89 8.4
 -6 2 1 41.3 4.8
 -6 2 1 44 6.7
 -6 2 1 46.1 5
 -6 2 1 51.39 7.9
 -6 2 1 34.8 4.8
 -6 2 1 54.59 9.4
 -6 2 1 42.4 6.3
 -6 2 1 45.3 7.6
 -6 2 1 31.3 6.9
 -6 2 1 48.2 10.8
 -6 2 1 50.99 6.2
 -6 2 1 34.7 8.4
 5 -2 -1 727.03 49.9
 5 -2 -1 687.93 49.99
 5 -2 -1 735.73 47.2
 5 -2 -1 759.32 53.89
 5 -2 -1 690.43 50.39
 5 -2 -1 690.83 50.09
 5 -2 -1 620.24 48.7
 5 -2 -1 653.23 47.8
 -5 2 1 675.03 48.3
 -5 2 1 616.14 50.59
 -5 2 1 654.63 47.8
 -5 2 1 512.45 51.79
 -5 2 1 677.03 47.7
 -5 2 1 619.54 49.8
 -5 2 1 666.83 48.8
 -5 2 1 622.14 48.6
 4 -2 -1 193.28 16.2
 4 -2 -1 167.88 15.3
 4 -2 -1 169.38 13.8
 4 -2 -1 205.98 18.8
 4 -2 -1 184.88 16.3
 4 -2 -1 192.38 14.2
 4 -2 -1 186.08 13.5
 4 -2 -1 192.58 14.9
 4 -2 -1 183.88 15.2
 -4 2 1 190.18 14.9
 -4 2 1 173.88 15.5
 -4 2 1 163.88 14.5
 -4 2 1 165.48 16
 -4 2 1 189.88 13.9
 -4 2 1 167.38 13.9
 -4 2 1 141.99 15.6
 -4 2 1 178.58 13.8
 3 -2 -1 89.69 9
 3 -2 -1 83.59 10.4
 3 -2 -1 86.69 11.1
 3 -2 -1 83.69 9.1
 3 -2 -1 106.09 9.6
 3 -2 -1 81.79 7.7
 3 -2 -1 95.99 7.9
 3 -2 -1 100.49 9.6
 3 -2 -1 106.39 8.6
 3 -2 -1 104.29 7.8
 3 -2 -1 93.09 8.3
 -3 2 1 94.49 7.9
 -3 2 1 93.19 8.2
 -3 2 1 98.29 8.4
 -3 2 1 86.79 8.2
 -3 2 1 89.49 7.9
 -3 2 1 89.29 8.9
 -3 2 1 93.89 7.3
 2 -2 -1 1036.9 70.29
 2 -2 -1 982.7 70.19
 2 -2 -1 970.3 71.29
 2 -2 -1 1008 70.49
 2 -2 -1 975.6 71.19
 2 -2 -1 1023.1 70.19
 -2 2 1 1033 70.39
 -2 2 1 831.62 70.69
 -2 2 1 1027.7 70.59
 -2 2 1 1019.5 70.49
 -2 2 1 1027.9 70.49
 -2 2 1 1001.9 70.29
 1 -2 -1 1577.54 109.79
 1 -2 -1 1504.35 109.79
 1 -2 -1 1556.04 109.19
 1 -2 -1 1544.05 109.79
 1 -2 -1 1520.95 109.59
 1 -2 -1 1526.25 109.89
 -1 2 1 1622.44 109.79
 -1 2 1 1647.84 111.59
 -1 2 1 1513.45 109.79
 -1 2 1 1579.84 109.69
 -1 2 1 1593.54 109.19
 -1 2 1 1618.04 109.89
 -1 2 1 1543.85 109.79
 0 -2 -1 53.89 5.1
 0 -2 -1 54.39 5.1
 0 -2 -1 52.89 6.1
 0 -2 -1 58.29 6.4
 0 -2 -1 45 4.9
 0 -2 -1 49 4.8
 0 -2 -1 49.3 4.7
 0 -2 -1 46.3 4.8
 0 2 1 53.89 3.9
 0 2 1 54.29 5
 0 2 1 52.29 5.1
 0 2 1 47.4 4.7
 0 2 1 48.8 4.8
 0 2 1 51.69 5
 0 2 1 48.9 4.9
 -1 -2 -1 241.58 18
 -1 -2 -1 233.98 17.5
 -1 -2 -1 244.48 18.8
 -1 -2 -1 233.58 18
 -1 -2 -1 230.48 20.1
 -1 -2 -1 252.67 18
 -1 -2 -1 240.38 18
 -1 -2 -1 217.18 17.8
 1 2 1 233.28 16.7
 1 2 1 238.88 17.6
 1 2 1 230.48 17.8
 1 2 1 235.78 18.4
 1 2 1 228.68 20
 1 2 1 246.28 18
 1 2 1 241.68 18
 1 2 1 236.78 17.9
 1 2 1 243.68 18
 -2 -2 -1 71.39 6.6
 -2 -2 -1 68.59 7
 -2 -2 -1 62.19 9.1
 -2 -2 -1 71.39 6.6
 -2 -2 -1 74.49 6.6
 -2 -2 -1 74.59 7
 -2 -2 -1 71.39 7.9
 -2 -2 -1 71.69 6.6
 -2 -2 -1 55.09 6.3
 2 2 1 78.89 5.9
 2 2 1 81.89 6.6
 2 2 1 71.99 6.5
 2 2 1 74.69 7.4
 2 2 1 77.99 6.5
 2 2 1 73.59 9.2
 2 2 1 74.39 7.2
 2 2 1 72.29 6.5
 2 2 1 80.39 7.2
 -3 -2 -1 368.16 31.1
 -3 -2 -1 347.27 26.4
 -3 -2 -1 328.27 26.3
 -3 -2 -1 368.06 26.8
 -3 -2 -1 342.47 27.4
 -3 -2 -1 372.16 26.5
 -3 -2 -1 347.37 27.5
 -3 -2 -1 369.56 26.8
 -3 -2 -1 372.26 28.9
 -3 -2 -1 375.96 26.8
 3 2 1 358.66 26.6
 3 2 1 325.77 30.4
 3 2 1 365.06 26.6
 3 2 1 369.16 27.8
 3 2 1 370.26 26.3
 3 2 1 362.26 26.8
 3 2 1 317.97 27.5
 3 2 1 382.16 26.4
 3 2 1 367.36 28.2
 3 2 1 365.56 26.4
 -4 -2 -1 53.79 8
 -4 -2 -1 57.79 9
 -4 -2 -1 77.79 12.8
 -4 -2 -1 52.09 5.9
 -4 -2 -1 59.49 6
 -4 -2 -1 57.49 7.7
 -4 -2 -1 48.9 5.5
 -4 -2 -1 57.09 5.9
 -4 -2 -1 54.89 6
 -4 -2 -1 57.69 6.1
 4 2 1 58.09 5.3
 4 2 1 59.09 5.8
 4 2 1 49.7 8.2
 4 2 1 58.49 8.6
 4 2 1 54.69 7.7
 4 2 1 53.29 6
 4 2 1 57.49 6.1
 4 2 1 59.89 11.2
 -5 -2 -1 150.28 15.4
 -5 -2 -1 114.79 15.1
 -5 -2 -1 125.19 10.4
 -5 -2 -1 126.19 11.3
 -5 -2 -1 144.49 17.4
 -5 -2 -1 114.39 10.9
 -5 -2 -1 117.29 10.9
 -5 -2 -1 134.99 11.4
 -5 -2 -1 128.19 11.1
 5 2 1 147.69 13.7
 5 2 1 130.69 12.6
 5 2 1 140.49 11.3
 5 2 1 138.49 10.6
 5 2 1 108.59 12.9
 5 2 1 118.09 15.3
 5 2 1 128.99 9.5
 5 2 1 109.49 10.9
 5 2 1 121.19 12.3
 -6 -2 -1 111.69 9.2
 -6 -2 -1 104.69 12.5
 -6 -2 -1 114.29 10.8
 -6 -2 -1 96.49 9.7
 -6 -2 -1 102.79 10.3
 -6 -2 -1 102.99 10.4
 -6 -2 -1 133.29 16.6
 -6 -2 -1 118.39 19.9
 6 2 1 129.09 13
 6 2 1 110.79 12.8
 6 2 1 112.29 11.8
 6 2 1 105.39 10.4
 6 2 1 105.89 14.3
 6 2 1 103.69 10
 -7 -2 -1 63.59 17.1
 -7 -2 -1 92.99 17.5
 7 2 1 89.79 12.6
 7 2 1 91.39 9.7
 7 2 1 63.99 10.7
 7 2 1 76.49 11.9
 -8 -2 -1 -2.5 7.6
 -8 -2 -1 0.4 6.6
 8 2 1 9.9 7.9
 8 2 1 8.5 6.3
 8 2 1 10.5 5.4
 8 2 1 1.2 5.5
 -9 -2 -1 -1 7.5
 -9 -2 -1 -3.8 8.9
 9 2 1 10.2 6.5
 9 2 1 15.2 7.7
 -10 -2 -1 5.9 9.3
 -10 -2 -1 8.8 10.6
 10 2 1 10.2 8.7
 10 2 1 15.2 7.5
 -11 -2 -1 -0.2 14.3
 -11 -2 -1 -0.6 14
 11 2 1 -4.7 6.6
 11 2 1 -2.9 8.6
 13 -3 -1 2.3 10.5
 13 -3 -1 22.6 12.3
 12 -3 -1 -13.1 6.9
 12 -3 -1 16.9 9.6
 -12 3 1 -1.7 12.1
 -12 3 1 6.6 7.6
 11 -3 -1 9.2 7.8
 11 -3 -1 -3.2 5.7
 -11 3 1 -3.8 11.6
 -11 3 1 -0.6 4.5
 10 -3 -1 88.89 14.2
 10 -3 -1 93.99 15.4
 10 -3 -1 75.59 11.7
 10 -3 -1 70.79 8.2
 -10 3 1 93.29 14.6
 -10 3 1 74.39 18.7
 9 -3 -1 5.6 5.2
 9 -3 -1 18.5 3.8
 9 -3 -1 17.5 7.6
 9 -3 -1 20.9 6.9
 -9 3 1 10.4 9
 -9 3 1 14.1 5.7
 -9 3 1 11.3 4.7
 8 -3 -1 37.3 6.2
 8 -3 -1 34.9 4.9
 8 -3 -1 28.8 7.6
 8 -3 -1 30.8 9.1
 8 -3 -1 41 8
 -8 3 1 21.5 6.2
 -8 3 1 28.8 11
 -8 3 1 32 7.5
 -8 3 1 20 8.3
 -8 3 1 31 8.2
 7 -3 -1 315.97 26.2
 7 -3 -1 283.97 24.4
 7 -3 -1 331.07 29.6
 7 -3 -1 307.07 25.8
 7 -3 -1 305.77 26.5
 7 -3 -1 317.77 22.8
 7 -3 -1 254.77 23.8
 7 -3 -1 291.57 22.3
 -7 3 1 274.67 23.7
 -7 3 1 268.97 22.6
 -7 3 1 283.27 24.4
 -7 3 1 294.17 23.6
 -7 3 1 298.67 22.6
 6 -3 -1 881.81 57.39
 6 -3 -1 780.92 58.39
 6 -3 -1 841.32 61.39
 6 -3 -1 794.42 61.69
 6 -3 -1 931.51 65.99
 6 -3 -1 896.31 62.69
 6 -3 -1 798.62 59.79
 6 -3 -1 866.01 59.79
 6 -3 -1 828.92 58.29
 -6 3 1 853.41 60.19
 -6 3 1 825.22 58.79
 -6 3 1 759.32 60.99
 -6 3 1 671.83 59.19
 -6 3 1 640.14 61.49
 -6 3 1 812.42 58.39
 -6 3 1 738.03 59.49
 -6 3 1 809.52 59.49
 -6 3 1 865.21 59.19
 5 -3 -1 2.7 1.9
 5 -3 -1 2 4.7
 5 -3 -1 5.8 1.9
 5 -3 -1 -0.4 2.2
 5 -3 -1 4.4 1.8
 5 -3 -1 -4.9 3.3
 5 -3 -1 -2 3.8
 5 -3 -1 4.6 3.1
 5 -3 -1 2.6 2.7
 -5 3 1 1.9 2.2
 -5 3 1 5.6 2.2
 -5 3 1 5.5 2.4
 -5 3 1 0.3 3.4
 -5 3 1 -2.4 1.8
 -5 3 1 -1.7 2.6
 -5 3 1 5.9 3.1
 -5 3 1 2.8 2.1
 -5 3 1 4 2.6
 -5 3 1 1.2 1.7
 -5 3 1 2.5 3.6
 4 -3 -1 153.98 12.7
 4 -3 -1 139.09 12
 4 -3 -1 132.99 12.6
 4 -3 -1 153.18 17.5
 4 -3 -1 145.49 12.2
 4 -3 -1 157.48 14.3
 4 -3 -1 146.19 12
 4 -3 -1 145.79 13.3
 4 -3 -1 156.48 14.5
 4 -3 -1 145.29 11.7
 4 -3 -1 171.88 16.9
 -4 3 1 154.78 12.5
 -4 3 1 148.69 12
 -4 3 1 139.89 12.4
 -4 3 1 163.48 13.1
 -4 3 1 144.79 12.4
 -4 3 1 122.69 13.2
 3 -3 -1 53.89 5.8
 3 -3 -1 70.79 7.8
 3 -3 -1 39.3 6.8
 3 -3 -1 57.89 6.5
 3 -3 -1 66.49 5.9
 3 -3 -1 62.39 5.9
 3 -3 -1 58.39 6.6
 3 -3 -1 30.4 8.7
 3 -3 -1 62.09 4.8
 -3 3 1 55.39 7.7
 -3 3 1 52.39 6
 -3 3 1 65.09 5.9
 -3 3 1 56.89 6.1
 -3 3 1 58.69 6
 -3 3 1 60.49 5.9
 -3 3 1 61.29 6.1
 2 -3 -1 1411.56 101.49
 2 -3 -1 1316.27 100.39
 2 -3 -1 1427.76 100.99
 2 -3 -1 1442.06 100.49
 2 -3 -1 1425.16 100.79
 2 -3 -1 1420.06 100.09
 2 -3 -1 1388.66 100.59
 -2 3 1 1468.05 100.69
 -2 3 1 1310.57 102.49
 -2 3 1 1477.85 100.19
 -2 3 1 1479.35 100.89
 -2 3 1 1472.15 100.59
 -2 3 1 1463.95 100.69
 -2 3 1 1440.16 100.69
 1 -3 -1 125.19 10.8
 1 -3 -1 126.79 10.7
 1 -3 -1 134.79 11.6
 1 -3 -1 124.29 10.4
 1 -3 -1 123.89 10.6
 1 -3 -1 106.29 12.1
 1 -3 -1 121.19 10.8
 1 -3 -1 129.09 9.9
 -1 3 1 121.89 10.8
 -1 3 1 129.19 9.8
 -1 3 1 122.49 10.8
 -1 3 1 122.69 10.7
 -1 3 1 134.79 10.1
 -1 3 1 142.19 12.6
 -1 3 1 132.99 10.7
 -1 3 1 127.29 10.7
 0 -3 -1 144.99 12.8
 0 -3 -1 164.38 13
 0 -3 -1 158.28 12.9
 0 -3 -1 162.78 15
 0 -3 -1 157.78 14.6
 0 -3 -1 156.98 12.9
 0 -3 -1 162.88 13.1
 0 -3 -1 148.99 12.6
 0 3 1 160.48 13.1
 0 3 1 162.78 13
 0 3 1 172.68 12.9
 0 3 1 155.68 11.5
 0 3 1 165.98 13
 0 3 1 156.48 13
 0 3 1 145.39 12.3
 -1 -3 -1 1203.98 86.79
 -1 -3 -1 1230.08 86.69
 -1 -3 -1 1177.58 86.59
 -1 -3 -1 1216.48 86.79
 -1 -3 -1 1186.38 86.79
 -1 -3 -1 1220.88 86.39
 -1 -3 -1 1307.97 90.09
 1 3 1 1220.58 86.59
 1 3 1 1238.28 87.39
 1 3 1 1237.18 86.69
 1 3 1 1225.78 86.79
 1 3 1 1225.08 86.39
 1 3 1 1220.48 86.69
 1 3 1 1217.08 89.59
 1 3 1 1213.98 86.89
 -2 -3 -1 412.66 31
 -2 -3 -1 403.96 30.7
 -2 -3 -1 427.06 32.9
 -2 -3 -1 416.96 31.4
 -2 -3 -1 443.96 35.5
 -2 -3 -1 388.06 31.3
 -2 -3 -1 413.26 31.2
 -2 -3 -1 387.36 31.1
 2 3 1 388.66 32.3
 2 3 1 419.66 29.8
 2 3 1 426.06 31.7
 2 3 1 478.05 31.4
 2 3 1 431.56 32.3
 2 3 1 416.36 35.1
 2 3 1 422.86 31.5
 2 3 1 423.16 31.1
 2 3 1 417.86 31.1
 -3 -3 -1 250.97 20.1
 -3 -3 -1 236.38 20.9
 -3 -3 -1 273.57 20.6
 -3 -3 -1 236.78 20.4
 -3 -3 -1 255.47 19.6
 -3 -3 -1 263.67 22.5
 -3 -3 -1 253.77 20.6
 -3 -3 -1 245.48 20
 -3 -3 -1 268.47 25.3
 3 3 1 254.27 19.4
 3 3 1 270.97 21.5
 3 3 1 271.17 20.2
 3 3 1 266.37 20.3
 3 3 1 252.77 25.1
 3 3 1 261.37 20.5
 3 3 1 273.47 21.9
 3 3 1 290.87 22.5
 3 3 1 270.37 20.8
 3 3 1 278.57 20.5
 -4 -3 -1 9.3 2.7
 -4 -3 -1 7.1 3.9
 -4 -3 -1 7.4 2.5
 -4 -3 -1 7.4 3.5
 -4 -3 -1 9.2 6.2
 -4 -3 -1 11.3 2.9
 -4 -3 -1 8.5 3.1
 -4 -3 -1 14.1 3.4
 -4 -3 -1 16.6 5.7
 -4 -3 -1 10 2.8
 4 3 1 5.7 2.4
 4 3 1 10.3 3.4
 4 3 1 11.8 6
 4 3 1 8.6 4.1
 4 3 1 9.6 3.3
 4 3 1 9 2.8
 4 3 1 5 3.7
 4 3 1 12 3.1
 4 3 1 8.1 3
 4 3 1 12.6 3
 -5 -3 -1 40.8 11.6
 -5 -3 -1 55.89 12.2
 -5 -3 -1 33.2 6.2
 -5 -3 -1 31.6 6.5
 -5 -3 -1 39.7 6
 -5 -3 -1 35.4 6.4
 -5 -3 -1 36.1 5.1
 5 3 1 28.4 7
 5 3 1 30.5 5.1
 5 3 1 28.7 7.5
 5 3 1 42 7
 5 3 1 33.1 4.5
 5 3 1 41.8 5.9
 5 3 1 38.9 7.7
 -6 -3 -1 75.09 13.7
 -6 -3 -1 80.69 10.5
 -6 -3 -1 89.69 17.2
 -6 -3 -1 69.79 16.9
 6 3 1 97.59 12.6
 6 3 1 77.39 11.4
 6 3 1 89.39 13
 6 3 1 82.49 9.6
 -7 -3 -1 111.79 20.5
 -7 -3 -1 76.29 17.6
 -7 -3 -1 76.09 11.5
 7 3 1 62.49 13.5
 7 3 1 88.39 13.9
 7 3 1 97.89 14.4
 -8 -3 -1 13.7 8.2
 -8 -3 -1 4.2 9.5
 8 3 1 12 6.7
 8 3 1 9.6 7.4
 8 3 1 4.6 5.7
 -9 -3 -1 4.3 10.1
 -9 -3 -1 3.8 9.9
 9 3 1 2.4 7.1
 9 3 1 -2.9 5.6
 -10 -3 -1 16.2 13.6
 -10 -3 -1 -5.6 13.3
 10 3 1 25.9 11.6
 -11 -3 -1 -9.9 16.1
 -11 -3 -1 3.3 14.4
 11 3 1 14.6 11.7
 11 3 1 4.4 11.2
 13 -4 -1 8.4 10.6
 13 -4 -1 -7.2 11.2
 -13 4 1 1.2 7.8
 12 -4 -1 26.1 12.7
 12 -4 -1 21.1 10.4
 12 -4 -1 36.4 12.9
 -12 4 1 15.5 8.5
 11 -4 -1 36.7 10.5
 11 -4 -1 23.3 8
 11 -4 -1 25.8 8.7
 -11 4 1 0.1 11.9
 -11 4 1 27.3 8.5
 10 -4 -1 -4.9 6.4
 10 -4 -1 6.9 5.3
 10 -4 -1 -0.5 3.1
 10 -4 -1 0.7 6.2
 -10 4 1 2.1 6.2
 -10 4 1 -11.9 8.2
 9 -4 -1 175.58 16
 9 -4 -1 159.98 18.5
 9 -4 -1 138.59 12.6
 9 -4 -1 149.88 17.6
 -9 4 1 141.89 14.6
 -9 4 1 104.79 17.2
 -9 4 1 178.98 16.8
 -9 4 1 122.89 22
 8 -4 -1 10.8 2.9
 8 -4 -1 11.5 5.3
 8 -4 -1 15.2 8.1
 8 -4 -1 10 8.5
 8 -4 -1 8.9 3.7
 -8 4 1 0.4 6.4
 -8 4 1 6.9 3.6
 -8 4 1 2.8 3.5
 7 -4 -1 37.3 11.8
 7 -4 -1 15.2 7.8
 7 -4 -1 14 3.5
 7 -4 -1 18.9 3.9
 7 -4 -1 33 8.1
 7 -4 -1 27.4 8.1
 7 -4 -1 17.9 4.9
 -7 4 1 17.4 4.2
 -7 4 1 29.4 5.6
 -7 4 1 -1.1 5.8
 -7 4 1 11.6 4.2
 -7 4 1 27 5.1
 -7 4 1 19.3 5.1
 -7 4 1 15 3.9
 -7 4 1 11.6 4.4
 6 -4 -1 10.2 2.6
 6 -4 -1 10.2 7.4
 6 -4 -1 8.3 5.2
 6 -4 -1 8.7 3
 6 -4 -1 10 5.7
 6 -4 -1 11.2 3.5
 6 -4 -1 6.9 2.7
 6 -4 -1 13.3 4
 6 -4 -1 9.4 7.3
 6 -4 -1 8.4 2.3
 -6 4 1 7.2 2.9
 -6 4 1 8.4 3.4
 -6 4 1 -1.7 4.4
 -6 4 1 4.1 3.1
 -6 4 1 11.8 3.7
 -6 4 1 1 4.1
 -6 4 1 4.5 3.4
 -6 4 1 9.1 3.4
 -6 4 1 11.5 3.9
 -6 4 1 0.4 4.3
 5 -4 -1 101.99 16.9
 5 -4 -1 89.39 10.7
 5 -4 -1 97.99 16.2
 5 -4 -1 84.59 8.2
 5 -4 -1 85.49 8.2
 5 -4 -1 87.49 7.6
 5 -4 -1 76.39 7.7
 5 -4 -1 91.99 7
 5 -4 -1 81.79 8.8
 5 -4 -1 88.79 9.1
 -5 4 1 82.09 8.3
 -5 4 1 86.29 8.6
 -5 4 1 72.39 10.9
 -5 4 1 73.39 8.5
 -5 4 1 83.09 8.6
 -5 4 1 74.59 8.8
 4 -4 -1 762.42 56.59
 4 -4 -1 750.12 55.39
 4 -4 -1 796.72 57.29
 4 -4 -1 624.34 59.99
 4 -4 -1 764.62 55.79
 4 -4 -1 652.03 60.29
 4 -4 -1 811.92 58.49
 4 -4 -1 816.72 55.69
 4 -4 -1 786.12 56.19
 -4 4 1 772.12 55.89
 -4 4 1 784.72 56.19
 -4 4 1 847.62 56.39
 -4 4 1 805.82 56.49
 -4 4 1 835.62 56.89
 3 -4 -1 217.88 18.1
 3 -4 -1 216.58 17.6
 3 -4 -1 214.88 17.7
 3 -4 -1 221.48 17.2
 3 -4 -1 208.98 19.1
 3 -4 -1 231.38 17.6
 3 -4 -1 217.78 18.1
 3 -4 -1 217.08 18.7
 -3 4 1 232.78 18
 -3 4 1 233.08 18.3
 -3 4 1 236.88 18.1
 -3 4 1 221.98 17.5
 -3 4 1 196.38 19.9
 -3 4 1 225.78 18.1
 -3 4 1 240.68 17.9
 2 -4 -1 90.99 9.8
 2 -4 -1 110.29 9.7
 2 -4 -1 109.49 9.6
 2 -4 -1 94.99 9.7
 2 -4 -1 110.79 9
 2 -4 -1 115.39 10.6
 2 -4 -1 95.79 9.5
 2 -4 -1 95.29 9.4
 -2 4 1 118.89 11.8
 -2 4 1 113.59 9.9
 -2 4 1 108.89 9.9
 -2 4 1 107.69 9.8
 -2 4 1 90.79 8.6
 -2 4 1 98.49 9.6
 -2 4 1 110.39 9.7
 1 -4 -1 332.47 29.9
 1 -4 -1 365.56 28
 1 -4 -1 365.96 27.6
 1 -4 -1 349.57 27.7
 1 -4 -1 338.47 27.5
 1 -4 -1 359.96 29
 1 -4 -1 356.16 27.4
 1 -4 -1 393.86 26.7
 -1 4 1 371.76 27.8
 -1 4 1 360.66 27.7
 -1 4 1 357.86 26.6
 -1 4 1 364.56 27.9
 -1 4 1 379.16 27.8
 -1 4 1 367.66 27.8
 -1 4 1 383.16 26.9
 0 -4 -1 42.3 7.9
 0 -4 -1 40.4 5.9
 0 -4 -1 41.7 6
 0 -4 -1 40 5.4
 0 -4 -1 31.8 5.5
 0 -4 -1 44.4 4.8
 0 -4 -1 27.3 5.6
 0 -4 -1 45.3 8.6
 0 4 1 41.6 5.8
 0 4 1 38 6.1
 0 4 1 46.5 6
 0 4 1 42 5
 0 4 1 37.4 5.9
 0 4 1 40.4 5.8
 0 4 1 38 3.7
 -1 -4 -1 14.3 3.9
 -1 -4 -1 19.8 5.9
 -1 -4 -1 14.8 3.3
 -1 -4 -1 13.3 3.4
 -1 -4 -1 11.9 3.7
 -1 -4 -1 21.4 3.6
 -1 -4 -1 9.7 3.5
 1 4 1 14.3 5.2
 1 4 1 20.5 5
 1 4 1 19.5 4.2
 1 4 1 23.6 4.8
 1 4 1 16.9 3.3
 1 4 1 15.6 3.9
 1 4 1 11.9 3.1
 1 4 1 19 4
 -2 -4 -1 260.87 21.3
 -2 -4 -1 257.07 25.1
 -2 -4 -1 239.68 21
 -2 -4 -1 246.08 20.5
 -2 -4 -1 261.87 20.9
 -2 -4 -1 259.67 21.1
 -2 -4 -1 265.37 21
 2 4 1 251.97 21
 2 4 1 275.97 21
 2 4 1 263.97 20.9
 2 4 1 273.17 20.8
 2 4 1 273.57 21.1
 2 4 1 253.97 24.6
 2 4 1 277.77 21.3
 2 4 1 295.47 22.4
 -3 -4 -1 0.5 2.5
 -3 -4 -1 1.8 4.3
 -3 -4 -1 -2.7 2.3
 -3 -4 -1 2.2 2.2
 -3 -4 -1 0 1.9
 -3 -4 -1 0.8 2.5
 -3 -4 -1 1 2.7
 -3 -4 -1 -1.1 1.9
 3 4 1 8.1 4
 3 4 1 1.6 1.8
 3 4 1 2.9 3
 3 4 1 3.7 5.2
 3 4 1 -5.2 3.1
 3 4 1 1.4 2.2
 3 4 1 1.9 2.6
 3 4 1 0 2.3
 3 4 1 6 2.4
 -4 -4 -1 193.78 17.1
 -4 -4 -1 189.78 17.5
 -4 -4 -1 207.48 17.6
 -4 -4 -1 201.68 23.7
 -4 -4 -1 192.88 16.7
 -4 -4 -1 181.18 16.6
 4 4 1 201.38 16.8
 4 4 1 199.58 16.8
 4 4 1 193.98 18.4
 4 4 1 203.28 16.8
 4 4 1 229.28 16
 4 4 1 201.38 19.1
 4 4 1 208.98 16.8
 4 4 1 243.18 18.7
 -5 -4 -1 65.79 8.2
 -5 -4 -1 73.69 15.9
 -5 -4 -1 64.19 10.2
 -5 -4 -1 67.09 9.3
 -5 -4 -1 63.89 13.9
 -5 -4 -1 68.09 9.4
 5 4 1 76.19 11.2
 5 4 1 69.69 7.8
 5 4 1 64.89 10.1
 5 4 1 54.69 9.9
 5 4 1 61.39 8.5
 -6 -4 -1 117.39 20.8
 -6 -4 -1 144.09 25.1
 -6 -4 -1 116.49 13.4
 6 4 1 144.09 14.5
 6 4 1 117.79 15.6
 6 4 1 129.99 15.1
 -7 -4 -1 9.8 9.3
 -7 -4 -1 15.1 6.8
 -7 -4 -1 16.5 9.9
 7 4 1 12.9 6.8
 7 4 1 1 5.9
 7 4 1 5.8 5.2
 -8 -4 -1 -1 8.8
 -8 -4 -1 0.7 9.4
 8 4 1 -0.6 5.6
 8 4 1 4 6.8
 -9 -4 -1 -2.1 11.9
 -9 -4 -1 -8.5 9.5
 9 4 1 3.2 8.4
 9 4 1 11 6.6
 -10 -4 -1 -26.1 11
 -10 -4 -1 -22.5 13.9
 10 4 1 4.9 7.9
 10 4 1 9.8 10.8
 13 -5 -1 7.6 9.6
 13 -5 -1 7.1 10.2
 -13 5 1 1.6 8.5
 12 -5 -1 5.1 8.5
 12 -5 -1 2.7 11.5
 12 -5 -1 7 10.2
 -12 5 1 -2.5 7.1
 11 -5 -1 12.5 8.5
 11 -5 -1 8.1 8.7
 11 -5 -1 25.6 9.6
 -11 5 1 11.4 7
 10 -5 -1 -1.5 5.6
 10 -5 -1 8.9 8.3
 10 -5 -1 8.1 7.8
 -10 5 1 8.4 9
 -10 5 1 11.2 6.7
 9 -5 -1 139.09 20.8
 9 -5 -1 147.19 24.1
 9 -5 -1 145.19 13.3
 -9 5 1 124.79 17.1
 -9 5 1 166.88 15.2
 8 -5 -1 31.8 11.2
 8 -5 -1 27.6 9
 8 -5 -1 22.4 4.4
 8 -5 -1 32.7 7.2
 -8 5 1 27.5 6.8
 -8 5 1 4.7 7.1
 -8 5 1 20.3 5.7
 -8 5 1 23.4 6.1
 7 -5 -1 -0.3 3.3
 7 -5 -1 14.6 6.4
 7 -5 -1 10.3 9.8
 7 -5 -1 1.2 2.7
 7 -5 -1 6.4 9.7
 -7 5 1 1 4
 -7 5 1 5.6 3.7
 -7 5 1 3.5 2.6
 -7 5 1 -2.3 5.3
 -7 5 1 4.6 4.6
 -7 5 1 6 3.2
 6 -5 -1 127.19 11.4
 6 -5 -1 125.69 14.5
 6 -5 -1 134.29 20.7
 6 -5 -1 114.09 9.4
 6 -5 -1 102.09 9.9
 6 -5 -1 110.79 11.4
 6 -5 -1 103.49 10.5
 6 -5 -1 114.69 10.5
 -6 5 1 105.69 10.5
 -6 5 1 116.39 11.7
 -6 5 1 123.59 11.1
 -6 5 1 118.59 11.4
 -6 5 1 85.19 9.9
 5 -5 -1 600.14 43.7
 5 -5 -1 633.54 51.49
 5 -5 -1 593.84 46.9
 5 -5 -1 580.24 44.7
 5 -5 -1 603.94 44.5
 5 -5 -1 609.44 44.1
 5 -5 -1 567.64 50.29
 -5 5 1 611.14 44.4
 -5 5 1 584.74 44
 -5 5 1 574.14 44.4
 -5 5 1 565.14 44.6
 -5 5 1 617.64 45.3
 4 -5 -1 3.6 2.2
 4 -5 -1 3.5 2.2
 4 -5 -1 2.9 2.3
 4 -5 -1 0.3 5
 4 -5 -1 2.6 2.2
 4 -5 -1 -3.3 3.1
 4 -5 -1 10.6 3.3
 4 -5 -1 11.2 3.4
 4 -5 -1 4.7 3.5
 -4 5 1 6.4 2.9
 -4 5 1 3.3 2.5
 -4 5 1 4.6 2.4
 -4 5 1 1.5 2.7
 -4 5 1 1.8 2.5
 -4 5 1 5.1 4.2
 -4 5 1 6 3.4
 -4 5 1 6.3 3.5
 3 -5 -1 26.6 4.9
 3 -5 -1 15.8 5.4
 3 -5 -1 16.2 5.4
 3 -5 -1 21 5
 3 -5 -1 18 4.1
 3 -5 -1 15.3 4.5
 3 -5 -1 11.3 3.9
 3 -5 -1 19.9 4.3
 -3 5 1 18.6 4
 -3 5 1 28 7.3
 -3 5 1 16.3 4.6
 -3 5 1 22 5.3
 -3 5 1 17.4 4.2
 -3 5 1 12.6 3.8
 -3 5 1 21.1 5
 2 -5 -1 80.69 8.9
 2 -5 -1 66.59 8.4
 2 -5 -1 39.8 9.8
 2 -5 -1 68.79 7.5
 2 -5 -1 69.69 6.7
 2 -5 -1 64.59 8.2
 2 -5 -1 70.09 8.3
 2 -5 -1 67.29 7.5
 2 -5 -1 69.89 9.7
 -2 5 1 65.89 9.1
 -2 5 1 78.69 8.2
 -2 5 1 70.79 6.3
 -2 5 1 65.99 7.5
 -2 5 1 73.19 7.9
 -2 5 1 59.79 6.5
 1 -5 -1 421.26 32.3
 1 -5 -1 418.26 33.2
 1 -5 -1 428.46 32.9
 1 -5 -1 452.85 34.8
 1 -5 -1 418.36 32.5
 1 -5 -1 418.66 32.7
 1 -5 -1 417.26 32.9
 1 -5 -1 403.06 35.5
 -1 5 1 441.96 31.3
 -1 5 1 436.06 32.7
 -1 5 1 438.86 32.9
 -1 5 1 424.66 32.7
 -1 5 1 431.96 33.1
 -1 5 1 417.96 31
 0 -5 -1 1221.68 85.79
 0 -5 -1 1080.89 81.99
 0 -5 -1 1136.89 82.59
 0 -5 -1 1186.88 83.69
 0 -5 -1 1138.89 85.59
 0 -5 -1 1064.49 82.19
 0 -5 -1 1114.69 81.19
 0 -5 -1 1084.19 81.69
 0 5 1 1163.28 82.19
 0 5 1 1127.39 83.19
 0 5 1 1151.68 80.09
 0 5 1 1187.98 82.39
 0 5 1 1160.48 82.69
 0 5 1 1125.29 80.99
 0 5 1 1166.78 82.09
 -1 -5 -1 82.99 12
 -1 -5 -1 73.09 8.4
 -1 -5 -1 66.39 7.8
 -1 -5 -1 82.79 7.8
 -1 -5 -1 62.19 9.1
 -1 -5 -1 69.09 9.2
 -1 -5 -1 76.49 10.7
 1 5 1 75.29 9.5
 1 5 1 78.49 8.4
 1 5 1 78.89 8.4
 1 5 1 75.49 8.5
 1 5 1 73.29 6.2
 1 5 1 73.59 7.6
 1 5 1 83.79 10.6
 1 5 1 73.09 12.4
 -2 -5 -1 54.99 7.5
 -2 -5 -1 53.59 8
 -2 -5 -1 70.59 9.4
 -2 -5 -1 63.79 13
 -2 -5 -1 56.29 7.6
 -2 -5 -1 53.09 7.9
 -2 -5 -1 64.09 8.7
 2 5 1 54.69 11.6
 2 5 1 61.29 9.6
 2 5 1 77.29 9.1
 2 5 1 65.59 8.3
 2 5 1 54.49 7.8
 2 5 1 62.69 8
 2 5 1 71.99 10.1
 2 5 1 53.99 8
 -3 -5 -1 353.46 29.7
 -3 -5 -1 363.26 30.4
 -3 -5 -1 400.46 37.3
 -3 -5 -1 393.06 30.8
 -3 -5 -1 408.96 31.3
 -3 -5 -1 377.26 30.3
 3 5 1 395.86 28.3
 3 5 1 394.66 31.9
 3 5 1 416.06 31.8
 3 5 1 404.76 30.4
 3 5 1 392.36 30.7
 3 5 1 398.76 30.3
 3 5 1 376.76 30.1
 -4 -5 -1 16.9 4.6
 -4 -5 -1 28.2 6.4
 -4 -5 -1 22.6 5.5
 -4 -5 -1 28.9 9.8
 4 5 1 29.9 6.1
 4 5 1 29.2 7.1
 4 5 1 18.1 6.6
 4 5 1 19.5 5.6
 -5 -5 -1 179.88 24.1
 -5 -5 -1 143.19 16
 5 5 1 181.38 17.1
 5 5 1 172.98 17.7
 5 5 1 154.18 15.4
 5 5 1 173.68 17.7
 -6 -5 -1 66.89 17.4
 -6 -5 -1 57.09 15.6
 -6 -5 -1 41.9 9.6
 6 5 1 55.49 11.4
 6 5 1 57.29 12.7
 6 5 1 60.39 11
 -7 -5 -1 47.9 17.2
 -7 -5 -1 61.09 11.1
 -7 -5 -1 81.09 18.6
 7 5 1 53.79 10.7
 7 5 1 50.09 10.6
 7 5 1 73.39 13.3
 -8 -5 -1 53.69 17.3
 -8 -5 -1 39.5 17.5
 8 5 1 48.5 12.2
 8 5 1 37.1 10
 -9 -5 -1 -8.6 8.1
 -9 -5 -1 18.4 13.2
 9 5 1 0.7 8.7
 9 5 1 -1.1 10
 13 -6 -1 1.4 14.9
 13 -6 -1 22.6 13
 -13 6 1 -6.8 7.8
 12 -6 -1 31.9 12.5
 12 -6 -1 17.7 14.6
 -12 6 1 36.3 11.5
 11 -6 -1 2.8 8.9
 11 -6 -1 13.3 8.3
 -11 6 1 0.6 6.6
 10 -6 -1 1 7.7
 10 -6 -1 6.1 6.6
 -10 6 1 5.2 6.2
 9 -6 -1 1 5.8
 9 -6 -1 -21.6 11.4
 9 -6 -1 0 3.6
 -9 6 1 12.4 5
 -9 6 1 11.2 6.2
 -9 6 1 -2.5 6.7
 8 -6 -1 27.6 7.2
 8 -6 -1 20.7 5.5
 8 -6 -1 36 9.8
 8 -6 -1 39 15
 -8 6 1 23.9 5.9
 -8 6 1 27.3 7.1
 7 -6 -1 33.3 7.1
 7 -6 -1 19.8 5
 7 -6 -1 24.6 8.8
 7 -6 -1 55.39 18
 -7 6 1 31.7 6.6
 -7 6 1 5.8 5.9
 -7 6 1 20.4 5
 -7 6 1 36.2 6.8
 6 -6 -1 214.68 22
 6 -6 -1 229.98 19.3
 6 -6 -1 218.18 18.4
 6 -6 -1 235.18 29.2
 6 -6 -1 262.27 29.9
 -6 6 1 192.88 18.1
 -6 6 1 189.18 18.1
 -6 6 1 238.78 19
 -6 6 1 228.18 20.2
 5 -6 -1 213.08 18
 5 -6 -1 158.08 22.3
 5 -6 -1 224.38 17.8
 5 -6 -1 223.38 16.3
 5 -6 -1 201.58 17.3
 5 -6 -1 170.28 19.2
 5 -6 -1 201.28 25.9
 5 -6 -1 179.08 20
 -5 6 1 220.98 19
 -5 6 1 220.48 18.1
 -5 6 1 207.98 17.8
 -5 6 1 216.38 18.4
 -5 6 1 212.88 18
 -5 6 1 213.28 21.4
 4 -6 -1 355.96 28.3
 4 -6 -1 364.56 27.8
 4 -6 -1 391.36 28.8
 4 -6 -1 345.07 30.8
 4 -6 -1 331.57 29
 4 -6 -1 324.27 28.2
 4 -6 -1 348.67 30.2
 -4 6 1 387.46 29.6
 -4 6 1 385.66 31.8
 -4 6 1 338.87 28.5
 -4 6 1 375.56 29
 -4 6 1 402.66 29.8
 -4 6 1 392.16 29.3
 3 -6 -1 171.78 16.3
 3 -6 -1 151.58 15
 3 -6 -1 159.98 16.4
 3 -6 -1 174.28 14.4
 3 -6 -1 166.18 15.4
 3 -6 -1 144.59 14.8
 3 -6 -1 173.98 15.6
 3 -6 -1 157.48 14.7
 -3 6 1 172.78 14.4
 -3 6 1 171.98 15.4
 -3 6 1 176.98 13.2
 -3 6 1 164.18 15.6
 -3 6 1 159.58 16.3
 -3 6 1 187.88 17.7
 -3 6 1 178.78 15.3
 -3 6 1 161.98 15.1
 2 -6 -1 271.77 23.5
 2 -6 -1 262.67 22.4
 2 -6 -1 226.78 21.7
 2 -6 -1 235.78 21.7
 2 -6 -1 284.57 23.9
 2 -6 -1 277.57 23.3
 2 -6 -1 263.47 22.4
 -2 6 1 262.47 22.4
 -2 6 1 288.47 22.9
 -2 6 1 284.97 22.6
 -2 6 1 267.27 22.3
 -2 6 1 296.37 21.1
 -2 6 1 284.17 22.9
 -2 6 1 277.57 20.3
 1 -6 -1 48.3 9
 1 -6 -1 61.69 11.9
 1 -6 -1 70.89 8.7
 1 -6 -1 56.89 8.9
 1 -6 -1 61.79 8.5
 1 -6 -1 67.99 9.9
 1 -6 -1 80.49 10.3
 1 -6 -1 57.49 8.4
 -1 6 1 56.69 6
 -1 6 1 64.89 8.5
 -1 6 1 64.79 9.9
 -1 6 1 73.49 9.6
 -1 6 1 52.49 5.9
 -1 6 1 56.99 8.9
 -1 6 1 54.69 9.1
 0 -6 -1 52.19 7.7
 0 -6 -1 39.2 6.2
 0 -6 -1 56.59 10.9
 0 -6 -1 50.39 7.6
 0 -6 -1 42.6 10.1
 0 -6 -1 46.9 8.4
 0 -6 -1 43.1 6.6
 0 -6 -1 48.4 7.2
 0 6 1 41.5 4.6
 0 6 1 46.6 7.2
 0 6 1 37.7 5.7
 0 6 1 53.69 8
 0 6 1 37.1 7.2
 0 6 1 48.3 7.8
 -1 -6 -1 22.3 5.8
 -1 -6 -1 15.2 4.5
 -1 -6 -1 24.8 5.7
 -1 -6 -1 30.2 9.4
 -1 -6 -1 16.8 4.8
 -1 -6 -1 24.6 5
 -1 -6 -1 13.6 4.4
 1 6 1 19.6 5.6
 1 6 1 23.9 4.6
 1 6 1 8.1 4.6
 1 6 1 22.3 5.8
 1 6 1 20.3 7.1
 1 6 1 17.7 5.5
 1 6 1 26.8 5.7
 -2 -6 -1 165.38 14.8
 -2 -6 -1 166.58 20.7
 -2 -6 -1 152.58 15.6
 -2 -6 -1 172.28 15.7
 -2 -6 -1 161.68 13.9
 -2 -6 -1 132.19 14.3
 2 6 1 153.08 15.2
 2 6 1 174.88 15.8
 2 6 1 173.88 16.4
 2 6 1 166.68 15.8
 2 6 1 180.58 15.1
 -3 -6 -1 240.38 20.9
 -3 -6 -1 208.38 19.8
 -3 -6 -1 204.28 26.2
 -3 -6 -1 217.08 20.2
 3 6 1 232.48 19.7
 3 6 1 276.67 20.8
 3 6 1 191.38 20.3
 3 6 1 229.88 19.7
 -4 -6 -1 3.1 7.9
 -4 -6 -1 -0.7 3.8
 -4 -6 -1 -0.8 3.9
 4 6 1 1.2 5
 4 6 1 -4.5 4.9
 4 6 1 -1.9 4.7
 4 6 1 -1.5 4
 4 6 1 3.9 4.6
 -5 -6 -1 2.4 4.7
 -5 -6 -1 -0.1 9.8
 5 6 1 3.2 4.8
 5 6 1 10.3 6.4
 5 6 1 2.9 7.1
 -6 -6 -1 109.89 21.9
 -6 -6 -1 72.49 12.9
 -6 -6 -1 98.19 22.6
 6 6 1 104.79 16.9
 6 6 1 117.69 15.5
 6 6 1 97.29 16.2
 -7 -6 -1 22.3 8.4
 -7 -6 -1 8.9 12.8
 -7 -6 -1 27.4 13.3
 7 6 1 27.3 10
 7 6 1 14.5 8.3
 -8 -6 -1 8.7 14.1
 -8 -6 -1 -8 9.2
 8 6 1 3.2 10.3
 9 6 1 -2.2 12.3
 9 6 1 6.4 9.4
 13 -7 -1 5.5 12.7
 12 -7 -1 18.4 11.1
 -12 7 1 13 7.5
 11 -7 -1 2.3 8.9
 11 -7 -1 6.7 7
 -11 7 1 6.1 7.7
 10 -7 -1 16.5 9.9
 10 -7 -1 3 6.3
 -10 7 1 16 7.2
 9 -7 -1 5.2 13.7
 9 -7 -1 -4.8 6.7
 9 -7 -1 2.4 5.4
 -9 7 1 5.1 4.8
 -9 7 1 2.9 5.7
 8 -7 -1 292.67 29.8
 8 -7 -1 290.27 38.8
 8 -7 -1 309.57 26.7
 8 -7 -1 279.87 24.7
 -8 7 1 309.67 27.8
 -8 7 1 336.07 26.3
 7 -7 -1 31.8 10
 7 -7 -1 34.9 7.1
 7 -7 -1 45.3 17.4
 7 -7 -1 32.5 6.3
 -7 7 1 26.4 7.3
 -7 7 1 20.1 9.7
 -7 7 1 25.9 6.1
 6 -7 -1 23.6 5.9
 6 -7 -1 37.2 9.6
 6 -7 -1 35.6 15.3
 6 -7 -1 32.1 6.1
 6 -7 -1 29.9 6.3
 -6 7 1 32.4 6.5
 -6 7 1 32.3 6.9
 -6 7 1 30.9 9.5
 5 -7 -1 61.89 16.6
 5 -7 -1 21.6 5.5
 5 -7 -1 17.2 8.5
 5 -7 -1 21.5 7.2
 5 -7 -1 10.7 5.2
 5 -7 -1 21.1 6.7
 5 -7 -1 26.3 14.3
 -5 7 1 14 6.5
 -5 7 1 31.7 8.2
 -5 7 1 15.4 5.7
 4 -7 -1 492.45 38.8
 4 -7 -1 491.15 40.8
 4 -7 -1 531.15 38.5
 4 -7 -1 512.45 38.8
 4 -7 -1 429.96 40.3
 -4 7 1 586.44 43.2
 -4 7 1 484.95 39.1
 -4 7 1 515.75 39.5
 -4 7 1 487.85 38.1
 -4 7 1 492.75 36.4
 -4 7 1 508.05 39.8
 3 -7 -1 49.4 8.9
 3 -7 -1 41.6 7.7
 3 -7 -1 38.8 6.9
 3 -7 -1 47.1 9.6
 3 -7 -1 50.59 9.6
 -3 7 1 36.1 7.5
 -3 7 1 42.1 4.5
 -3 7 1 40.9 7.3
 -3 7 1 32.8 7.5
 -3 7 1 60.19 7.4
 2 -7 -1 101.69 19.2
 2 -7 -1 121.09 14.9
 2 -7 -1 152.58 14.7
 2 -7 -1 168.68 16.6
 2 -7 -1 159.38 17.2
 2 -7 -1 158.18 15
 -2 7 1 159.78 12.3
 -2 7 1 156.38 15.1
 -2 7 1 165.28 13.2
 -2 7 1 159.28 15.3
 -2 7 1 165.68 15.4
 1 -7 -1 2.2 5.5
 1 -7 -1 -0.6 3
 1 -7 -1 -3 3
 1 -7 -1 6.3 6.3
 1 -7 -1 2 4.2
 1 -7 -1 -1.4 2.9
 -1 7 1 5.9 3.7
 -1 7 1 4.5 3.4
 -1 7 1 2.9 2.2
 -1 7 1 -5.9 3.4
 0 -7 -1 695.93 54.49
 0 -7 -1 606.94 48.7
 0 -7 -1 623.04 49.8
 0 -7 -1 565.84 49
 0 -7 -1 638.54 49
 0 -7 -1 587.64 49.1
 0 7 1 686.23 49.99
 0 7 1 700.33 49.8
 0 7 1 669.53 49.3
 0 7 1 677.93 47.4
 -1 -7 -1 108.69 18.4
 -1 -7 -1 95.79 13.3
 -1 -7 -1 90.09 10.3
 -1 -7 -1 82.49 12.2
 1 7 1 97.89 9.9
 1 7 1 114.39 12.2
 1 7 1 89.19 12
 1 7 1 85.99 12.6
 -2 -7 -1 27.8 6.5
 -2 -7 -1 20.8 10
 -2 -7 -1 32.5 7.3
 2 7 1 22.3 7.4
 2 7 1 19.9 5.8
 2 7 1 13.5 6
 2 7 1 22.6 4.7
 -3 -7 -1 5.5 5.1
 -3 -7 -1 0.2 4.4
 -3 -7 -1 4.6 9.2
 3 7 1 11.2 5.5
 3 7 1 11.2 6.2
 3 7 1 10.4 5.9
 3 7 1 8.6 6.1
 -4 -7 -1 62.89 11.6
 -4 -7 -1 69.69 18.6
 4 7 1 78.29 10.7
 4 7 1 70.79 11
 4 7 1 71.39 13.3
 -5 -7 -1 15.9 6.8
 -5 -7 -1 14.9 11.1
 -5 -7 -1 13.9 12.4
 5 7 1 23 8.6
 5 7 1 14 8.8
 -6 -7 -1 9.8 6.8
 -6 -7 -1 21.4 14.4
 -6 -7 -1 12.9 12.5
 6 7 1 20.8 8.7
 6 7 1 26.5 8.1
 6 7 1 19.4 9.6
 -7 -7 -1 15.1 15.2
 -7 -7 -1 7.3 8
 -7 -7 -1 3.4 14.9
 7 7 1 6.9 10.4
 7 7 1 3.3 9.9
 -8 -7 -1 41.8 19.8
 -8 -7 -1 12.1 17.4
 8 7 1 10.4 11.8
 8 7 1 13.5 11.6
 12 -8 -1 -12.7 10.1
 12 -8 -1 9.4 8.8
 -12 8 1 1.4 8.9
 11 -8 -1 33.3 11
 11 -8 -1 16.4 12.1
 -11 8 1 14.6 10.2
 10 -8 -1 1.6 8.6
 10 -8 -1 14.3 7.6
 -10 8 1 21.7 8.9
 9 -8 -1 -8.3 4
 9 -8 -1 -0.1 7.4
 9 -8 -1 -6.4 15.9
 -9 8 1 3 6.2
 -9 8 1 9.4 5.9
 8 -8 -1 33.2 21.1
 8 -8 -1 24.1 6
 8 -8 -1 15.7 9.8
 -8 8 1 27.9 8.3
 -8 8 1 11 5.8
 7 -8 -1 27.3 6.9
 7 -8 -1 30 10.5
 7 -8 -1 30.4 7.1
 7 -8 -1 77.29 21.1
 -7 8 1 30.3 7.3
 -7 8 1 33 11.2
 -7 8 1 30.5 8.5
 6 -8 -1 46.7 19.5
 6 -8 -1 23.9 5.9
 6 -8 -1 10.8 8
 6 -8 -1 15.4 5.1
 6 -8 -1 10.5 5.8
 -6 8 1 18 5.2
 -6 8 1 18.3 7.2
 -6 8 1 36 9.5
 -6 8 1 22.2 5.8
 5 -8 -1 920.31 71.19
 5 -8 -1 944.61 70.99
 5 -8 -1 952.9 71.29
 5 -8 -1 856.11 73.79
 -5 8 1 935.21 71.99
 -5 8 1 1112.69 75.89
 -5 8 1 1049.99 73.19
 -5 8 1 943.11 71.79
 4 -8 -1 148.69 14.6
 4 -8 -1 138.49 14.1
 4 -8 -1 141.19 16.9
 4 -8 -1 148.29 15
 -4 8 1 143.99 15.2
 -4 8 1 164.38 15.3
 -4 8 1 125.89 14.6
 3 -8 -1 223.38 22.9
 3 -8 -1 219.58 21.5
 3 -8 -1 238.58 21.3
 3 -8 -1 266.77 23.8
 -3 8 1 251.67 22.2
 -3 8 1 255.37 22.2
 -3 8 1 246.28 22.3
 2 -8 -1 64.09 10.4
 2 -8 -1 50.39 8.8
 2 -8 -1 61.09 12
 2 -8 -1 48.5 10.3
 2 -8 -1 65.89 12.8
 -2 8 1 50.59 9.6
 -2 8 1 58.39 9.6
 -2 8 1 66.19 10.5
 1 -8 -1 60.49 13.4
 1 -8 -1 36.1 7.3
 1 -8 -1 37.5 8
 1 -8 -1 42.8 8.5
 1 -8 -1 40.4 9.5
 -1 8 1 36.8 8.6
 -1 8 1 58.09 9.9
 0 -8 -1 122.89 16.4
 0 -8 -1 125.09 14.2
 0 -8 -1 109.99 20.5
 0 8 1 142.29 14.3
 0 8 1 113.19 15
 -1 -8 -1 -2.2 4.9
 -1 -8 -1 19.6 7.2
 -1 -8 -1 12.1 10
 1 8 1 -0.6 8
 1 8 1 9.2 7.2
 1 8 1 7 7.6
 -2 -8 -1 -1.1 9.3
 -2 -8 -1 5.9 5.4
 -2 -8 -1 -9.6 4.5
 2 8 1 1 6.9
 2 8 1 0.6 5.6
 2 8 1 6.1 7
 -3 -8 -1 115.69 16.7
 -3 -8 -1 147.89 18.9
 -3 -8 -1 169.38 29
 3 8 1 155.28 16.3
 3 8 1 136.99 18.3
 -4 -8 -1 53.79 11.6
 -4 -8 -1 38.3 15
 4 8 1 35.3 9.7
 4 8 1 48 11.4
 -5 -8 -1 9.6 7.7
 -5 -8 -1 1.2 11.6
 -5 -8 -1 -4 11.3
 5 8 1 5.8 9.1
 5 8 1 0.2 6.6
 -6 -8 -1 -7.6 7.3
 -6 -8 -1 6.4 15.3
 -6 -8 -1 0.2 13.4
 6 8 1 -6.3 7.8
 6 8 1 0.3 9.8
 -7 -8 -1 7 8.8
 -7 -8 -1 -6.3 14.3
 -7 -8 -1 -11.8 8.8
 7 8 1 0.7 8.4
 7 8 1 -11.9 11.5
 11 -9 -1 43.3 14.6
 11 -9 -1 44.1 12.3
 -11 9 1 44.8 12.3
 10 -9 -1 9 10.6
 10 -9 -1 10.8 7.4
 -10 9 1 4.8 7
 9 -9 -1 -19.8 19.5
 9 -9 -1 -1.7 9.3
 9 -9 -1 1.5 5.6
 -9 9 1 0.5 5.7
 -9 9 1 12.9 8.9
 8 -9 -1 5 5.7
 8 -9 -1 11.7 20.7
 8 -9 -1 8.1 8.3
 -8 9 1 6.4 6.3
 -8 9 1 1 6.7
 7 -9 -1 199.18 38.1
 7 -9 -1 179.48 21.7
 7 -9 -1 140.99 23.5
 7 -9 -1 154.08 18
 -7 9 1 205.28 21.2
 -7 9 1 242.48 20.4
 6 -9 -1 5.6 7
 6 -9 -1 9.8 5
 6 -9 -1 7.7 21.6
 6 -9 -1 8.1 4.4
 -6 9 1 9.3 5.7
 -6 9 1 12.3 6.4
 -6 9 1 16.8 6.3
 5 -9 -1 -4.3 4
 5 -9 -1 -6.1 3.8
 5 -9 -1 14.7 7.5
 5 -9 -1 -7.1 5.3
 -5 9 1 0.7 6.6
 -5 9 1 12.7 6.5
 4 -9 -1 4.8 4.3
 4 -9 -1 9.1 7.1
 4 -9 -1 10.9 6.5
 -4 9 1 3.5 6.1
 -4 9 1 0.9 5.6
 3 -9 -1 141.99 18.6
 3 -9 -1 108.89 16.1
 3 -9 -1 111.39 14.6
 -3 9 1 129.89 18.4
 -3 9 1 142.39 17.7
 -3 9 1 133.59 16.5
 2 -9 -1 104.69 15
 2 -9 -1 79.49 14
 -2 9 1 100.59 13.9
 -2 9 1 81.79 13.5
 1 -9 -1 87.19 13.9
 1 -9 -1 99.99 19.5
 1 -9 -1 88.49 13.4
 1 -9 -1 97.79 18
 -1 9 1 97.99 13.7
 -1 9 1 90.79 14.3
 0 -9 -1 0.3 8.3
 0 -9 -1 2.4 7.2
 0 -9 -1 -2.1 5.4
 0 9 1 6.4 6
 0 9 1 4.4 5.9
 -1 -9 -1 191.08 27
 -1 -9 -1 178.48 19.9
 1 9 1 168.08 19.3
 1 9 1 209.58 19.5
 1 9 1 176.38 19.6
 -2 -9 -1 -5 9.8
 -2 -9 -1 1.8 5.8
 2 9 1 -4.7 5.9
 2 9 1 -2.3 5.6
 -3 -9 -1 5.3 13.8
 -3 -9 -1 -2.3 7
 3 9 1 27.1 8.1
 3 9 1 2.6 5.8
 -4 -9 -1 6.9 9.5
 -4 -9 -1 12.8 15.7
 4 9 1 12.8 11.9
 4 9 1 21.9 10
 -5 -9 -1 -14.8 13.5
 -5 -9 -1 -2.9 11.4
 -5 -9 -1 -9.5 8.2
 5 9 1 -2.1 11
 -6 -9 -1 -3.9 14.2
 -6 -9 -1 34.3 11.3
 6 9 1 -8.7 13.9
 6 9 1 4.2 10.6
 11 -10 -1 0.6 9.4
 11 -10 -1 -9.9 7.3
 10 -10 -1 12.4 11.7
 10 -10 -1 16.8 9.7
 -10 10 1 7.8 10.7
 9 -10 -1 22.6 23.1
 9 -10 -1 -2.5 6.3
 9 -10 -1 3.5 5.8
 -9 10 1 -0.5 6.3
 -9 10 1 3.2 9.1
 8 -10 -1 34.6 9
 8 -10 -1 12.9 20.5
 8 -10 -1 31.7 12.1
 -8 10 1 32.1 10
 -8 10 1 31.9 10.1
 7 -10 -1 99.49 13.6
 7 -10 -1 123.79 34.4
 7 -10 -1 79.59 16.2
 -7 10 1 95.39 16.4
 -7 10 1 82.09 14.5
 6 -10 -1 14.7 7.5
 6 -10 -1 24.9 20.5
 -6 10 1 12.4 6.1
 -6 10 1 25 8.8
 5 -10 -1 18.2 8.4
 5 -10 -1 11.7 7.1
 5 -10 -1 9.2 6.6
 -5 10 1 7 5.6
 -5 10 1 28.6 7.6
 -5 10 1 16.6 8.2
 4 -10 -1 24.5 7.8
 4 -10 -1 34.2 11.3
 -4 10 1 45.2 11.1
 -4 10 1 37.6 8.8
 3 -10 -1 55.29 11.1
 3 -10 -1 44.6 11.3
 -3 10 1 41.8 10
 -3 10 1 51.39 11.4
 2 -10 -1 14.7 8.4
 -2 10 1 18.7 8.2
 -2 10 1 9.1 6.5
 1 -10 -1 4.5 5.5
 -1 10 1 -2 6.9
 -1 10 1 -0.1 5.3
 0 -10 -1 49.8 10.6
 0 10 1 81.89 13.3
 0 10 1 59.79 13.1
 0 10 1 56.89 10.8
 -1 -10 -1 90.19 23.8
 -1 -10 -1 75.19 15
 1 10 1 89.49 15.4
 1 10 1 75.89 13.9
 -2 -10 -1 0.9 7.1
 -2 -10 -1 7.8 14.3
 2 10 1 -4.5 7.2
 2 10 1 10.6 9.2
 -3 -10 -1 15.5 16.4
 3 10 1 9.8 9.2
 -4 -10 -1 21.5 19
 -4 -10 -1 38.3 11.6
 -4 -10 -1 35.2 15.1
 4 10 1 43.4 15.6
 4 10 1 18.7 8.6
 10 -11 -1 11.5 8.5
 9 -11 -1 1.8 26.5
 9 -11 -1 -10.3 9.1
 9 -11 -1 3.6 8
 -9 11 1 -7.4 10.7
 -9 11 1 -10.1 7.4
 8 -11 -1 46.9 31.7
 8 -11 -1 8.5 10.5
 -8 11 1 -2.3 7.6
 7 -11 -1 7.9 9.5
 7 -11 -1 17.7 25.2
 -7 11 1 -5.2 8.5
 -7 11 1 -2.9 7
 6 -11 -1 16.7 19.6
 6 -11 -1 23.3 11
 -6 11 1 16.3 10.3
 -6 11 1 13.6 7.9
 5 -11 -1 -6.9 6.7
 5 -11 -1 19.8 9.2
 -5 11 1 19.7 9.5
 -5 11 1 19.7 8.4
 4 -11 -1 93.69 16.6
 4 -11 -1 112.59 16.8
 -4 11 1 126.19 18
 -4 11 1 88.19 15.6
 3 -11 -1 14.6 8.3
 -3 11 1 23.5 9.2
 -3 11 1 15.5 8.9
 2 -11 -1 90.09 16
 -2 11 1 77.89 13.3
 -2 11 1 105.89 16.5
 1 -11 -1 9.1 8.4
 -1 11 1 26 9.6
 -1 11 1 18.2 8.9
 -1 11 1 31.2 8.7
 0 -11 -1 10.6 9.4
 0 11 1 21.4 9.5
 0 11 1 23.5 9.9
 -1 -11 -1 -1 9.1
 1 11 1 5.5 10.2
 1 11 1 12.7 9
 -2 -11 -1 9.8 9.7
 2 11 1 9.9 10.4
 2 11 1 0.6 14.2
 -3 -11 -1 -21.2 18.4
 3 11 1 -0.2 8.6
 8 -12 -1 -7.2 10
 8 -12 -1 69.69 35.3
 -8 12 1 -2.7 12.1
 -8 12 1 24 9.1
 7 -12 -1 20.8 14.1
 7 -12 -1 52.49 30
 -7 12 1 15.6 12.1
 -7 12 1 29.3 11.9
 6 -12 -1 137.39 33.6
 6 -12 -1 73.59 16.7
 -6 12 1 79.59 15.3
 -6 12 1 103.69 19.8
 5 -12 -1 41.8 23.9
 5 -12 -1 15 10.1
 -5 12 1 4.7 8.8
 -5 12 1 17.3 9.8
 4 -12 -1 4.4 13.5
 -4 12 1 32.7 12.9
 -4 12 1 36.1 11.5
 3 -12 -1 37.9 13.8
 -3 12 1 43.6 16.2
 -3 12 1 66.49 13.8
 2 -12 -1 15.8 12.1
 -2 12 1 6.2 9.4
 1 -12 -1 0.2 10.4
 -1 12 1 4.7 7.8
 -1 12 1 17.4 9.5
 0 -12 -1 6.1 9.1
 0 12 1 26.8 12.6
 0 12 1 22.7 9.6
 1 12 1 34.4 11.6
 1 12 1 34 14.1
 -4 13 1 -3.6 14.5
 0 13 -2 21.5 14.5
 0 13 -2 24.3 11.5
 -1 13 -2 18.4 10.1
 -1 13 -2 32.9 14
 -2 13 -2 107.29 19.6
 -2 13 -2 51.39 12.4
 2 -13 2 59.89 23.8
 -3 13 -2 5.7 7.5
 -3 13 -2 2.6 8
 3 -13 2 37.3 20.2
 -4 13 -2 87.49 15.7
 -4 13 -2 126.19 20.1
 4 -13 2 56.19 23.5
 -5 13 -2 -6.5 11.3
 -5 13 -2 8.2 7.5
 5 -13 2 -11.2 17.7
 -6 13 -2 5.5 7.6
 -6 13 -2 2 10.7
 6 -13 2 8.9 8.9
 6 -13 2 -4 18.7
 -7 13 -2 -4.9 8.4
 -7 13 -2 -6.3 11.8
 7 -13 2 -1.8 8.2
 7 -13 2 42.7 24.6
 3 12 -2 -15.4 12.2
 2 12 -2 -17.5 11.5
 2 12 -2 1.1 9.6
 1 12 -2 76.39 15.6
 -1 -12 2 44.5 14.3
 0 12 -2 46.5 13.8
 0 12 -2 39.5 12.3
 0 -12 2 34.1 13.6
 -1 12 -2 20.6 8.1
 -1 12 -2 36.5 11.9
 1 -12 2 29.8 11
 -2 12 -2 0.4 7.1
 -2 12 -2 8.6 8.6
 2 -12 2 3.3 15.3
 -3 12 -2 10 8.1
 -3 12 -2 24.2 11.1
 3 -12 2 17.2 16.6
 -4 12 -2 24.1 8.4
 -4 12 -2 20.8 11
 4 -12 2 20.9 17.7
 -5 12 -2 6.2 7.4
 -5 12 -2 11.7 9.7
 5 -12 2 6 7.1
 5 -12 2 16.7 17.7
 -6 12 -2 27.2 9
 -6 12 -2 28 12.2
 6 -12 2 39.2 11.4
 6 -12 2 58.19 20.3
 -7 12 -2 47.6 11.4
 -7 12 -2 43 13.6
 7 -12 2 45.8 12.4
 7 -12 2 56.19 29.9
 -8 12 -2 40.6 12
 -8 12 -2 23.6 9.6
 8 -12 2 34.7 13.1
 8 -12 2 38.6 25.8
 -9 12 -2 6.6 11.4
 9 -12 2 -3.5 9.4
 9 -12 2 -1.6 25.5
 -4 -11 2 -7.4 19.1
 3 11 -2 32.8 11.6
 3 11 -2 24.2 12.8
 -3 -11 2 19.8 22.4
 2 11 -2 11 8.3
 2 11 -2 -1.6 8.9
 -2 -11 2 -1.1 8.1
 -2 -11 2 22.5 20.3
 1 11 -2 69.29 13.9
 1 11 -2 61.49 11.9
 -1 -11 2 46.7 13.3
 0 11 -2 7.9 7.1
 0 11 -2 5.2 9.2
 0 11 -2 -3.6 6.2
 0 -11 2 -3.2 7.4
 -1 11 -2 24.6 8
 -1 11 -2 19.1 8.8
 -1 11 -2 26.8 8.8
 1 -11 2 23.6 10.1
 -2 11 -2 7.1 7.5
 -2 11 -2 14.1 6.5
 2 -11 2 11.2 7.4
 -3 11 -2 109.79 17.3
 -3 11 -2 128.79 16.3
 3 -11 2 104.59 14.6
 3 -11 2 40 18.8
 3 -11 2 88.39 12.8
 -4 11 -2 1.7 5.1
 -4 11 -2 -6.4 7
 -4 11 -2 -4.1 6
 4 -11 2 9.3 6.1
 4 -11 2 10.4 13.8
 -5 11 -2 66.39 13.3
 -5 11 -2 52.39 10.5
 5 -11 2 58.59 12.5
 5 -11 2 53.89 17.3
 -6 11 -2 -4 5.4
 -6 11 -2 4.3 5.6
 6 -11 2 10.9 12.4
 6 -11 2 4.3 7
 -7 11 -2 124.69 18.7
 -7 11 -2 105.49 15.1
 7 -11 2 97.69 27.1
 7 -11 2 93.29 17
 -8 11 -2 19.6 7.5
 -8 11 -2 2.2 6.4
 8 -11 2 9.6 21.8
 8 -11 2 8.7 8.1
 -9 11 -2 -0.8 9.1
 9 -11 2 12.7 11
 9 -11 2 19.8 28.2
 -10 11 -2 1.5 8.6
 10 -11 2 -9.7 26.3
 10 -11 2 2.9 8.6
 6 10 -2 -9.3 11.2
 -6 -10 2 -19.9 17.8
 -6 -10 2 -14 17.5
 -6 -10 2 5.4 11.1
 5 10 -2 14 12.6
 5 10 -2 15.6 10.1
 -5 -10 2 43.8 26.8
 -5 -10 2 1.4 14.4
 4 10 -2 26.6 8.7
 4 10 -2 16.3 8.7
 4 10 -2 28.3 10
 -4 -10 2 30.8 18.3
 -4 -10 2 2.7 12.1
 3 10 -2 68.19 12.7
 3 10 -2 87.19 14.5
 3 10 -2 64.09 13
 -3 -10 2 72.99 15.1
 -3 -10 2 70.19 22.4
 -3 -10 2 83.19 19.2
 2 10 -2 1.4 7.3
 2 10 -2 -4.2 5.9
 2 10 -2 5.2 6.1
 -2 -10 2 -0.7 15.5
 -2 -10 2 8.1 7.7
 -2 -10 2 -1.3 8.5
 1 10 -2 0.7 5.7
 1 10 -2 -0.1 5.4
 1 10 -2 1.9 6.2
 -1 -10 2 14 13.3
 -1 -10 2 14.7 7.5
 -1 -10 2 -0.2 7.8
 0 10 -2 194.08 18.6
 0 10 -2 185.88 20.3
 0 10 -2 195.48 19.4
 0 -10 2 172.68 22.3
 0 -10 2 157.78 28.5
 -1 10 -2 129.59 16.9
 -1 10 -2 110.09 15.6
 1 -10 2 75.89 15.7
 -2 10 -2 22.6 7.3
 -2 10 -2 27.1 9.1
 -2 10 -2 10.9 6.4
 2 -10 2 12.5 7.6
 2 -10 2 22.1 6.6
 2 -10 2 9 5.7
 -3 10 -2 80.89 13.6
 -3 10 -2 49.99 10.2
 -3 10 -2 72.69 12
 3 -10 2 68.39 12
 3 -10 2 65.49 13.3
 3 -10 2 42.8 9.2
 3 -10 2 84.49 21.4
 -4 10 -2 57.49 9.9
 -4 10 -2 48.8 11.2
 -4 10 -2 44 9.8
 4 -10 2 66.59 19.1
 4 -10 2 41.6 8.5
 4 -10 2 23 8.5
 -5 10 -2 91.69 13.7
 -5 10 -2 119.99 16.7
 -5 10 -2 119.09 22.3
 5 -10 2 101.09 23.5
 5 -10 2 93.19 17
 5 -10 2 115.69 13.8
 -6 10 -2 22.4 7.7
 6 -10 2 28.9 16.1
 6 -10 2 36.4 9.4
 -7 10 -2 39.1 9.1
 -7 10 -2 42.6 10.7
 7 -10 2 27.2 9.7
 7 -10 2 30.8 19.3
 -8 10 -2 89.29 14.7
 -8 10 -2 71.69 12.2
 8 -10 2 81.49 28.8
 8 -10 2 59.29 13.5
 -9 10 -2 28.5 9.8
 9 -10 2 11 19.5
 9 -10 2 15.8 9.8
 9 -10 2 37.1 9.2
 10 -10 2 28.8 28.9
 10 -10 2 3.2 8.6
 10 -10 2 14.7 9.7
 -11 10 -2 27.7 12.5
 11 -10 2 25.9 13
 11 -10 2 37.4 12.5
 7 9 -2 10 12.4
 7 9 -2 7.7 13.9
 -7 -9 2 4 16.9
 -7 -9 2 -3.8 16.2
 -7 -9 2 -0.4 9.4
 6 9 -2 11.1 7.1
 -6 -9 2 7 10.9
 -6 -9 2 3.9 13.5
 5 9 -2 31.9 11.8
 5 9 -2 57.49 12.8
 5 9 -2 46.3 10.7
 -5 -9 2 55.99 15.4
 -5 -9 2 8 17.1
 4 9 -2 41.7 9.6
 4 9 -2 50.99 10.5
 4 9 -2 54.39 11.8
 -4 -9 2 51.39 14.5
 -4 -9 2 54.39 20.2
 -4 -9 2 14.3 9.9
 3 9 -2 26.2 8.7
 3 9 -2 40.2 9.8
 3 9 -2 28.6 8.4
 -3 -9 2 36.1 12.8
 -3 -9 2 33.8 8.9
 -3 -9 2 11 12.2
 2 9 -2 4.4 6.3
 2 9 -2 12.6 5.6
 2 9 -2 16.2 7.3
 -2 -9 2 1.3 6.3
 -2 -9 2 13.3 8.3
 -2 -9 2 13.1 14
 1 9 -2 17.5 7
 1 9 -2 1.9 5.8
 1 9 -2 15.7 8
 -1 -9 2 10.8 14.7
 0 9 -2 293.07 25
 0 9 -2 273.47 25.2
 0 9 -2 293.57 24.2
 0 -9 2 276.57 25.4
 0 -9 2 219.98 30
 -1 9 -2 73.39 11.8
 -1 9 -2 83.59 11.7
 -1 9 -2 89.99 12.9
 1 -9 2 75.09 17.1
 1 -9 2 69.49 10
 1 -9 2 68.49 10.3
 1 -9 2 78.89 12.5
 -2 9 -2 356.36 29.2
 -2 9 -2 371.06 30.3
 -2 9 -2 346.67 29.3
 2 -9 2 315.47 28
 2 -9 2 329.97 29.5
 2 -9 2 339.47 29
 -3 9 -2 539.75 40.7
 -3 9 -2 513.95 41.3
 -3 9 -2 525.75 40.3
 3 -9 2 517.15 41.1
 3 -9 2 493.85 40.4
 3 -9 2 448.66 39.3
 -4 9 -2 50.89 9
 -4 9 -2 31 7.7
 -4 9 -2 47.9 8.4
 4 -9 2 41.4 9.4
 4 -9 2 44.4 13.7
 4 -9 2 12.2 7.6
 4 -9 2 23.9 6.6
 -5 9 -2 3.4 4.5
 -5 9 -2 3.7 3.5
 5 -9 2 -8.9 4.6
 5 -9 2 2.5 4.3
 5 -9 2 8.4 9.9
 -6 9 -2 7.1 4.5
 -6 9 -2 3.5 4.6
 -6 9 -2 7.3 4.4
 6 -9 2 16.3 14.8
 6 -9 2 -2.6 5.3
 6 -9 2 5.1 4.1
 -7 9 -2 -1.4 4.5
 -7 9 -2 6.1 5.8
 7 -9 2 -3 5.4
 7 -9 2 -6.8 3.2
 7 -9 2 -4.2 14.1
 7 -9 2 3.1 4.7
 -8 9 -2 140.39 21.9
 -8 9 -2 171.38 17.8
 8 -9 2 103.69 18.9
 8 -9 2 160.38 17.5
 8 -9 2 242.98 37.6
 -9 9 -2 39 9.7
 9 -9 2 31.8 23.2
 9 -9 2 23.1 12.1
 9 -9 2 38.7 9.6
 -10 9 -2 6.9 8.1
 10 -9 2 2.7 8.2
 10 -9 2 -5.9 20.9
 10 -9 2 -1.6 4.8
 -11 9 -2 1.1 9.5
 11 -9 2 1.1 8.7
 11 -9 2 -12.8 9
 -12 9 -2 16.5 10.7
 8 8 -2 1.1 7.3
 8 8 -2 -7.4 12.4
 -8 -8 2 -4.4 16.4
 -8 -8 2 -14 7.9
 -8 -8 2 -1.4 14
 7 8 -2 13 8.7
 7 8 -2 0.9 11
 -7 -8 2 14.4 11.3
 -7 -8 2 7.1 12
 6 8 -2 16.6 8.8
 6 8 -2 1.8 6.1
 6 8 -2 -7.8 7.1
 -6 -8 2 -4.5 9
 -6 -8 2 4.5 14.3
 5 8 -2 7.8 6.4
 5 8 -2 8.6 5.3
 5 8 -2 11.9 8.6
 5 8 -2 2.2 6.2
 -5 -8 2 5.4 8.1
 -5 -8 2 22.7 15.8
 4 8 -2 16.8 6.2
 4 8 -2 27.4 8.4
 4 8 -2 23.6 6.6
 -4 -8 2 27 11
 -4 -8 2 17.2 6.9
 -4 -8 2 0.1 11.3
 3 8 -2 188.28 18.5
 3 8 -2 175.28 18
 3 8 -2 163.28 18.5
 -3 -8 2 177.08 21.5
 -3 -8 2 152.98 28.4
 2 8 -2 148.69 17.3
 2 8 -2 125.49 13.6
 2 8 -2 130.19 14.8
 -2 -8 2 107.59 23.5
 -2 -8 2 117.09 16.6
 -2 -8 2 152.28 18.4
 1 8 -2 11.8 5.2
 1 8 -2 23.3 5.8
 1 8 -2 8.8 5.3
 -1 -8 2 9.2 5.7
 -1 -8 2 9.2 4.3
 -1 -8 2 4.5 8.8
 0 8 -2 7.2 7.5
 0 8 -2 4 5.9
 0 8 -2 4.6 4.2
 0 8 -2 4.7 5.7
 0 8 -2 0 6.3
 0 8 -2 2.6 4.6
 0 -8 2 -3.8 3.4
 0 -8 2 -3 3.3
 0 -8 2 -11.7 6.1
 0 -8 2 -3.4 11.6
 0 -8 2 -3.6 5.5
 -1 8 -2 135.19 14.2
 -1 8 -2 131.19 13.6
 -1 8 -2 150.68 14.8
 -1 8 -2 150.48 13.1
 1 -8 2 118.59 14
 1 -8 2 110.59 14.8
 1 -8 2 118.19 20.2
 1 -8 2 118.69 12.7
 -2 8 -2 47.7 7.5
 -2 8 -2 34.6 7.1
 -2 8 -2 34.1 9.3
 -2 8 -2 35.7 7.8
 -2 8 -2 34.4 6.9
 2 -8 2 25.7 6
 2 -8 2 27.5 7.1
 2 -8 2 29.6 10.4
 2 -8 2 30.5 6.4
 -3 8 -2 71.09 10.5
 -3 8 -2 90.09 10.9
 -3 8 -2 100.29 12.6
 3 -8 2 55.69 10.3
 3 -8 2 78.49 15.6
 3 -8 2 48.1 15.7
 3 -8 2 77.89 9.8
 3 -8 2 76.29 11.4
 -4 8 -2 569.84 45.4
 -4 8 -2 576.74 44.1
 -4 8 -2 592.04 43.8
 4 -8 2 480.75 52.99
 4 -8 2 566.94 45.6
 4 -8 2 581.54 43.3
 4 -8 2 577.04 43.2
 -5 8 -2 286.57 22.6
 -5 8 -2 284.77 22.8
 -5 8 -2 263.77 23.8
 5 -8 2 258.77 24.5
 5 -8 2 241.88 21.3
 5 -8 2 263.67 32.1
 5 -8 2 207.48 23.2
 5 -8 2 290.37 22.5
 -6 8 -2 181.88 16.3
 -6 8 -2 171.88 16.1
 -6 8 -2 154.98 17.4
 6 -8 2 185.98 17.5
 6 -8 2 156.68 18.4
 6 -8 2 161.68 15.2
 6 -8 2 201.38 31.5
 -7 8 -2 -2.2 3.5
 -7 8 -2 3.6 4.8
 -7 8 -2 11.4 5.7
 7 -8 2 10.2 5.8
 7 -8 2 4.9 4.1
 7 -8 2 -23.4 11.7
 7 -8 2 6 8.6
 -8 8 -2 9.9 6.8
 8 -8 2 -3.9 3.9
 8 -8 2 6.3 4.3
 8 -8 2 -6.1 3.6
 8 -8 2 -10.2 10.6
 -9 8 -2 -2 5.8
 9 -8 2 22.3 16
 9 -8 2 18.7 6.7
 9 -8 2 17 7.5
 -10 8 -2 -11.8 6.2
 10 -8 2 4.5 4.7
 10 -8 2 -6.2 16.1
 10 -8 2 -11.7 7.2
 -11 8 -2 1.6 9.9
 -11 8 -2 -1 7.8
 11 -8 2 -18.3 9.4
 -12 8 -2 45.7 12.6
 12 -8 2 57.39 14.7
 12 -8 2 83.09 18.2
 9 7 -2 7 10.3
 9 7 -2 -3.4 7.6
 -9 -7 2 -5.4 11
 -9 -7 2 4.8 15.9
 -9 -7 2 -1.1 12.7
 8 7 -2 11.3 8.5
 -8 -7 2 17.7 10.1
 -8 -7 2 -2.6 15.9
 7 7 -2 10.7 9.8
 7 7 -2 16.2 6.8
 7 7 -2 8.3 6.6
 -7 -7 2 27.3 8.6
 -7 -7 2 20.5 16.9
 -7 -7 2 34.3 14.5
 6 7 -2 -3.9 6.9
 6 7 -2 6.5 5.7
 6 7 -2 -6.8 7.1
 -6 -7 2 0.3 9.5
 -6 -7 2 -9.8 8.7
 5 7 -2 26.5 7.3
 5 7 -2 19 6.9
 5 7 -2 17.7 6.9
 5 7 -2 31.1 9.6
 -5 -7 2 0.1 10.8
 -5 -7 2 12 8
 4 7 -2 38.6 8.6
 4 7 -2 47.2 9
 4 7 -2 29.7 7.4
 -4 -7 2 40.4 11.6
 -4 -7 2 24.2 7.3
 -4 -7 2 31.6 12.7
 3 7 -2 89.59 11.8
 3 7 -2 105.89 12.8
 3 7 -2 98.09 10.7
 -3 -7 2 66.59 11.6
 -3 -7 2 98.39 21.4
 -3 -7 2 83.59 15.8
 2 7 -2 49.7 8.4
 2 7 -2 39.2 8.3
 2 7 -2 36.2 7.1
 2 7 -2 33.5 7.8
 2 7 -2 29.9 7.2
 -2 -7 2 47.6 11.1
 -2 -7 2 19 5.3
 -2 -7 2 29 11.3
 -2 -7 2 20.9 7.1
 1 7 -2 3.6 3.7
 1 7 -2 9.6 4.5
 1 7 -2 9.9 4.7
 1 7 -2 9.8 6.3
 1 7 -2 15.1 5.3
 -1 -7 2 10.7 5.4
 -1 -7 2 12.8 4.4
 -1 -7 2 9.3 6.7
 -1 -7 2 10.7 3.1
 0 7 -2 139.49 14.1
 0 7 -2 188.18 17.7
 0 7 -2 149.88 14.1
 0 7 -2 149.19 14.3
 0 7 -2 151.48 14.1
 0 -7 2 123.09 14.2
 0 -7 2 135.59 13.5
 0 -7 2 146.49 12.9
 0 -7 2 105.39 17.1
 -1 7 -2 718.13 51.59
 -1 7 -2 614.84 52.59
 -1 7 -2 696.33 50.59
 -1 7 -2 742.33 53.79
 -1 7 -2 695.43 51.19
 -1 7 -2 750.02 51.89
 -1 7 -2 689.73 51.89
 1 -7 2 644.34 50.79
 1 -7 2 665.03 51.79
 1 -7 2 658.83 52.19
 1 -7 2 633.44 50.89
 1 -7 2 676.43 50.99
 -2 7 -2 90.19 13
 -2 7 -2 85.69 10.3
 -2 7 -2 103.09 10.3
 -2 7 -2 90.29 11.8
 -2 7 -2 91.69 9.4
 -2 7 -2 83.69 10.5
 2 -7 2 69.39 14.9
 2 -7 2 76.89 11.5
 2 -7 2 80.79 10.5
 2 -7 2 102.39 12.1
 2 -7 2 84.59 9.8
 2 -7 2 91.59 9.6
 2 -7 2 57.89 13.1
 -3 7 -2 -3.9 2.8
 -3 7 -2 -1.3 2.6
 -3 7 -2 -1.1 2.9
 -3 7 -2 3.8 3.8
 -3 7 -2 0.5 2.5
 -3 7 -2 -1.7 2.4
 -3 7 -2 2.1 4.2
 3 -7 2 2.2 3.2
 3 -7 2 5.1 2.8
 3 -7 2 -2.8 3.9
 3 -7 2 4.6 4
 3 -7 2 7.6 9.1
 3 -7 2 0.3 6.7
 -4 7 -2 191.48 17.5
 -4 7 -2 202.98 16.4
 -4 7 -2 178.08 15.8
 -4 7 -2 176.98 14.2
 -4 7 -2 187.98 16
 4 -7 2 172.68 15.4
 4 -7 2 165.68 15.7
 4 -7 2 167.38 22.3
 4 -7 2 179.98 15.5
 4 -7 2 168.38 17.4
 -5 7 -2 76.59 9.9
 -5 7 -2 96.89 12.5
 -5 7 -2 97.39 10.2
 -5 7 -2 87.19 10.7
 -5 7 -2 94.99 9.5
 5 -7 2 86.29 19.1
 5 -7 2 78.39 11.9
 5 -7 2 107.89 10
 5 -7 2 105.79 12.6
 5 -7 2 79.29 9.2
 5 -7 2 104.69 14.1
 -6 7 -2 36.3 6.4
 -6 7 -2 36.3 6.4
 -6 7 -2 36.5 6
 -6 7 -2 49.8 8.8
 6 -7 2 31.9 6.7
 6 -7 2 45.2 6.3
 6 -7 2 24.2 6.6
 6 -7 2 39 8.8
 6 -7 2 43.3 14.7
 -7 7 -2 80.69 8.3
 -7 7 -2 63.59 10.4
 7 -7 2 57.99 11.4
 7 -7 2 85.79 21.1
 7 -7 2 71.89 7.7
 7 -7 2 55.29 9.7
 7 -7 2 52.39 9.9
 -8 7 -2 4 5.2
 8 -7 2 1.1 14.5
 8 -7 2 4 5.8
 8 -7 2 -2.3 2.6
 8 -7 2 -1.5 5.4
 -9 7 -2 57.49 10.2
 9 -7 2 57.89 13
 9 -7 2 48.3 11.1
 9 -7 2 54.29 6.6
 9 -7 2 77.79 19.7
 -10 7 -2 -6 9.8
 -10 7 -2 10.2 6.5
 10 -7 2 11.6 10
 10 -7 2 18.6 14.1
 10 -7 2 5.1 5.4
 -11 7 -2 8.5 7.5
 -11 7 -2 -4.5 8.4
 11 -7 2 0.2 6.6
 11 -7 2 12.2 9.9
 -12 7 -2 7.8 9.5
 12 -7 2 -3.8 10
 12 -7 2 0.1 10.3
 10 6 -2 16.2 8.5
 -10 -6 2 -16.9 20.4
 9 6 -2 6.9 7.9
 9 6 -2 13.9 9.7
 -9 -6 2 5.2 8.3
 -9 -6 2 5.9 17
 -9 -6 2 0.3 11.3
 8 6 -2 3.4 9
 8 6 -2 12.3 7.1
 -8 -6 2 14 14.9
 -8 -6 2 14.4 10.6
 -8 -6 2 17.9 8
 7 6 -2 3.8 6.2
 7 6 -2 -1.7 5
 -7 -6 2 4.9 6.1
 -7 -6 2 -5.6 9.7
 -7 -6 2 -4.5 7.8
 6 6 -2 4.9 7.2
 6 6 -2 6.4 5.9
 6 6 -2 -0.8 4.2
 -6 -6 2 -6 9.5
 -6 -6 2 1.9 7.8
 5 6 -2 23.5 6.6
 5 6 -2 39 7.2
 5 6 -2 34.3 7.1
 5 6 -2 20.5 6.9
 -5 -6 2 28.4 10.3
 -5 -6 2 17.9 9.9
 -5 -6 2 16.6 6.1
 4 6 -2 170.28 15
 4 6 -2 165.18 15.4
 4 6 -2 147.89 14.7
 -4 -6 2 137.09 15.6
 -4 -6 2 136.29 15.5
 -4 -6 2 151.18 19.4
 -4 -6 2 143.99 25.2
 3 6 -2 0.1 3.2
 3 6 -2 -1.3 3.2
 3 6 -2 1.7 2.9
 3 6 -2 -0.4 4.1
 3 6 -2 -0.4 3
 -3 -6 2 3.6 2.8
 -3 -6 2 3.4 5
 -3 -6 2 -0.7 2.5
 -3 -6 2 0.9 6.5
 -3 -6 2 -3.5 3.3
 2 6 -2 423.76 33.4
 2 6 -2 460.45 38.5
 2 6 -2 427.16 33.5
 2 6 -2 495.55 33.4
 2 6 -2 439.06 32.9
 2 6 -2 478.95 33.8
 -2 -6 2 410.06 36.2
 -2 -6 2 393.16 31.9
 -2 -6 2 414.36 34.1
 -2 -6 2 424.96 33.3
 -2 -6 2 375.36 32.7
 -2 -6 2 380.96 39.1
 1 6 -2 63.59 8.7
 1 6 -2 72.69 9.5
 1 6 -2 79.19 10.1
 1 6 -2 63.79 9.1
 1 6 -2 78.29 9.6
 1 6 -2 64.29 8.2
 1 6 -2 75.69 12.7
 -1 -6 2 68.49 7.6
 -1 -6 2 49.7 12.5
 -1 -6 2 65.29 6.5
 -1 -6 2 48.5 9.2
 -1 -6 2 58.79 8.2
 -1 -6 2 69.59 8.9
 -1 -6 2 70.69 6.6
 0 6 -2 72.29 9.1
 0 6 -2 67.59 11.3
 0 6 -2 63.39 8.3
 0 6 -2 75.29 9.5
 0 6 -2 78.69 9.5
 0 6 -2 70.59 7.9
 0 -6 2 58.89 5.7
 0 -6 2 63.29 8.4
 0 -6 2 63.99 13.7
 0 -6 2 52.79 8.3
 0 -6 2 69.39 7.1
 0 -6 2 65.19 8.1
 0 -6 2 59.59 9
 -1 6 -2 90.39 11.2
 -1 6 -2 106.79 9.4
 -1 6 -2 83.69 10
 -1 6 -2 101.19 9.7
 -1 6 -2 90.19 11.9
 -1 6 -2 98.49 9.8
 -1 6 -2 98.09 11.5
 1 -6 2 92.79 9.4
 1 -6 2 83.59 9.8
 1 -6 2 80.59 9
 1 -6 2 75.19 10.6
 1 -6 2 88.79 11
 1 -6 2 90.99 10.1
 1 -6 2 80.89 14.4
 -2 6 -2 110.39 12.3
 -2 6 -2 124.49 12.7
 -2 6 -2 137.19 11.9
 -2 6 -2 115.19 12.1
 -2 6 -2 127.69 11.7
 -2 6 -2 124.29 12.9
 -2 6 -2 108.99 12.8
 -2 6 -2 117.59 11.6
 2 -6 2 140.79 12.6
 2 -6 2 113.29 11.6
 2 -6 2 110.69 18.4
 2 -6 2 166.08 12.2
 2 -6 2 118.59 16.3
 2 -6 2 132.39 12.4
 2 -6 2 113.99 12
 -3 6 -2 84.49 8.5
 -3 6 -2 76.79 11.1
 -3 6 -2 79.79 8.8
 -3 6 -2 79.39 9.7
 -3 6 -2 82.09 11.1
 -3 6 -2 76.09 8.1
 -3 6 -2 86.89 8.4
 -3 6 -2 87.09 10.8
 3 -6 2 83.79 9.2
 3 -6 2 73.29 7.8
 3 -6 2 50.79 11.5
 3 -6 2 81.09 8.7
 3 -6 2 87.29 15.6
 3 -6 2 85.49 9.6
 -4 6 -2 476.45 41.8
 -4 6 -2 505.15 39.4
 -4 6 -2 522.45 37.6
 -4 6 -2 466.05 39.9
 -4 6 -2 567.04 39.8
 -4 6 -2 565.74 39.3
 -4 6 -2 519.55 39.4
 -4 6 -2 561.14 41.1
 -4 6 -2 550.34 38
 -4 6 -2 541.35 41.5
 4 -6 2 492.75 46.6
 4 -6 2 552.64 40.7
 4 -6 2 554.04 39.3
 4 -6 2 518.65 41.6
 4 -6 2 546.85 40.6
 4 -6 2 507.55 38.9
 4 -6 2 539.35 39.4
 4 -6 2 499.05 40.4
 -5 6 -2 39 6.1
 -5 6 -2 28.6 5.5
 -5 6 -2 30.9 8.5
 -5 6 -2 46.4 4.9
 -5 6 -2 44.2 7.6
 -5 6 -2 48.8 6.3
 -5 6 -2 35.1 6.3
 -5 6 -2 13.3 6.6
 5 -6 2 45.7 7.8
 5 -6 2 48.4 7.5
 5 -6 2 56.69 13.9
 5 -6 2 41.4 5.6
 5 -6 2 37.8 8.4
 5 -6 2 52.09 7.6
 5 -6 2 44.9 5.6
 -6 6 -2 59.19 6.8
 -6 6 -2 67.99 9.8
 -6 6 -2 74.59 7.2
 -6 6 -2 60.49 6.8
 -6 6 -2 41.6 9.7
 -6 6 -2 66.19 7.3
 6 -6 2 78.39 12.1
 6 -6 2 61.49 9.9
 6 -6 2 64.89 9.6
 6 -6 2 61.99 6.7
 6 -6 2 89.29 18.4
 -7 6 -2 103.79 9.7
 -7 6 -2 92.59 12.5
 7 -6 2 86.69 13.9
 7 -6 2 97.79 12.5
 7 -6 2 96.69 8.8
 7 -6 2 86.29 12.2
 7 -6 2 135.89 23.1
 -8 6 -2 31.4 6.7
 8 -6 2 13.5 7.3
 8 -6 2 20.8 12.1
 8 -6 2 17.9 3.2
 8 -6 2 20.4 6.4
 8 -6 2 13.9 6.5
 -9 6 -2 88.29 13.2
 -9 6 -2 44 15.9
 9 -6 2 90.19 15.7
 9 -6 2 103.09 8
 9 -6 2 88.39 13.7
 9 -6 2 122.99 21.5
 -10 6 -2 2.4 5.9
 10 -6 2 8.7 6.5
 10 -6 2 10.3 10.8
 10 -6 2 2.5 8
 -11 6 -2 -1.5 10
 -11 6 -2 14.9 8.8
 11 -6 2 -1.1 7.5
 11 -6 2 5 8.8
 -12 6 -2 -1.3 7
 12 -6 2 14.2 13.3
 12 -6 2 11.5 10.5
 10 5 -2 8.7 9.5
 10 5 -2 21.1 14.8
 -10 -5 2 -16.7 13.9
 -10 -5 2 0.4 13.5
 9 5 -2 1.6 6.6
 9 5 -2 5.8 9.2
 -9 -5 2 -3.9 12.9
 -9 -5 2 11.1 13.6
 -9 -5 2 7.9 7.8
 8 5 -2 -1.1 4.8
 8 5 -2 22.5 6.6
 -8 -5 2 -0.6 5.7
 -8 -5 2 14.8 10.8
 -8 -5 2 2.8 12.1
 7 5 -2 21.8 9
 7 5 -2 14.9 6.2
 7 5 -2 22.8 7.5
 -7 -5 2 14.6 6.4
 -7 -5 2 22 10.8
 -7 -5 2 7.5 10.2
 6 5 -2 305.47 24.4
 6 5 -2 285.37 25.3
 6 5 -2 346.67 25.2
 6 5 -2 309.27 25.7
 6 5 -2 320.77 27.6
 -6 -5 2 268.37 31
 -6 -5 2 235.88 32.3
 5 5 -2 36.5 7.1
 5 5 -2 24 6
 5 5 -2 24.7 6.3
 5 5 -2 20.3 5.5
 5 5 -2 35.5 6.9
 5 5 -2 29.5 7.9
 -5 -5 2 36.3 10.6
 -5 -5 2 30.7 11.5
 4 5 -2 27.1 7.6
 4 5 -2 17.5 4.5
 4 5 -2 29.3 6
 4 5 -2 40 6.8
 4 5 -2 34.3 6.5
 4 5 -2 29.2 5.5
 4 5 -2 36.2 5.4
 -4 -5 2 24.2 5.6
 -4 -5 2 32.7 9.2
 -4 -5 2 30.3 6.1
 -4 -5 2 27.6 6
 -4 -5 2 27.5 5.7
 -4 -5 2 31.3 9.9
 -4 -5 2 24.4 5.7
 3 5 -2 20.6 4.4
 3 5 -2 14.1 4.4
 3 5 -2 19.1 4.8
 3 5 -2 16.1 4
 3 5 -2 22.5 5.4
 3 5 -2 9.6 4.3
 3 5 -2 11.4 7
 -3 -5 2 14.4 6
 -3 -5 2 3.7 3.4
 -3 -5 2 12.6 4.1
 -3 -5 2 11.8 8.1
 -3 -5 2 6.9 3.2
 -3 -5 2 15.1 4.2
 -3 -5 2 7.1 3.6
 2 5 -2 52.79 7.6
 2 5 -2 69.99 8.9
 2 5 -2 69.09 7.2
 2 5 -2 67.29 8.6
 2 5 -2 61.89 6.8
 2 5 -2 63.99 8.7
 2 5 -2 59.09 12.1
 -2 -5 2 71.39 11.2
 -2 -5 2 53.59 7.6
 -2 -5 2 53.89 8.2
 -2 -5 2 51.09 12.4
 -2 -5 2 57.39 7.2
 -2 -5 2 54.89 8.7
 -2 -5 2 60.69 8
 1 5 -2 945.41 62.99
 1 5 -2 957.2 67.09
 1 5 -2 887.21 62.99
 1 5 -2 843.52 62.49
 1 5 -2 916.31 62.99
 1 5 -2 924.41 61.59
 1 5 -2 907.41 61.99
 1 5 -2 925.51 62.69
 -1 -5 2 861.11 64.29
 -1 -5 2 784.82 62.99
 -1 -5 2 734.43 66.69
 -1 -5 2 821.32 60.99
 -1 -5 2 849.41 61.29
 -1 -5 2 781.72 62.19
 -1 -5 2 775.42 62.89
 -1 -5 2 829.42 62.39
 0 5 -2 22.3 4.5
 0 5 -2 22.8 5.1
 0 5 -2 22 5.7
 0 5 -2 13 4.5
 0 5 -2 16.8 4.2
 0 5 -2 21.9 4.5
 0 5 -2 30.7 8
 0 -5 2 11 6.7
 0 -5 2 15.8 3.5
 0 -5 2 10.3 3.5
 0 -5 2 22.7 4.5
 0 -5 2 20.1 5.7
 0 -5 2 17.7 2.5
 0 -5 2 4.4 4
 -1 5 -2 395.76 29.1
 -1 5 -2 371.36 29
 -1 5 -2 400.36 28.9
 -1 5 -2 372.36 29.4
 -1 5 -2 375.86 30
 -1 5 -2 399.26 31.2
 -1 5 -2 411.86 28.9
 -1 5 -2 412.86 29.6
 1 -5 2 368.66 28.7
 1 -5 2 358.16 29.4
 1 -5 2 369.46 28.9
 1 -5 2 365.46 26.1
 1 -5 2 362.06 29.1
 1 -5 2 365.76 28.5
 1 -5 2 315.07 32.2
 1 -5 2 352.56 29.1
 -2 5 -2 1256.07 84.59
 -2 5 -2 1208.48 85.89
 -2 5 -2 1218.48 84.59
 -2 5 -2 1199.88 84.29
 -2 5 -2 1259.87 85.39
 -2 5 -2 1232.48 84.69
 -2 5 -2 1191.68 85.79
 2 -5 2 995.6 88.39
 2 -5 2 1207.88 85.19
 2 -5 2 1202.48 84.19
 2 -5 2 1178.38 85.39
 2 -5 2 1032.8 89.19
 2 -5 2 1143.69 84.09
 -3 5 -2 74.29 7.8
 -3 5 -2 77.19 8.4
 -3 5 -2 87.49 9.6
 -3 5 -2 66.79 7.2
 -3 5 -2 70.79 7.6
 -3 5 -2 71.09 7.4
 -3 5 -2 68.79 5.7
 -3 5 -2 68.99 7.1
 3 -5 2 62.99 6.7
 3 -5 2 83.19 8.1
 3 -5 2 70.89 8.6
 3 -5 2 60.99 7.1
 3 -5 2 64.99 7.6
 3 -5 2 77.99 7.3
 3 -5 2 70.49 14.2
 -4 5 -2 148.39 12.5
 -4 5 -2 135.89 11.1
 -4 5 -2 101.79 10.6
 -4 5 -2 129.49 13.3
 -4 5 -2 88.59 13
 -4 5 -2 138.89 12.6
 -4 5 -2 130.89 11.1
 -4 5 -2 126.19 10.7
 -4 5 -2 128.49 11
 4 -5 2 103.89 12.6
 4 -5 2 135.79 12.1
 4 -5 2 126.29 11.3
 4 -5 2 159.78 11
 4 -5 2 133.69 10.4
 4 -5 2 125.59 19
 4 -5 2 122.59 10.7
 -5 5 -2 8.2 3.5
 -5 5 -2 0 2.5
 -5 5 -2 6.6 3.5
 -5 5 -2 -0.2 3.5
 -5 5 -2 9.2 2.1
 -5 5 -2 4.6 2.4
 -5 5 -2 -4.7 5.5
 -5 5 -2 11 2.5
 -5 5 -2 2.8 2.3
 -5 5 -2 7.8 3.4
 -5 5 -2 9 2.5
 -5 5 -2 8 4.3
 -5 5 -2 3 3.8
 -5 5 -2 6.7 2.3
 5 -5 2 9.7 3.8
 5 -5 2 7.6 5.5
 5 -5 2 6 1.7
 5 -5 2 10.9 4.2
 5 -5 2 8.4 3.7
 5 -5 2 9 4.1
 5 -5 2 6.7 3.2
 -6 5 -2 121.59 16.1
 -6 5 -2 125.59 12
 -6 5 -2 140.39 11.4
 -6 5 -2 132.29 11.3
 -6 5 -2 137.99 13.3
 -6 5 -2 90.49 16.6
 6 -5 2 142.89 13.7
 6 -5 2 149.29 17.9
 6 -5 2 145.39 14
 6 -5 2 149.79 15.3
 6 -5 2 130.29 10.9
 6 -5 2 139.09 13.6
 -7 5 -2 129.69 15.1
 -7 5 -2 147.79 12.1
 -7 5 -2 103.09 15.2
 -7 5 -2 140.59 14.3
 -7 5 -2 169.48 14
 7 -5 2 144.79 15.2
 7 -5 2 157.78 11.6
 7 -5 2 171.88 21.7
 7 -5 2 140.99 11.5
 7 -5 2 153.08 16.8
 -8 5 -2 1.4 4.6
 -8 5 -2 1.9 5.5
 -8 5 -2 0.3 5.6
 8 -5 2 -11.5 7.4
 8 -5 2 2.7 5.9
 8 -5 2 6.5 1.7
 8 -5 2 9.2 5.7
 8 -5 2 14.8 6
 8 -5 2 8.9 1.8
 8 -5 2 13 6
 -9 5 -2 33.2 7.3
 -9 5 -2 10.9 8.2
 -9 5 -2 34 9.6
 9 -5 2 35.2 10.8
 9 -5 2 57.69 16.1
 9 -5 2 36 8.4
 9 -5 2 29.6 9.5
 9 -5 2 42 8.8
 -10 5 -2 60.59 11
 -10 5 -2 25.8 11.1
 10 -5 2 84.69 18.2
 10 -5 2 61.09 13.2
 10 -5 2 65.89 13.3
 10 -5 2 69.69 12.1
 -11 5 -2 -7.4 6
 11 -5 2 -6.4 8.4
 11 -5 2 -14 6.8
 11 -5 2 7.3 9.8
 12 -5 2 -15.6 17.6
 12 -5 2 -0.3 13.4
 12 -5 2 10.3 12.9
 13 -5 2 7.7 12.2
 11 4 -2 3.8 8.3
 11 4 -2 -9 9.2
 -11 -4 2 9.4 15.2
 -11 -4 2 9.6 17.4
 10 4 -2 2.6 7.5
 10 4 -2 2.6 7
 -10 -4 2 0.4 14.5
 -10 -4 2 -5.9 10.5
 9 4 -2 17 9
 9 4 -2 27.5 8.4
 -9 -4 2 19.1 11
 -9 -4 2 -7 12.7
 8 4 -2 1.7 4.6
 8 4 -2 8.7 6.4
 8 4 -2 -7.5 4.2
 -8 -4 2 6 4.8
 -8 -4 2 -2.8 8.7
 -8 -4 2 -1.2 10.4
 7 4 -2 80.09 9.8
 7 4 -2 62.99 12
 7 4 -2 52.49 9.6
 -7 -4 2 34 13.8
 -7 -4 2 49.7 9.5
 -7 -4 2 99.49 19.2
 6 4 -2 30.9 5.7
 6 4 -2 33.6 6.1
 6 4 -2 37.7 8.5
 6 4 -2 26.7 6.5
 -6 -4 2 28.7 10.1
 -6 -4 2 23 6.3
 -6 -4 2 26.5 11.7
 5 4 -2 50.99 7.4
 5 4 -2 58.69 8.5
 5 4 -2 53.19 7.4
 5 4 -2 72.39 9.2
 5 4 -2 51.59 9.1
 -5 -4 2 24.7 11.8
 -5 -4 2 66.39 8.8
 -5 -4 2 52.29 12.8
 -5 -4 2 57.89 8.8
 -5 -4 2 51.99 7.8
 4 4 -2 39.3 6.3
 4 4 -2 50.99 7.4
 4 4 -2 51.59 12.2
 4 4 -2 55.19 5.5
 4 4 -2 50.89 6.9
 4 4 -2 51.49 9
 4 4 -2 48.7 7.1
 4 4 -2 49.9 7.2
 -4 -4 2 48.1 12.6
 -4 -4 2 58.19 7.6
 -4 -4 2 44.2 6.9
 -4 -4 2 54.59 7.3
 -4 -4 2 32.8 5.9
 -4 -4 2 57.59 11
 -4 -4 2 41.5 7.7
 3 4 -2 1330.87 88.19
 3 4 -2 1187.48 81.89
 3 4 -2 1139.89 81.09
 3 4 -2 1247.48 80.59
 3 4 -2 1227.78 81.89
 3 4 -2 1143.19 81.29
 3 4 -2 1188.48 81.59
 -3 -4 2 1058.49 81.99
 -3 -4 2 1041.7 81.19
 -3 -4 2 1092.59 81.29
 -3 -4 2 998.5 87.29
 -3 -4 2 1144.79 85.09
 -3 -4 2 1086.69 81.39
 -3 -4 2 1088.39 80.99
 -3 -4 2 1031 81.39
 2 4 -2 494.25 38.9
 2 4 -2 469.05 33.2
 2 4 -2 453.65 32.6
 2 4 -2 469.55 33.6
 2 4 -2 441.86 33.1
 2 4 -2 447.96 33.2
 2 4 -2 454.85 33.7
 -2 -4 2 448.56 33.1
 -2 -4 2 420.06 33.7
 -2 -4 2 410.76 32.6
 -2 -4 2 364.46 37.6
 -2 -4 2 423.46 33.1
 -2 -4 2 422.66 32.9
 -2 -4 2 423.76 35.3
 1 4 -2 222.88 17.4
 1 4 -2 212.58 16.2
 1 4 -2 216.98 16.1
 1 4 -2 224.88 20.5
 1 4 -2 221.58 17.3
 1 4 -2 203.88 17.1
 1 4 -2 227.78 17
 1 4 -2 221.18 17
 -1 -4 2 216.28 18.3
 -1 -4 2 201.08 16.6
 -1 -4 2 208.08 17.5
 -1 -4 2 194.18 16.8
 -1 -4 2 198.68 16.1
 -1 -4 2 215.58 15.7
 -1 -4 2 159.48 20
 -1 -4 2 203.08 16.8
 0 4 -2 19.9 5.8
 0 4 -2 23.5 4.5
 0 4 -2 22 3.9
 0 4 -2 23 4.5
 0 4 -2 27 4.2
 0 4 -2 22.3 3.9
 0 -4 2 22 2.9
 0 -4 2 23.5 4
 0 -4 2 22.8 6.9
 0 -4 2 18.8 4
 0 -4 2 26.7 4.3
 0 -4 2 22.4 3.5
 -1 4 -2 864.41 61.69
 -1 4 -2 924.71 61.69
 -1 4 -2 867.31 62.29
 -1 4 -2 941.91 62.19
 -1 4 -2 843.62 63.99
 -1 4 -2 884.11 62.39
 1 -4 2 836.52 61.49
 1 -4 2 868.81 61.59
 1 -4 2 861.61 62.19
 1 -4 2 879.41 62.09
 1 -4 2 869.11 61.99
 1 -4 2 689.13 64.59
 -2 4 -2 9.2 2.7
 -2 4 -2 6.2 2.7
 -2 4 -2 5.2 1.8
 -2 4 -2 9.3 2.7
 -2 4 -2 6.6 2.5
 -2 4 -2 8.9 3.3
 -2 4 -2 6.9 2.1
 2 -4 2 8.5 2.5
 2 -4 2 9.6 2.4
 2 -4 2 7.8 2.6
 2 -4 2 4.8 4.4
 2 -4 2 0.2 3
 2 -4 2 7.1 2
 2 -4 2 5.6 1.9
 2 -4 2 5.8 2
 2 -4 2 8.2 5.4
 -3 4 -2 21.9 5.2
 -3 4 -2 32 5
 -3 4 -2 28.2 4
 -3 4 -2 26.7 4.7
 -3 4 -2 29 4
 -3 4 -2 31.2 4.4
 -3 4 -2 35 6
 -3 4 -2 31.8 7.5
 -3 4 -2 21.1 4.9
 -3 4 -2 33 3.8
 3 -4 2 28.1 3.4
 3 -4 2 28.9 6
 3 -4 2 35.9 6
 3 -4 2 28.6 8.2
 3 -4 2 37.1 5.5
 3 -4 2 32.7 3.3
 3 -4 2 34.1 4.2
 3 -4 2 32.6 5.3
 3 -4 2 32.7 3.4
 -4 4 -2 208.08 15.9
 -4 4 -2 216.88 17.5
 -4 4 -2 209.58 16
 -4 4 -2 203.18 18
 -4 4 -2 215.38 16.6
 -4 4 -2 149.29 19.4
 -4 4 -2 200.28 18.5
 -4 4 -2 223.88 16.4
 -4 4 -2 213.28 17.3
 4 -4 2 186.48 17
 4 -4 2 227.48 16.4
 4 -4 2 207.98 17.5
 4 -4 2 216.98 16.9
 4 -4 2 214.78 21.5
 4 -4 2 195.08 17.8
 4 -4 2 216.78 15.9
 4 -4 2 211.98 18.5
 -5 4 -2 722.33 52.79
 -5 4 -2 703.43 56.29
 -5 4 -2 598.24 55.19
 -5 4 -2 591.74 58.89
 -5 4 -2 749.53 54.69
 -5 4 -2 773.42 52.69
 -5 4 -2 745.03 52.59
 -5 4 -2 740.13 55.69
 -5 4 -2 695.33 54.69
 -5 4 -2 787.52 54.29
 -5 4 -2 774.52 53.99
 5 -4 2 790.62 55.09
 5 -4 2 785.82 55.49
 5 -4 2 749.03 52.59
 5 -4 2 813.42 54.09
 5 -4 2 883.41 60.19
 5 -4 2 713.03 54.69
 5 -4 2 727.13 55.99
 -6 4 -2 64.19 11.1
 -6 4 -2 73.89 9.3
 -6 4 -2 77.39 8.9
 -6 4 -2 64.89 6.3
 -6 4 -2 48.3 10.9
 -6 4 -2 70.09 9
 -6 4 -2 57.39 10.3
 -6 4 -2 57.49 10.3
 -6 4 -2 68.79 6.2
 6 -4 2 80.89 8.5
 6 -4 2 66.99 9.4
 6 -4 2 98.79 14.3
 6 -4 2 82.79 9.1
 6 -4 2 72.29 5.9
 6 -4 2 82.89 11.3
 6 -4 2 86.79 11.6
 6 -4 2 71.79 5.9
 -7 4 -2 160.68 18.1
 -7 4 -2 151.78 20.5
 -7 4 -2 210.88 18.4
 -7 4 -2 183.78 14.5
 -7 4 -2 155.18 19.2
 -7 4 -2 175.18 16.6
 -7 4 -2 200.38 17
 7 -4 2 203.28 19.1
 7 -4 2 189.98 17.2
 7 -4 2 207.58 19.2
 7 -4 2 215.08 21.5
 7 -4 2 193.98 17.8
 -8 4 -2 64.29 13.7
 -8 4 -2 52.29 13.1
 -8 4 -2 50.79 9.8
 -8 4 -2 63.09 9.7
 8 -4 2 63.29 13.7
 8 -4 2 71.79 10.4
 8 -4 2 64.09 11.1
 8 -4 2 51.19 10.1
 8 -4 2 65.69 10.5
 -9 4 -2 7.5 7.3
 -9 4 -2 5.7 8
 -9 4 -2 19.7 6.2
 9 -4 2 8.6 6.5
 9 -4 2 5.4 8
 9 -4 2 4.4 6.6
 9 -4 2 18.6 7
 9 -4 2 8.4 5.7
 -10 4 -2 -4.4 6.4
 -10 4 -2 9.5 5.8
 10 -4 2 11.9 7.6
 10 -4 2 -1 6.4
 10 -4 2 6.3 6.2
 10 -4 2 4.3 8.5
 -11 4 -2 14.7 6.5
 11 -4 2 5.4 8.4
 11 -4 2 -2.6 6.9
 11 -4 2 6.1 9
 12 -4 2 -0.4 10.6
 11 3 -2 -1.9 9.3
 11 3 -2 18.9 17.3
 -11 -3 2 -19.3 14.2
 -11 -3 2 14.9 12.5
 10 3 -2 1.7 5.8
 10 3 -2 1.7 7.6
 -10 -3 2 -8.5 11.4
 -10 -3 2 -9.4 12.9
 9 3 -2 44.5 9.1
 9 3 -2 30.3 8.5
 9 3 -2 31.2 9.1
 -9 -3 2 19.1 13.4
 -9 -3 2 45.5 16.4
 -9 -3 2 43.9 10.3
 8 3 -2 0.9 5.1
 8 3 -2 13.6 5.3
 8 3 -2 6.4 5.8
 -8 -3 2 4.6 4.8
 -8 -3 2 11.8 10.6
 -8 -3 2 -4.6 8
 7 3 -2 35.1 7.4
 7 3 -2 29.2 6.5
 7 3 -2 44.8 9.1
 -7 -3 2 33 7.4
 -7 -3 2 35.4 11
 -7 -3 2 21.2 13.1
 6 3 -2 134.49 11.5
 6 3 -2 140.39 14.4
 6 3 -2 124.69 12.4
 6 3 -2 129.39 12.7
 6 3 -2 128.29 11.2
 6 3 -2 138.89 12.3
 -6 -3 2 106.59 20.6
 -6 -3 2 108.39 11.9
 -6 -3 2 116.69 11.9
 -6 -3 2 100.29 11.3
 -6 -3 2 113.99 19.8
 -6 -3 2 128.19 13
 5 3 -2 84.49 9.3
 5 3 -2 88.59 11
 5 3 -2 99.19 9.1
 5 3 -2 101.29 16.9
 5 3 -2 92.29 9.5
 5 3 -2 105.59 10.2
 5 3 -2 105.09 10
 5 3 -2 92.69 7
 5 3 -2 92.29 9.2
 5 3 -2 102.79 7.2
 5 3 -2 100.99 7.2
 -5 -3 2 81.69 17.4
 -5 -3 2 76.89 9.5
 -5 -3 2 89.79 9.5
 -5 -3 2 90.79 15.8
 -5 -3 2 78.49 11.4
 -5 -3 2 92.09 12.7
 -5 -3 2 85.39 9.4
 4 3 -2 4.7 3.9
 4 3 -2 17.7 6.3
 4 3 -2 15.5 8.4
 4 3 -2 7.3 4
 4 3 -2 7.2 3.9
 4 3 -2 7.3 3.8
 4 3 -2 3.8 2
 4 3 -2 6.9 4.3
 -4 -3 2 1.5 3.2
 -4 -3 2 -0.7 3.8
 -4 -3 2 1.3 4
 -4 -3 2 -2.6 2.4
 -4 -3 2 5 6.7
 -4 -3 2 3.9 3
 -4 -3 2 11.9 3.8
 -4 -3 2 1.8 3.6
 3 3 -2 83.29 14.1
 3 3 -2 77.09 7.1
 3 3 -2 79.89 9.3
 3 3 -2 100.79 10.2
 3 3 -2 78.49 9
 3 3 -2 80.39 8.9
 3 3 -2 77.79 8.2
 -3 -3 2 62.99 8.5
 -3 -3 2 76.89 7.3
 -3 -3 2 66.89 7.4
 -3 -3 2 61.09 10.6
 -3 -3 2 70.29 13.4
 -3 -3 2 68.39 7.3
 -3 -3 2 64.29 7.9
 -3 -3 2 64.19 8.7
 2 3 -2 36.3 3
 2 3 -2 35.3 5.1
 2 3 -2 37.6 4.9
 2 3 -2 44.7 6
 2 3 -2 46.1 9
 2 3 -2 35.4 4.4
 2 3 -2 37 4.9
 -2 -3 2 37.8 5.2
 -2 -3 2 28.3 6.3
 -2 -3 2 29.2 4.9
 -2 -3 2 31 5.3
 -2 -3 2 27.1 4.3
 -2 -3 2 36.7 5
 -2 -3 2 21.1 7.3
 -2 -3 2 32 4.2
 1 3 -2 2367.76 163.58
 1 3 -2 2325.87 163.78
 1 3 -2 2396.56 162.78
 1 3 -2 2434.86 164.08
 1 3 -2 2470.55 167.78
 1 3 -2 2439.26 162.78
 1 3 -2 2349.26 163.48
 -1 -3 2 2363.46 162.68
 -1 -3 2 2270.97 164.08
 -1 -3 2 2306.87 163.58
 -1 -3 2 2328.47 164.88
 -1 -3 2 2350.86 163.68
 -1 -3 2 2306.97 163.48
 -1 -3 2 1943.31 166.98
 0 3 -2 467.35 37.9
 0 3 -2 492.05 35.1
 0 3 -2 490.15 34.8
 0 3 -2 491.25 34.8
 0 3 -2 486.55 34.7
 0 3 -2 489.75 35.2
 0 -3 2 487.25 34.5
 0 -3 2 478.55 34.7
 0 -3 2 463.75 35.1
 0 -3 2 482.15 35
 0 -3 2 401.76 38
 0 -3 2 484.25 34.7
 -1 3 -2 1439.36 99.59
 -1 3 -2 1444.66 99.39
 -1 3 -2 1180.68 101.39
 -1 3 -2 1467.15 98.99
 -1 3 -2 1452.45 99.79
 -1 3 -2 1429.86 98.99
 1 -3 2 1435.36 98.99
 1 -3 2 1374.96 98.19
 1 -3 2 1291.27 101.89
 1 -3 2 1445.76 98.99
 1 -3 2 1511.45 99.49
 1 -3 2 1421.96 99.59
 -2 3 -2 840.72 58.49
 -2 3 -2 821.42 58.39
 -2 3 -2 767.62 58.99
 -2 3 -2 813.32 59.19
 -2 3 -2 832.52 59.99
 -2 3 -2 816.42 59.29
 -2 3 -2 835.32 58.29
 2 -3 2 823.22 58.09
 2 -3 2 782.42 59.59
 2 -3 2 836.82 62.29
 2 -3 2 840.32 58.49
 2 -3 2 837.02 59.19
 2 -3 2 815.02 58.39
 2 -3 2 899.31 58.69
 -3 3 -2 501.55 38.4
 -3 3 -2 523.85 37.3
 -3 3 -2 521.05 39.4
 -3 3 -2 570.04 38.7
 -3 3 -2 470.35 38.1
 -3 3 -2 453.05 40.5
 -3 3 -2 508.65 37.6
 -3 3 -2 541.55 37.1
 -3 3 -2 545.65 38.4
 -3 3 -2 538.85 37.2
 3 -3 2 542.65 37.7
 3 -3 2 529.15 41.4
 3 -3 2 518.55 38.4
 3 -3 2 524.05 39.5
 3 -3 2 524.15 39.2
 3 -3 2 530.55 37.1
 3 -3 2 523.75 38.2
 -4 3 -2 207.48 15.3
 -4 3 -2 221.48 15.3
 -4 3 -2 223.58 17
 -4 3 -2 190.48 17.7
 -4 3 -2 206.48 15.1
 -4 3 -2 231.38 17.7
 -4 3 -2 224.48 17.4
 -4 3 -2 231.68 17.8
 -4 3 -2 218.28 18.4
 -4 3 -2 167.78 17.6
 -4 3 -2 213.78 16.6
 -4 3 -2 161.18 18.8
 4 -3 2 222.98 18.2
 4 -3 2 218.18 16.8
 4 -3 2 223.08 17.1
 4 -3 2 146.19 18
 4 -3 2 207.18 15.3
 4 -3 2 237.18 17.6
 4 -3 2 234.18 21.5
 4 -3 2 200.08 18.9
 4 -3 2 192.58 18
 -5 3 -2 540.15 41.9
 -5 3 -2 516.85 45.3
 -5 3 -2 589.14 45.2
 -5 3 -2 516.85 46.9
 -5 3 -2 613.84 44.3
 -5 3 -2 607.14 48.5
 -5 3 -2 627.94 45.5
 -5 3 -2 606.14 46.5
 -5 3 -2 556.04 44
 5 -3 2 606.04 41.7
 5 -3 2 598.14 45.3
 5 -3 2 653.83 48.1
 5 -3 2 613.24 44.8
 5 -3 2 651.93 46
 5 -3 2 621.14 45.9
 5 -3 2 613.74 44.1
 5 -3 2 651.03 41.7
 5 -3 2 574.24 44.5
 -6 3 -2 102.49 11.1
 -6 3 -2 107.99 8.2
 -6 3 -2 118.39 12.3
 -6 3 -2 93.89 13.1
 -6 3 -2 122.69 11.5
 -6 3 -2 110.79 10.9
 -6 3 -2 128.59 12.9
 -6 3 -2 111.49 11.4
 -6 3 -2 117.99 12.3
 -6 3 -2 105.59 8.3
 -6 3 -2 105.29 13.3
 -6 3 -2 105.09 14.6
 6 -3 2 107.79 11.3
 6 -3 2 128.19 12.3
 6 -3 2 122.19 11.4
 6 -3 2 121.29 12.7
 6 -3 2 121.19 12.6
 6 -3 2 131.89 11.9
 -7 3 -2 251.87 25.6
 -7 3 -2 243.98 23.5
 -7 3 -2 269.57 26.1
 -7 3 -2 299.97 22.5
 -7 3 -2 243.08 22.1
 -7 3 -2 271.97 24.6
 -7 3 -2 252.37 25.4
 -7 3 -2 249.88 19.5
 7 -3 2 262.87 23.8
 7 -3 2 250.67 23.1
 7 -3 2 266.47 23.7
 7 -3 2 270.57 22.6
 7 -3 2 272.27 22.7
 7 -3 2 279.97 22.6
 7 -3 2 299.27 25.6
 -8 3 -2 11.6 4.7
 -8 3 -2 7.5 4.1
 -8 3 -2 9 6.2
 -8 3 -2 3.9 5.5
 -8 3 -2 16.6 7.5
 8 -3 2 9.5 5.3
 8 -3 2 17.2 6.7
 8 -3 2 7.7 5.4
 8 -3 2 19 6.4
 8 -3 2 12.3 5.3
 8 -3 2 0.9 4.8
 8 -3 2 14.6 5.8
 -9 3 -2 216.98 25.3
 -9 3 -2 252.37 22.2
 -9 3 -2 217.08 27.3
 9 -3 2 265.07 23.2
 9 -3 2 233.88 23.8
 9 -3 2 271.77 24.4
 9 -3 2 257.07 23.1
 9 -3 2 256.87 26
 -10 3 -2 11.1 10
 -10 3 -2 10.1 8
 -10 3 -2 10.6 5.9
 10 -3 2 9.9 6.1
 10 -3 2 -6.7 5.8
 10 -3 2 3.4 5.7
 10 -3 2 0.4 6.7
 10 -3 2 5.4 8.2
 11 -3 2 13.6 8.4
 11 -3 2 3.4 8.6
 11 -3 2 15.5 8.4
 12 -3 2 -11 14.4
 12 -3 2 0.6 10.6
 12 2 -2 20.4 11
 12 2 -2 4.1 7.3
 -12 -2 2 -11.8 15
 -12 -2 2 -1.6 15.8
 11 2 -2 21.5 10
 11 2 -2 31.7 9.5
 11 2 -2 18.8 8.2
 -11 -2 2 25.6 15.6
 -11 -2 2 -10 12.7
 10 2 -2 -1.9 5.9
 10 2 -2 -5.7 6.8
 10 2 -2 2.8 7.1
 -10 -2 2 2.6 8
 -10 -2 2 -15.1 10
 9 2 -2 4.3 5
 9 2 -2 2.5 4.8
 9 2 -2 -4.8 4.3
 -9 -2 2 -7.2 7.7
 -9 -2 2 6.2 8.1
 -9 -2 2 -5.8 4
 8 2 -2 18.7 6.5
 8 2 -2 9.9 5.9
 8 2 -2 9.5 5.7
 -8 -2 2 20 6.4
 -8 -2 2 16.2 10.2
 -8 -2 2 11.7 8.5
 7 2 -2 10.6 5.8
 7 2 -2 14.2 6.3
 7 2 -2 16.4 5.6
 -7 -2 2 13.3 8.3
 -7 -2 2 18.6 4.6
 -7 -2 2 3.6 5
 -7 -2 2 23.3 4.7
 6 2 -2 499.15 36.3
 6 2 -2 474.75 37.9
 6 2 -2 506.45 35.3
 6 2 -2 497.65 35.1
 6 2 -2 517.55 36.7
 6 2 -2 520.85 36.2
 6 2 -2 434.26 36.4
 6 2 -2 477.15 34.9
 -6 -2 2 444.86 35.9
 -6 -2 2 467.45 35.9
 -6 -2 2 433.66 36.2
 -6 -2 2 471.55 36.2
 -6 -2 2 449.95 36.7
 -6 -2 2 450.25 41.8
 5 2 -2 435.26 36.2
 5 2 -2 420.46 30
 5 2 -2 406.26 30.2
 5 2 -2 417.06 30.5
 5 2 -2 412.36 34.4
 5 2 -2 426.86 29.1
 5 2 -2 370.16 31.1
 5 2 -2 406.86 29.2
 5 2 -2 430.96 29.8
 5 2 -2 392.56 29.8
 -5 -2 2 414.76 29.9
 -5 -2 2 377.76 30.6
 -5 -2 2 318.07 30.7
 -5 -2 2 354.16 30.1
 -5 -2 2 388.96 29.8
 -5 -2 2 332.67 33.9
 -5 -2 2 381.36 29.8
 -5 -2 2 363.56 30.4
 4 2 -2 147.39 16.9
 4 2 -2 144.59 12.2
 4 2 -2 142.89 12.5
 4 2 -2 134.39 11.6
 4 2 -2 138.59 9.8
 4 2 -2 138.79 9.8
 4 2 -2 160.18 13.5
 4 2 -2 134.39 12.1
 4 2 -2 139.09 15.5
 -4 -2 2 136.59 16.5
 -4 -2 2 151.78 12.8
 -4 -2 2 139.29 12.7
 -4 -2 2 126.29 12.8
 -4 -2 2 104.59 12.3
 -4 -2 2 131.89 12.4
 -4 -2 2 140.29 12.2
 -4 -2 2 126.09 16.2
 3 2 -2 206.48 19.5
 3 2 -2 183.18 14.4
 3 2 -2 176.08 14.5
 3 2 -2 175.58 14
 3 2 -2 177.78 14.6
 3 2 -2 168.78 14.9
 3 2 -2 168.68 14.2
 3 2 -2 193.98 17.1
 -3 -2 2 184.18 14.3
 -3 -2 2 177.08 14.8
 -3 -2 2 180.88 14.4
 -3 -2 2 171.88 14.3
 -3 -2 2 189.18 17.3
 -3 -2 2 138.09 17.9
 -3 -2 2 180.88 14.2
 2 2 -2 410.46 29.6
 2 2 -2 421.96 33.8
 2 2 -2 415.36 29.5
 2 2 -2 420.16 30
 2 2 -2 413.96 31.5
 2 2 -2 405.26 29
 2 2 -2 407.46 29.3
 -2 -2 2 382.06 29.4
 -2 -2 2 399.06 29.3
 -2 -2 2 319.57 32.7
 -2 -2 2 407.36 30
 -2 -2 2 412.16 29.5
 -2 -2 2 380.86 31.5
 1 2 -2 213.28 16.2
 1 2 -2 208.68 20.3
 1 2 -2 241.88 16.9
 1 2 -2 212.28 15.4
 1 2 -2 215.58 15.6
 1 2 -2 229.18 16.3
 1 2 -2 220.78 16.1
 1 2 -2 239.68 17.5
 -1 -2 2 207.88 16.2
 -1 -2 2 196.28 17.2
 -1 -2 2 198.58 15.9
 -1 -2 2 210.38 15.4
 -1 -2 2 161.08 19.2
 -1 -2 2 211.68 16.7
 -1 -2 2 206.78 16.1
 0 2 -2 10.4 1
 0 2 -2 7.5 2
 0 2 -2 12.2 2.5
 0 2 -2 8 2
 0 2 -2 8.4 1.9
 0 2 -2 4.8 4.2
 0 2 -2 12.7 2.2
 0 2 -2 8 1.8
 0 2 -2 10.3 3.3
 0 -2 2 11.7 3.2
 0 -2 2 7.7 1.8
 0 -2 2 6.9 1.7
 0 -2 2 3.2 4.1
 0 -2 2 15.7 2.7
 0 -2 2 6.8 1.7
 0 -2 2 7.7 1.7
 -1 2 -2 291.87 21.5
 -1 2 -2 315.97 22
 -1 2 -2 295.57 21.4
 -1 2 -2 291.57 21.2
 -1 2 -2 305.67 21.9
 -1 2 -2 246.98 23.2
 -1 2 -2 290.07 22.9
 1 -2 2 302.37 21.4
 1 -2 2 341.07 22.7
 1 -2 2 300.27 21.6
 1 -2 2 288.87 23.6
 1 -2 2 297.07 21.9
 1 -2 2 299.17 21.5
 1 -2 2 292.87 22.2
 -2 2 -2 2781.72 200.38
 -2 2 -2 2857.21 200.88
 -2 2 -2 2895.31 201.08
 -2 2 -2 2934.21 201.38
 -2 2 -2 2907.51 200.18
 -2 2 -2 2595.54 202.98
 -2 2 -2 2837.62 201.88
 -2 2 -2 2873.41 200.28
 -2 2 -2 3095.49 200.98
 -2 2 -2 2889.91 200.98
 2 -2 2 2845.72 202.48
 2 -2 2 2843.32 201.78
 2 -2 2 2942.11 203.28
 2 -2 2 2903.31 201.38
 2 -2 2 2968 200.38
 2 -2 2 2959.5 200.98
 2 -2 2 2847.42 200.88
 -3 2 -2 773.62 56.19
 -3 2 -2 714.03 57.29
 -3 2 -2 749.73 57.09
 -3 2 -2 696.33 56.99
 -3 2 -2 789.72 55.99
 -3 2 -2 811.42 56.99
 -3 2 -2 789.02 56.69
 -3 2 -2 717.03 58.19
 -3 2 -2 771.72 58.69
 -3 2 -2 785.62 56.29
 -3 2 -2 804.12 56.49
 -3 2 -2 820.52 54.69
 3 -2 2 771.02 55.89
 3 -2 2 873.71 57.59
 3 -2 2 824.72 58.49
 3 -2 2 824.12 54.79
 3 -2 2 754.22 56.29
 3 -2 2 800.72 56.99
 3 -2 2 817.22 56.29
 3 -2 2 794.72 56.19
 3 -2 2 766.12 56.99
 -4 2 -2 1.8 2.4
 -4 2 -2 0.3 2.1
 -4 2 -2 4.2 2.6
 -4 2 -2 0.3 2
 -4 2 -2 0.3 2.2
 -4 2 -2 -0.6 1.6
 -4 2 -2 -0.3 2.1
 -4 2 -2 -3 1.7
 -4 2 -2 2.2 1.8
 -4 2 -2 1.1 1.9
 -4 2 -2 1.9 2.9
 -4 2 -2 -2.1 1.7
 4 -2 2 4.4 2.4
 4 -2 2 7.6 3.5
 4 -2 2 7.2 2.8
 4 -2 2 0.3 2.6
 4 -2 2 4.7 2.6
 4 -2 2 4.4 2.2
 4 -2 2 4.9 3.1
 -5 2 -2 89.59 11.8
 -5 2 -2 95.99 9.4
 -5 2 -2 78.99 10.3
 -5 2 -2 90.69 9.9
 -5 2 -2 83.59 10.1
 -5 2 -2 86.59 9.4
 -5 2 -2 99.99 9.1
 -5 2 -2 82.89 9.2
 -5 2 -2 105.39 11.3
 -5 2 -2 100.29 11.4
 -5 2 -2 101.69 10.7
 -5 2 -2 96.69 11.5
 5 -2 2 97.59 10
 5 -2 2 98.69 11.2
 5 -2 2 102.29 11.1
 5 -2 2 87.59 10.8
 5 -2 2 81.89 9.5
 5 -2 2 104.59 12.9
 5 -2 2 105.19 11.3
 -6 2 -2 247.08 22.3
 -6 2 -2 240.58 25.1
 -6 2 -2 232.98 21.8
 -6 2 -2 256.37 21
 -6 2 -2 229.08 22.9
 -6 2 -2 256.67 23.5
 -6 2 -2 254.87 21.3
 -6 2 -2 263.57 23.9
 -6 2 -2 231.88 22.2
 -6 2 -2 233.08 20.5
 -6 2 -2 271.47 20.7
 -6 2 -2 261.87 22
 6 -2 2 278.17 22.4
 6 -2 2 274.97 21.5
 6 -2 2 241.58 21.1
 6 -2 2 297.57 23.9
 6 -2 2 246.48 20.8
 6 -2 2 248.78 22.3
 -7 2 -2 -1.2 3
 -7 2 -2 8.7 5.1
 -7 2 -2 3.9 3.2
 -7 2 -2 4.4 4.2
 -7 2 -2 -3.6 3.9
 -7 2 -2 17 6.2
 -7 2 -2 5.2 5.6
 7 -2 2 8.1 4.2
 7 -2 2 5.1 4.8
 7 -2 2 3.2 3.8
 7 -2 2 5.8 3.7
 7 -2 2 7.2 3.2
 7 -2 2 0.1 4
 7 -2 2 3.2 3.7
 -8 2 -2 26.6 7.4
 -8 2 -2 34.9 7
 -8 2 -2 30.1 9.5
 -8 2 -2 29.6 7.1
 -8 2 -2 20.6 8.9
 8 -2 2 42.2 8.3
 8 -2 2 35 8
 8 -2 2 40.6 7.4
 8 -2 2 54.39 10.8
 8 -2 2 31 7.2
 8 -2 2 23.8 6.5
 -9 2 -2 2.4 5.5
 -9 2 -2 1 4
 -9 2 -2 1.2 6.7
 -9 2 -2 3 5.6
 9 -2 2 -6 5.4
 9 -2 2 0.2 6.4
 9 -2 2 -4.8 5.7
 9 -2 2 1.5 6.2
 -10 2 -2 57.69 16.2
 -10 2 -2 54.19 9.6
 -10 2 -2 38.3 11.5
 10 -2 2 63.99 11.3
 10 -2 2 55.09 12.6
 10 -2 2 53.89 11.4
 10 -2 2 70.49 13.1
 -11 2 -2 3.7 12
 11 -2 2 14 8.2
 11 -2 2 17.2 7.9
 11 -2 2 18.3 7.9
 12 -2 2 4.6 9.7
 12 -2 2 -0.1 7.6
 12 -2 2 5.5 11.3
 12 1 -2 3.7 10.2
 12 1 -2 22.5 10.6
 12 1 -2 9.1 8.1
 -12 -1 2 -3.5 12.4
 11 1 -2 5.3 7.5
 11 1 -2 2.2 5.9
 11 1 -2 -0.8 5.4
 -11 -1 2 -6.2 9.8
 -11 -1 2 -0.2 10.9
 10 1 -2 36.4 8.3
 10 1 -2 25 8.2
 10 1 -2 19.7 7.6
 -10 -1 2 23.1 12.1
 9 1 -2 22.9 7.2
 9 1 -2 18.6 11.8
 9 1 -2 27.9 7.4
 -9 -1 2 12.4 10.8
 -9 -1 2 13.6 5.5
 8 1 -2 124.79 14.2
 8 1 -2 132.69 13.4
 8 1 -2 132.39 13.3
 -8 -1 2 96.99 13.2
 -8 -1 2 79.79 19.9
 -8 -1 2 120.09 21.6
 7 1 -2 5.2 3
 7 1 -2 3.1 3.7
 7 1 -2 -2.5 3.1
 7 1 -2 0 3.3
 7 1 -2 3.6 4.1
 -7 -1 2 2.9 2.9
 -7 -1 2 1.2 3.3
 -7 -1 2 -7.1 4.1
 -7 -1 2 0.2 6.1
 -7 -1 2 3.3 2.4
 -7 -1 2 1.8 2.9
 6 1 -2 54.29 11.3
 6 1 -2 49.3 4.9
 6 1 -2 48.7 5.2
 6 1 -2 49 8.1
 6 1 -2 52.49 6.1
 6 1 -2 52.49 6.7
 6 1 -2 48.7 7.6
 6 1 -2 45.1 6.7
 6 1 -2 53.39 11.1
 6 1 -2 50.69 6.9
 -6 -1 2 14.9 9.3
 -6 -1 2 43.7 6.1
 -6 -1 2 51.09 7.1
 -6 -1 2 33.2 7.5
 -6 -1 2 35 7
 -6 -1 2 47.1 5.8
 -6 -1 2 44 7.9
 -6 -1 2 34.9 6.8
 -6 -1 2 45.8 6.5
 -6 -1 2 56.39 12.4
 5 1 -2 -4.1 1.8
 5 1 -2 -2.4 2.4
 5 1 -2 4.5 5.1
 5 1 -2 0.5 2.6
 5 1 -2 4.7 1.8
 5 1 -2 1.2 2.1
 5 1 -2 0.7 4.6
 5 1 -2 1.7 2.2
 5 1 -2 2 1.8
 5 1 -2 0.4 2.5
 -5 -1 2 -1.3 2
 -5 -1 2 3.8 2
 -5 -1 2 5.1 2.7
 -5 -1 2 -1.2 1.6
 -5 -1 2 -4.5 2.9
 -5 -1 2 -6.4 2.9
 -5 -1 2 6.9 3.9
 -5 -1 2 -0.2 1.6
 -5 -1 2 3.5 2.2
 4 1 -2 249.68 18.9
 4 1 -2 284.87 20
 4 1 -2 241.98 19.7
 4 1 -2 257.07 19.6
 4 1 -2 244.98 20.4
 4 1 -2 261.27 20.1
 4 1 -2 274.27 19.8
 4 1 -2 255.37 23.1
 4 1 -2 267.17 24.3
 4 1 -2 233.98 18.9
 -4 -1 2 268.97 20.3
 -4 -1 2 252.17 23.6
 -4 -1 2 247.18 19.8
 -4 -1 2 253.87 20.4
 -4 -1 2 263.67 18.9
 -4 -1 2 241.58 19.5
 -4 -1 2 197.68 23.4
 -4 -1 2 250.37 20.1
 -4 -1 2 247.38 19.3
 3 1 -2 141.19 11.2
 3 1 -2 158.18 14.6
 3 1 -2 143.59 10.2
 3 1 -2 149.59 12.2
 3 1 -2 138.39 10.6
 3 1 -2 165.48 12.3
 3 1 -2 140.99 11.7
 3 1 -2 155.58 16.1
 -3 -1 2 138.79 11.3
 -3 -1 2 111.69 14.7
 -3 -1 2 125.29 11.8
 -3 -1 2 139.19 11.7
 -3 -1 2 140.19 11.5
 -3 -1 2 121.99 14
 -3 -1 2 139.69 11.5
 -3 -1 2 146.59 12.1
 1 1 -2 152.68 11.2
 1 1 -2 144.99 15.2
 1 1 -2 144.49 12.9
 1 1 -2 126.39 11.2
 1 1 -2 158.28 11.2
 1 1 -2 149.29 11.7
 1 1 -2 152.08 11.3
 -1 -1 2 152.08 10.9
 -1 -1 2 142.89 10.9
 -1 -1 2 113.99 14
 -1 -1 2 148.69 11.1
 -1 -1 2 125.59 12.8
 -1 -1 2 156.18 11.4
 -1 -1 2 158.38 11.9
 -1 -1 2 139.39 11
 -1 -1 2 145.39 11.1
 0 1 -2 1145.89 82.09
 0 1 -2 1197.88 81.99
 0 1 -2 1161.68 82.19
 0 1 -2 1149.48 81.79
 0 1 -2 1113.79 82.49
 0 -1 2 1253.57 82.89
 0 -1 2 1171.68 81.69
 0 -1 2 1170.48 81.89
 0 -1 2 1151.48 81.59
 0 -1 2 1169.78 81.89
 -1 1 -2 127.59 10.2
 -1 1 -2 124.59 10.2
 -1 1 -2 129.89 9.6
 -1 1 -2 128.69 10.4
 -1 1 -2 123.59 9.6
 -1 1 -2 124.99 9.7
 -1 1 -2 131.19 11.1
 -1 1 -2 130.69 11
 -1 1 -2 112.99 9.9
 -1 1 -2 125.79 9.6
 -1 1 -2 130.39 10.4
 -1 1 -2 125.09 9.4
 1 -1 2 130.39 9.8
 1 -1 2 128.19 9.6
 1 -1 2 123.29 11
 1 -1 2 125.89 9.2
 1 -1 2 128.49 10.4
 1 -1 2 127.89 10.1
 1 -1 2 135.59 10.4
 1 -1 2 129.19 9.6
 1 -1 2 139.29 11.2
 1 -1 2 129.29 10.2
 1 -1 2 135.09 9.4
 -2 1 -2 881.11 60.69
 -2 1 -2 855.01 61.89
 -2 1 -2 879.91 61.69
 -2 1 -2 862.41 63.19
 -2 1 -2 865.91 61.99
 -2 1 -2 878.81 63.19
 -2 1 -2 837.12 62.79
 -2 1 -2 876.11 62.29
 -2 1 -2 890.91 61.89
 2 -1 2 852.81 61.09
 2 -1 2 870.61 62.79
 2 -1 2 842.72 61.59
 2 -1 2 893.51 62.79
 2 -1 2 859.71 62.19
 2 -1 2 880.11 61.89
 2 -1 2 850.11 61.49
 2 -1 2 883.91 60.69
 2 -1 2 900.11 63.19
 2 -1 2 867.71 61.89
 2 -1 2 866.31 61.59
 -3 1 -2 163.08 14.4
 -3 1 -2 178.78 14
 -3 1 -2 169.78 14.3
 -3 1 -2 166.98 14.1
 -3 1 -2 180.28 16
 -3 1 -2 183.48 14.6
 -3 1 -2 167.98 13.5
 -3 1 -2 182.98 12.4
 -3 1 -2 198.98 15.5
 -3 1 -2 184.38 15.8
 -3 1 -2 168.38 14
 -3 1 -2 161.38 15.4
 3 -1 2 183.18 15.2
 3 -1 2 172.78 13.9
 3 -1 2 186.48 15.3
 3 -1 2 189.58 15.8
 3 -1 2 172.88 14.4
 3 -1 2 164.88 13.9
 3 -1 2 180.58 14.6
 3 -1 2 175.08 14.3
 -4 1 -2 59.49 6.5
 -4 1 -2 53.29 7.9
 -4 1 -2 46.8 6.9
 -4 1 -2 62.89 9.2
 -4 1 -2 60.29 7.9
 -4 1 -2 49.6 7.3
 -4 1 -2 49.4 6.3
 -4 1 -2 55.69 5.9
 -4 1 -2 47.9 8.1
 -4 1 -2 49.7 5.6
 -4 1 -2 65.29 8.3
 -4 1 -2 46.8 5.7
 4 -1 2 53.29 8
 4 -1 2 75.39 8.2
 4 -1 2 68.99 6.8
 4 -1 2 52.09 6.9
 4 -1 2 88.69 9.3
 4 -1 2 53.59 7.6
 -5 1 -2 20.9 4.3
 -5 1 -2 31.2 5.8
 -5 1 -2 30.9 5.1
 -5 1 -2 23.1 5.2
 -5 1 -2 24 5.9
 -5 1 -2 25.7 4.3
 -5 1 -2 15.1 6
 -5 1 -2 28.5 6.8
 -5 1 -2 24.6 5
 -5 1 -2 31.6 6.9
 -5 1 -2 26.1 7.4
 -5 1 -2 28.6 7.2
 5 -1 2 24.8 4.7
 5 -1 2 21.5 5.4
 5 -1 2 22.1 5.3
 5 -1 2 29.4 5.1
 5 -1 2 28 6.1
 5 -1 2 32.3 5.7
 5 -1 2 27.9 5.2
 -6 1 -2 696.23 52.59
 -6 1 -2 687.03 52.09
 -6 1 -2 649.24 52.89
 -6 1 -2 658.83 49.5
 -6 1 -2 642.94 47.9
 -6 1 -2 623.44 52.19
 -6 1 -2 655.53 52.59
 -6 1 -2 735.33 54.99
 -6 1 -2 605.74 52.19
 -6 1 -2 712.03 50.29
 -6 1 -2 670.23 47.8
 6 -1 2 663.23 52.09
 6 -1 2 718.43 51.79
 6 -1 2 721.53 51.19
 6 -1 2 660.03 50.59
 6 -1 2 781.72 51.59
 -7 1 -2 17.2 3.9
 -7 1 -2 13.7 2.6
 -7 1 -2 16 6.8
 -7 1 -2 11.4 6.2
 -7 1 -2 14 5.6
 -7 1 -2 14.6 6
 -7 1 -2 12.4 4.8
 7 -1 2 19.4 5.1
 7 -1 2 17.7 5.1
 7 -1 2 15.2 5.2
 7 -1 2 10 4.5
 7 -1 2 11.7 5.5
 -8 1 -2 115.39 14.2
 -8 1 -2 90.59 16.8
 -8 1 -2 100.99 11
 -8 1 -2 102.59 17
 8 -1 2 81.49 12.8
 8 -1 2 89.09 11.9
 8 -1 2 84.49 12.1
 8 -1 2 75.99 11.8
 8 -1 2 90.99 12.7
 -9 1 -2 27.1 11.1
 -9 1 -2 9.1 5.5
 -9 1 -2 14.4 10.8
 9 -1 2 24.4 7
 9 -1 2 30.2 7.7
 9 -1 2 18 6.5
 9 -1 2 24.5 7.6
 -10 1 -2 12 9.9
 -10 1 -2 26 12.7
 10 -1 2 18.6 7.5
 10 -1 2 25.3 9
 10 -1 2 19.7 7.4
 -11 1 -2 -2.1 10.9
 11 -1 2 1.6 7.1
 11 -1 2 22.4 8.2
 -12 1 -2 1.5 13.3
 12 -1 2 -3.5 8.2
 12 -1 2 -0.3 9.6
 13 0 -2 -8.4 11.6
 -13 0 2 6.6 16.5
 12 0 -2 -1.4 12
 12 0 -2 2.3 8.9
 12 0 -2 2.8 9.8
 -12 0 2 12.7 14.6
 11 0 -2 4.5 7.7
 11 0 -2 6.4 6.2
 11 0 -2 2 7.3
 -11 0 2 -2.2 11.2
 -11 0 2 -20.5 11.1
 10 0 -2 -7.7 5.8
 10 0 -2 0.2 5
 10 0 -2 -2.1 5.8
 -10 0 2 -14.2 8.1
 -10 0 2 1.5 6.4
 9 0 -2 21.4 6.1
 9 0 -2 22.2 8.6
 9 0 -2 18.6 9.1
 -9 0 2 27 11.1
 -9 0 2 15.3 5.6
 -9 0 2 13 9.6
 8 0 -2 37.5 8.3
 8 0 -2 38 8.2
 8 0 -2 25 7.3
 8 0 -2 35.1 7.2
 -8 0 2 20.4 11
 -8 0 2 24.1 11.4
 7 0 -2 28.3 6.7
 7 0 -2 21.9 4.3
 7 0 -2 17.9 5.1
 7 0 -2 24.7 7.8
 7 0 -2 26.8 6.2
 7 0 -2 24 6.6
 -7 0 2 21.6 4.4
 -7 0 2 23.8 5
 -7 0 2 10.6 7.1
 -7 0 2 26.9 6.2
 -7 0 2 26.8 4.9
 -7 0 2 28.5 4.6
 -7 0 2 28.1 9.6
 6 0 -2 36.1 7
 6 0 -2 35.4 3.7
 6 0 -2 34.7 5.1
 6 0 -2 27.7 5.2
 6 0 -2 37.2 9.1
 6 0 -2 26.5 8.7
 6 0 -2 31.1 6.4
 6 0 -2 33 6.7
 6 0 -2 34.9 4.5
 -6 0 2 37.6 7
 -6 0 2 31.5 5.6
 -6 0 2 46.9 11.1
 -6 0 2 37.6 5.4
 -6 0 2 31.8 5.9
 -6 0 2 34.9 6.7
 -6 0 2 30.1 4.6
 -6 0 2 28 5.4
 -6 0 2 16.1 8.3
 -6 0 2 27 6.6
 5 0 -2 734.13 51.49
 5 0 -2 731.83 52.69
 5 0 -2 789.52 57.19
 5 0 -2 679.83 52.59
 5 0 -2 784.72 56.59
 5 0 -2 710.23 50.69
 5 0 -2 792.42 51.49
 5 0 -2 759.22 52.89
 5 0 -2 737.13 52.19
 -5 0 2 677.73 52.89
 -5 0 2 690.33 52.79
 -5 0 2 680.03 51.19
 -5 0 2 630.94 56.19
 -5 0 2 710.63 49.8
 -5 0 2 667.43 51.99
 -5 0 2 609.04 50.99
 -5 0 2 748.33 51.49
 4 0 -2 632.84 44.6
 4 0 -2 611.04 45.4
 4 0 -2 677.43 49.8
 4 0 -2 657.03 45.9
 4 0 -2 604.54 45.8
 4 0 -2 616.84 45
 4 0 -2 706.63 50.29
 4 0 -2 665.53 45.4
 4 0 -2 630.84 46
 -4 0 2 577.04 45.5
 -4 0 2 675.23 46.6
 -4 0 2 622.44 45.9
 -4 0 2 606.84 45
 -4 0 2 639.94 44.2
 -4 0 2 625.94 44.8
 -4 0 2 626.94 43.8
 -4 0 2 515.75 44.3
 -4 0 2 575.04 49.1
 3 0 -2 231.18 18.2
 3 0 -2 219.88 16.5
 3 0 -2 240.68 18
 3 0 -2 233.58 17.5
 3 0 -2 234.48 17.2
 3 0 -2 242.08 18.4
 3 0 -2 246.48 22.3
 3 0 -2 239.48 21.3
 -3 0 2 244.98 18.3
 -3 0 2 226.38 21.3
 -3 0 2 242.68 16.7
 -3 0 2 228.38 18.3
 -3 0 2 243.18 17.6
 -3 0 2 233.78 16.9
 -3 0 2 177.58 20.7
 -3 0 2 245.48 17.9
 -3 0 2 241.08 18.7
 2 0 -2 386.46 26.4
 2 0 -2 357.96 29.6
 2 0 -2 373.46 26.3
 2 0 -2 363.16 26.1
 2 0 -2 340.27 30.6
 -2 0 2 354.86 26.2
 -2 0 2 361.06 26.3
 -2 0 2 373.36 25.8
 -2 0 2 387.56 27.2
 -2 0 2 284.47 29.3
 1 0 -2 2275.17 162.98
 1 0 -2 2356.16 162.48
 1 0 -2 2328.77 162.78
 1 0 -2 2315.27 163.58
 1 0 -2 2364.06 162.88
 -1 0 2 2261.57 162.88
 -1 0 2 2465.15 163.78
 -1 0 2 2282.87 162.38
 -1 0 2 2374.96 162.58
 -1 0 2 2346.67 162.78
 -1 0 2 2331.77 162.78
 0 0 -2 2989.4 198.68
 0 0 -2 2781.62 198.18
 0 0 -2 2625.84 198.58
 0 0 2 2952.9 197.98
 0 0 2 2789.22 198.08
 0 0 2 2867.81 197.38
 0 0 2 2899.91 199.48
 -1 0 -2 149.29 11.4
 -1 0 -2 138.89 10.8
 -1 0 -2 144.49 12.6
 -1 0 -2 148.79 10.9
 -1 0 -2 133.59 10.9
 -1 0 -2 148.59 11
 -1 0 -2 146.59 11.7
 -1 0 -2 142.89 10.9
 -1 0 -2 153.68 12.8
 -1 0 -2 143.19 12.1
 -1 0 -2 162.78 12.4
 -1 0 -2 148.59 11.4
 -1 0 -2 146.59 10.9
 1 0 2 152.18 10.7
 1 0 2 141.59 11.3
 1 0 2 142.09 11.3
 1 0 2 147.89 12
 1 0 2 149.69 12.1
 1 0 2 132.79 11.6
 -2 0 -2 0.4 1.1
 -2 0 -2 1.3 1.7
 -2 0 -2 0.3 1.1
 -2 0 -2 3.9 1.8
 -2 0 -2 0.2 0.7
 -2 0 -2 -0.3 0.5
 -2 0 -2 0.1 0.9
 -2 0 -2 1.4 1.7
 -2 0 -2 1.3 0.8
 -2 0 -2 3.1 1.9
 -2 0 -2 -1.2 0.7
 -2 0 -2 -0.5 0.9
 2 0 2 0.9 1.5
 2 0 2 1.2 1.7
 2 0 2 -0.1 1.2
 2 0 2 0.1 1.1
 2 0 2 -0.3 1.3
 2 0 2 0.5 1.2
 2 0 2 2.5 1.8
 -3 0 -2 670.33 48.5
 -3 0 -2 633.74 47.2
 -3 0 -2 663.73 49.99
 -3 0 -2 653.53 47.5
 -3 0 -2 672.63 46.7
 -3 0 -2 652.63 45.7
 -3 0 -2 644.74 47.3
 -3 0 -2 638.74 45.8
 -3 0 -2 636.34 46.5
 -3 0 -2 636.34 48.3
 -3 0 -2 640.54 45.7
 -3 0 -2 644.84 47.3
 -3 0 -2 661.53 48.7
 3 0 2 636.14 47.1
 3 0 2 627.04 48.2
 3 0 2 655.33 46.6
 3 0 2 659.13 47.5
 3 0 2 639.94 47.3
 3 0 2 657.83 47.3
 3 0 2 663.93 45.8
 3 0 2 653.53 48.2
 3 0 2 659.13 46.6
 -4 0 -2 2833.62 190.48
 -4 0 -2 2887.31 193.78
 -4 0 -2 2616.74 188.08
 -4 0 -2 2735.93 191.58
 -4 0 -2 2705.03 191.38
 -4 0 -2 2723.83 191.68
 -4 0 -2 2714.13 188.08
 -4 0 -2 2594.14 187.98
 -4 0 -2 2662.63 190.28
 -4 0 -2 2732.53 189.18
 -4 0 -2 2747.72 190.18
 -4 0 -2 2694.03 188.98
 -4 0 -2 2638.14 189.98
 4 0 2 2707.83 189.88
 4 0 2 2645.44 190.18
 4 0 2 2684.33 188.08
 4 0 2 2622.84 191.18
 4 0 2 2697.73 191.08
 4 0 2 2811.32 189.98
 4 0 2 2720.53 189.18
 4 0 2 2715.63 188.88
 4 0 2 2590.44 190.18
 -5 0 -2 -1.6 2.4
 -5 0 -2 4.9 4.4
 -5 0 -2 4.1 4.2
 -5 0 -2 3.3 1.3
 -5 0 -2 1.7 2.8
 -5 0 -2 2.9 2.1
 -5 0 -2 -1.7 2.7
 -5 0 -2 2 2.2
 -5 0 -2 0.8 1.2
 -5 0 -2 2.4 1.2
 -5 0 -2 3.4 1.9
 -5 0 -2 3.2 2.3
 -5 0 -2 1.5 3.4
 -5 0 -2 0 2.5
 5 0 2 1.2 2.6
 5 0 2 4.6 3
 5 0 2 -1.3 2.5
 5 0 2 0.5 2.3
 5 0 2 3 1.8
 5 0 2 2.3 2.3
 5 0 2 0.5 1.1
 5 0 2 0.1 1.7
 -6 0 -2 2 2.8
 -6 0 -2 0.8 4
 -6 0 -2 2.4 3.6
 -6 0 -2 2.6 2.7
 -6 0 -2 1 1.5
 -6 0 -2 2 2
 -6 0 -2 0.7 3.8
 -6 0 -2 1.2 1.1
 -6 0 -2 -3.1 3.6
 -6 0 -2 0.3 1.7
 -6 0 -2 6.2 3.3
 6 0 2 -0.9 3
 6 0 2 1.9 1.3
 6 0 2 2.5 4.1
 6 0 2 -0.5 2.9
 6 0 2 5.6 4
 6 0 2 0.6 3.2
 6 0 2 1.4 3.7
 -7 0 -2 65.99 13.3
 -7 0 -2 58.59 6.3
 -7 0 -2 71.09 9.9
 -7 0 -2 68.09 8.6
 -7 0 -2 68.49 10.5
 -7 0 -2 64.69 13.5
 -7 0 -2 58.89 6.5
 7 0 2 52.59 9.7
 7 0 2 81.29 11.5
 7 0 2 67.59 8.9
 7 0 2 44.8 8.3
 -8 0 -2 5.6 1.7
 -8 0 -2 14.2 8.5
 -8 0 -2 10 6.8
 8 0 2 7.3 5
 8 0 2 2.4 4.2
 8 0 2 4.1 4.9
 8 0 2 8.9 1.9
 8 0 2 -1.3 4.3
 8 0 2 8.4 5.2
 -9 0 -2 53.29 17.8
 -9 0 -2 64.29 16.6
 9 0 2 64.19 10.9
 9 0 2 60.69 10.4
 9 0 2 60.09 11.3
 9 0 2 60.69 11.8
 -10 0 -2 24.1 14
 -10 0 -2 61.59 17.6
 10 0 2 50.99 10.7
 10 0 2 55.09 12.9
 -11 0 -2 -16.2 10.6
 -11 0 -2 0 10
 11 0 2 20.9 12.2
 11 0 2 -1.3 9.3
 -12 0 -2 19.4 17.1
 12 0 2 4.4 10.9
 12 0 2 13.2 12.1
 13 -1 -2 5.9 10
 13 -1 -2 4 6.6
 -13 1 2 11.4 16.7
 12 -1 -2 1 8.9
 12 -1 -2 3 9
 -12 1 2 6.2 12.4
 11 -1 -2 35.7 10.1
 11 -1 -2 32.6 9.9
 -11 1 2 43.5 16.4
 10 -1 -2 5.1 6.1
 10 -1 -2 7.6 6.9
 -10 1 2 -12.7 8.4
 -10 1 2 8 9.2
 9 -1 -2 97.79 13.7
 9 -1 -2 50.09 11.4
 9 -1 -2 81.39 11.4
 -9 1 2 64.99 10.4
 -9 1 2 49.99 16
 -9 1 2 77.59 17.4
 8 -1 -2 77.09 12.6
 8 -1 -2 68.69 10.5
 8 -1 -2 69.29 11.4
 8 -1 -2 65.99 13.7
 -8 1 2 63.09 9.9
 -8 1 2 70.19 8.4
 -8 1 2 70.69 10.2
 -8 1 2 45 13.3
 -8 1 2 55.99 15.7
 7 -1 -2 42.7 5.8
 7 -1 -2 47.5 9
 7 -1 -2 49.4 11
 7 -1 -2 39.4 6
 7 -1 -2 37.4 7
 7 -1 -2 48 8.1
 -7 1 2 42.1 6.2
 -7 1 2 42.8 6.8
 -7 1 2 41.2 5.9
 -7 1 2 44.5 7.3
 -7 1 2 42.9 5.7
 -7 1 2 27.5 9.6
 -7 1 2 24.8 9
 -7 1 2 43.8 4.2
 -7 1 2 27.9 6.1
 6 -1 -2 35.4 4
 6 -1 -2 40.1 5.3
 6 -1 -2 60.99 9
 6 -1 -2 42.6 5
 6 -1 -2 44.4 10.9
 6 -1 -2 44.8 7.9
 6 -1 -2 54.59 9.9
 6 -1 -2 43 6.5
 -6 1 2 36.2 6.1
 -6 1 2 17.9 5.2
 -6 1 2 24.4 6
 -6 1 2 43.2 5.4
 -6 1 2 42.9 8
 -6 1 2 40.6 6.4
 -6 1 2 35.6 5.3
 -6 1 2 37.7 7.4
 -6 1 2 30.6 5.1
 -6 1 2 36.1 4.3
 -6 1 2 21.2 7.3
 -6 1 2 51.09 6.6
 5 -1 -2 194.18 17.7
 5 -1 -2 209.48 16.9
 5 -1 -2 195.58 16
 5 -1 -2 213.78 16
 5 -1 -2 245.78 16.6
 5 -1 -2 231.28 17.9
 5 -1 -2 256.37 22.6
 5 -1 -2 205.58 15.4
 5 -1 -2 197.88 16
 5 -1 -2 211.98 20
 -5 1 2 206.18 16.2
 -5 1 2 184.08 15.8
 -5 1 2 149.49 19.1
 -5 1 2 201.18 17
 -5 1 2 196.98 18.2
 -5 1 2 199.78 16
 -5 1 2 211.88 16.4
 -5 1 2 203.18 16.7
 -5 1 2 198.68 15.2
 -5 1 2 172.18 17
 -5 1 2 156.18 19.9
 4 -1 -2 151.08 12.3
 4 -1 -2 148.49 13.4
 4 -1 -2 152.98 16.8
 4 -1 -2 153.68 12.8
 4 -1 -2 155.28 13.4
 4 -1 -2 169.78 13.1
 4 -1 -2 157.38 12.1
 4 -1 -2 174.88 16.8
 4 -1 -2 146.49 11.9
 -4 1 2 139.69 13.1
 -4 1 2 146.99 12.1
 -4 1 2 155.58 12.4
 -4 1 2 114.39 15.4
 -4 1 2 159.48 13.3
 -4 1 2 154.18 11.9
 -4 1 2 153.28 14.2
 -4 1 2 149.09 12.7
 3 -1 -2 20.6 2.9
 3 -1 -2 16.8 3.1
 3 -1 -2 20.4 7.2
 3 -1 -2 15.6 2.7
 3 -1 -2 18.4 3.7
 3 -1 -2 17.1 6
 3 -1 -2 20.1 3.7
 -3 1 2 20.2 2.9
 -3 1 2 16.7 3.1
 -3 1 2 19.8 3
 -3 1 2 9 5
 -3 1 2 19.2 2.9
 -3 1 2 14.7 4.9
 -3 1 2 18.4 3.8
 -3 1 2 18.3 3.5
 2 -1 -2 872.51 62.79
 2 -1 -2 908.11 63.79
 2 -1 -2 890.21 62.79
 2 -1 -2 911.61 62.79
 2 -1 -2 867.61 63.09
 2 -1 -2 875.21 62.89
 -2 1 2 883.21 62.79
 -2 1 2 877.61 63.69
 -2 1 2 904.81 62.99
 -2 1 2 886.01 62.89
 -2 1 2 879.21 63.09
 1 -1 -2 1622.04 115.79
 1 -1 -2 1645.94 115.39
 1 -1 -2 1635.44 115.29
 1 -1 -2 1691.83 115.49
 1 -1 -2 1580.34 115.09
 -1 1 2 1629.54 115.89
 -1 1 2 1758.92 115.09
 -1 1 2 1637.54 115.29
 -1 1 2 1568.14 115.09
 -1 1 2 1695.93 115.79
 0 -1 -2 244.78 18.8
 0 -1 -2 265.77 18.8
 0 -1 -2 241.18 20.7
 0 -1 -2 249.88 18.6
 0 -1 -2 264.17 19.1
 0 1 2 253.97 18.9
 0 1 2 253.87 20.6
 0 1 2 255.77 19.1
 0 1 2 241.98 18.9
 0 1 2 245.78 18.7
 0 1 2 244.28 18.9
 -1 -1 -2 161.48 11.9
 -1 -1 -2 183.58 13.9
 -1 -1 -2 165.38 11.9
 -1 -1 -2 153.68 13.1
 -1 -1 -2 163.88 12.9
 -1 -1 -2 166.08 12.7
 -1 -1 -2 161.88 13.3
 -1 -1 -2 161.78 14.8
 -1 -1 -2 163.38 12.7
 1 1 2 158.38 12.7
 1 1 2 165.28 13.3
 1 1 2 170.28 12.6
 1 1 2 167.08 13
 1 1 2 168.88 13.7
 1 1 2 165.18 11.8
 1 1 2 172.08 12.8
 1 1 2 165.08 13.3
 -2 -1 -2 25.3 5.8
 -2 -1 -2 19.5 3.6
 -2 -1 -2 26 3.7
 -2 -1 -2 25.4 4
 -2 -1 -2 18.1 2.1
 -2 -1 -2 27 4.9
 -2 -1 -2 19.6 2.5
 -2 -1 -2 21.1 3.1
 -2 -1 -2 26.2 3.2
 2 1 2 26.9 4.9
 2 1 2 20.7 3
 2 1 2 24.4 2.6
 2 1 2 19.3 3.8
 2 1 2 22.1 3.8
 2 1 2 24.2 4
 2 1 2 23 4.6
 2 1 2 24.8 3.6
 2 1 2 23 3.2
 -3 -1 -2 1197.78 87.69
 -3 -1 -2 1243.58 87.69
 -3 -1 -2 1283.77 88.59
 -3 -1 -2 1226.88 87.69
 -3 -1 -2 1250.27 92.29
 -3 -1 -2 1298.47 87.99
 -3 -1 -2 1211.78 90.09
 -3 -1 -2 1215.08 88.79
 -3 -1 -2 1273.27 89.19
 -3 -1 -2 1229.78 87.39
 -3 -1 -2 1274.47 90.39
 -3 -1 -2 1250.57 87.99
 3 1 2 1240.38 87.59
 3 1 2 1226.48 87.69
 3 1 2 1251.97 88.89
 3 1 2 1309.27 89.09
 3 1 2 1280.77 88.09
 3 1 2 1235.28 86.79
 3 1 2 1254.67 89.99
 3 1 2 1210.18 89.99
 3 1 2 1200.38 88.99
 -4 -1 -2 24.4 5.1
 -4 -1 -2 21.1 3.5
 -4 -1 -2 20 5.7
 -4 -1 -2 26.1 5.1
 -4 -1 -2 23.9 5.3
 -4 -1 -2 24.2 3.5
 -4 -1 -2 23.2 3.5
 -4 -1 -2 25.7 3.7
 -4 -1 -2 23.3 6.7
 -4 -1 -2 32.9 6.8
 -4 -1 -2 26.6 4.5
 -4 -1 -2 25.5 3.6
 -4 -1 -2 19.2 3.6
 4 1 2 16.2 4.2
 4 1 2 28.8 6.6
 4 1 2 23.9 5.5
 4 1 2 22.6 4.1
 4 1 2 23.2 6.6
 4 1 2 20.5 3.5
 4 1 2 30.2 6.3
 -5 -1 -2 80.09 11
 -5 -1 -2 58.89 6.3
 -5 -1 -2 64.29 6.1
 -5 -1 -2 60.49 6.4
 -5 -1 -2 52.99 7.7
 -5 -1 -2 59.99 8.7
 -5 -1 -2 74.89 10.8
 -5 -1 -2 51.79 8.9
 -5 -1 -2 55.19 5.8
 -5 -1 -2 59.69 6.1
 -5 -1 -2 67.29 6.3
 -5 -1 -2 56.69 8.6
 -5 -1 -2 78.79 13.2
 -5 -1 -2 56.79 12.2
 5 1 2 57.19 8.7
 5 1 2 55.29 7.1
 5 1 2 57.59 5.9
 5 1 2 54.89 6.2
 5 1 2 63.99 9
 5 1 2 71.19 9.1
 5 1 2 53.79 9.2
 -6 -1 -2 64.79 11.1
 -6 -1 -2 70.99 14.4
 -6 -1 -2 68.99 6.8
 -6 -1 -2 64.09 6.6
 -6 -1 -2 66.49 6.4
 -6 -1 -2 58.89 7.7
 -6 -1 -2 66.89 13.6
 -6 -1 -2 59.79 7.5
 -6 -1 -2 55.29 8.4
 -6 -1 -2 68.09 8.5
 6 1 2 66.09 6.5
 6 1 2 63.59 9.9
 6 1 2 78.59 10.2
 6 1 2 73.79 8.5
 6 1 2 57.79 9.2
 -7 -1 -2 337.67 33
 -7 -1 -2 352.36 34.5
 -7 -1 -2 318.37 25.6
 -7 -1 -2 315.87 24.9
 7 1 2 333.97 28.5
 7 1 2 344.37 28.2
 7 1 2 322.77 28.6
 7 1 2 352.76 26.8
 -8 -1 -2 -0.7 6.7
 -8 -1 -2 -8.3 5.4
 8 1 2 -4 4.6
 8 1 2 5.4 4.4
 8 1 2 13.5 6.2
 8 1 2 5.3 4.9
 -9 -1 -2 -0.1 8
 -9 -1 -2 -4 7.5
 9 1 2 9 6.2
 9 1 2 0.8 3.4
 9 1 2 2.4 6
 -10 -1 -2 4.1 10.9
 -10 -1 -2 -6.9 8.1
 10 1 2 -12.5 6.2
 10 1 2 5.2 6.3
 -11 -1 -2 0.3 12.9
 -11 -1 -2 12 12.5
 11 1 2 16.6 9.9
 13 -2 -2 3.8 9
 13 -2 -2 16.2 10.2
 -13 2 2 14.4 9.7
 12 -2 -2 69.29 12.9
 12 -2 -2 55.99 13
 -12 2 2 49.8 11.3
 -12 2 2 46 20.3
 11 -2 -2 27.3 8.6
 11 -2 -2 17.8 8.8
 -11 2 2 13.8 12.9
 10 -2 -2 -0.4 6.6
 10 -2 -2 -7.6 6.9
 10 -2 -2 5.4 5.8
 -10 2 2 6.1 8.7
 9 -2 -2 -5.7 6.1
 9 -2 -2 7.9 5
 9 -2 -2 1 5.2
 -9 2 2 -3.7 6.4
 -9 2 2 -2.6 3.9
 -9 2 2 -1.1 7.4
 8 -2 -2 149.49 14.5
 8 -2 -2 138.89 13.7
 8 -2 -2 149.49 17.5
 8 -2 -2 147.29 16.1
 -8 2 2 130.09 13.1
 -8 2 2 148.89 14.5
 -8 2 2 115.99 21.5
 -8 2 2 141.19 14.1
 -8 2 2 107.19 19.2
 7 -2 -2 432.36 32.4
 7 -2 -2 481.35 34.6
 7 -2 -2 438.36 34.9
 7 -2 -2 394.66 32.7
 7 -2 -2 419.66 31.5
 7 -2 -2 460.25 35.1
 7 -2 -2 479.25 40
 -7 2 2 377.66 32.3
 -7 2 2 389.46 32.5
 -7 2 2 326.17 37.3
 -7 2 2 416.46 31.1
 -7 2 2 410.16 31.3
 -7 2 2 387.86 30.5
 -7 2 2 418.86 32
 6 -2 -2 12.5 5.3
 6 -2 -2 18.2 8
 6 -2 -2 9.7 4.8
 6 -2 -2 11.6 4
 6 -2 -2 12.2 4.2
 6 -2 -2 14.1 3.7
 6 -2 -2 15 4.5
 6 -2 -2 18.5 3.6
 6 -2 -2 12.1 2.4
 -6 2 2 15.8 4.4
 -6 2 2 9.8 6.3
 -6 2 2 15.6 4.1
 -6 2 2 14.7 3.1
 -6 2 2 16.5 3.7
 -6 2 2 13.3 6.7
 -6 2 2 15.9 4.4
 -6 2 2 20 3.5
 -6 2 2 4.6 4.7
 -6 2 2 15.5 3.4
 5 -2 -2 68.69 9.6
 5 -2 -2 70.09 13.8
 5 -2 -2 60.99 5.9
 5 -2 -2 62.89 10.5
 5 -2 -2 55.39 6.1
 5 -2 -2 53.79 7.3
 5 -2 -2 76.49 7.4
 5 -2 -2 64.99 7.6
 5 -2 -2 59.89 9
 5 -2 -2 64.09 8
 -5 2 2 62.59 8.2
 -5 2 2 35.6 9.9
 -5 2 2 62.29 5.8
 -5 2 2 65.79 6.3
 -5 2 2 58.89 6
 -5 2 2 69.29 7.2
 -5 2 2 58.09 8.4
 -5 2 2 38 9
 -5 2 2 53.99 5.9
 -5 2 2 45.6 8.8
 4 -2 -2 624.14 45.8
 4 -2 -2 615.44 51.09
 4 -2 -2 639.74 46.9
 4 -2 -2 617.04 45.1
 4 -2 -2 595.84 47.8
 4 -2 -2 617.04 47.1
 4 -2 -2 646.64 46.4
 4 -2 -2 631.64 51.59
 4 -2 -2 619.44 45.6
 -4 2 2 616.44 45.4
 -4 2 2 625.44 45.4
 -4 2 2 621.94 46.6
 -4 2 2 651.53 45.9
 -4 2 2 654.63 44.4
 -4 2 2 618.24 45.4
 -4 2 2 642.54 46.7
 3 -2 -2 548.35 41
 3 -2 -2 588.44 41
 3 -2 -2 547.25 41
 3 -2 -2 549.95 41.9
 3 -2 -2 560.84 41.1
 3 -2 -2 539.95 42.1
 3 -2 -2 580.24 41
 -3 2 2 562.44 41.8
 -3 2 2 588.44 41.1
 -3 2 2 584.74 41.1
 -3 2 2 565.14 41
 -3 2 2 569.84 41.8
 2 -2 -2 380.36 27.9
 2 -2 -2 398.26 27.9
 2 -2 -2 394.26 27.9
 2 -2 -2 371.36 28.4
 2 -2 -2 370.56 27.4
 2 -2 -2 338.27 26.6
 2 -2 -2 382.56 27.9
 -2 2 2 380.16 27.4
 -2 2 2 372.86 28.1
 -2 2 2 383.36 28
 -2 2 2 364.96 28.1
 -2 2 2 385.16 27.8
 -2 2 2 390.96 27.9
 1 -2 -2 58.99 6
 1 -2 -2 56.89 5.7
 1 -2 -2 63.29 6
 1 -2 -2 62.09 6
 1 -2 -2 57.89 5.9
 1 -2 -2 60.99 5.5
 -1 2 2 67.79 6.2
 -1 2 2 65.19 5.6
 -1 2 2 66.49 6.2
 -1 2 2 52.89 5.8
 -1 2 2 63.89 8.1
 -1 2 2 62.29 5.9
 0 -2 -2 488.55 36.1
 0 -2 -2 472.85 36.2
 0 -2 -2 500.65 36.2
 0 -2 -2 510.55 36.6
 0 -2 -2 497.15 34.7
 0 -2 -2 456.05 36.2
 0 -2 -2 505.35 38.9
 0 -2 -2 492.55 36.3
 0 -2 -2 488.35 35.4
 0 2 2 509.65 38.8
 0 2 2 513.35 36.4
 0 2 2 523.25 36.2
 0 2 2 481.45 36.2
 0 2 2 497.05 36.3
 0 2 2 509.85 35.6
 0 2 2 504.75 36.4
 -1 -2 -2 1971.6 139.09
 -1 -2 -2 1961.4 138.19
 -1 -2 -2 2034.6 140.09
 -1 -2 -2 1959.7 139.09
 -1 -2 -2 1990.9 142.09
 -1 -2 -2 1945.21 138.99
 -1 -2 -2 1978.4 138.99
 -1 -2 -2 1984.1 139.39
 -1 -2 -2 2013.6 141.99
 1 2 2 1991.6 138.39
 1 2 2 1983 139.39
 1 2 2 1969.2 139.79
 1 2 2 1980.1 138.79
 1 2 2 1999 139.09
 1 2 2 1970 139.69
 1 2 2 1951.4 138.99
 -2 -2 -2 397.76 30.5
 -2 -2 -2 403.66 28.9
 -2 -2 -2 391.06 29.5
 -2 -2 -2 388.06 28.8
 -2 -2 -2 388.76 32.6
 -2 -2 -2 379.06 28.8
 -2 -2 -2 380.96 28
 -2 -2 -2 379.06 28.7
 2 2 2 402.06 29.5
 2 2 2 384.16 28.4
 2 2 2 384.96 28.8
 2 2 2 390.06 28.6
 2 2 2 397.06 28.9
 2 2 2 377.36 29.6
 2 2 2 395.86 28
 2 2 2 366.06 29.2
 -3 -2 -2 2.3 1.9
 -3 -2 -2 2.9 1.9
 -3 -2 -2 2.8 3.7
 -3 -2 -2 1.5 2.4
 -3 -2 -2 1.2 1.2
 -3 -2 -2 3.5 3
 -3 -2 -2 2.7 1.7
 -3 -2 -2 1.9 1.8
 -3 -2 -2 1.8 1.9
 -3 -2 -2 6.4 2.1
 3 2 2 3.3 2.4
 3 2 2 5 1.9
 3 2 2 5.8 3.2
 3 2 2 2 1.5
 3 2 2 -0.7 1.9
 3 2 2 0.4 1.5
 3 2 2 3.9 1.7
 3 2 2 -1.1 1.9
 3 2 2 3.5 1.7
 3 2 2 0.5 3.1
 -4 -2 -2 80.19 8.5
 -4 -2 -2 67.99 6.8
 -4 -2 -2 77.49 11.2
 -4 -2 -2 71.89 9.5
 -4 -2 -2 60.89 8.6
 -4 -2 -2 70.29 7.3
 -4 -2 -2 76.89 13.8
 -4 -2 -2 76.49 7.5
 -4 -2 -2 74.69 7.4
 -4 -2 -2 71.59 7.5
 4 2 2 82.29 8.3
 4 2 2 83.09 9.2
 4 2 2 72.09 6.2
 4 2 2 72.69 7.2
 4 2 2 76.39 9.8
 4 2 2 79.69 7.5
 4 2 2 83.39 10.1
 4 2 2 67.09 10
 4 2 2 78.29 6.9
 -5 -2 -2 79.29 7.6
 -5 -2 -2 66.69 10.8
 -5 -2 -2 75.49 7.5
 -5 -2 -2 78.69 8
 -5 -2 -2 78.39 7.8
 -5 -2 -2 95.79 16.5
 -5 -2 -2 78.59 7.6
 -5 -2 -2 80.39 8.1
 5 2 2 71.79 9.9
 5 2 2 61.59 7.4
 5 2 2 80.09 7.6
 5 2 2 76.29 7.9
 5 2 2 85.59 10.9
 5 2 2 87.19 10
 5 2 2 63.09 11.6
 -6 -2 -2 19.5 4.6
 -6 -2 -2 29.3 4.8
 -6 -2 -2 36.9 10.7
 -6 -2 -2 25.6 10.2
 -6 -2 -2 27.2 5.2
 6 2 2 9.1 5
 6 2 2 23.1 6.9
 6 2 2 28.4 5.3
 6 2 2 32.8 7.4
 -7 -2 -2 18.4 4.6
 -7 -2 -2 23.6 9
 -7 -2 -2 22.9 10.4
 7 2 2 15.5 6.2
 7 2 2 32.1 7.8
 7 2 2 20.6 6.3
 -8 -2 -2 -1.1 6.4
 -8 -2 -2 -3.9 6.8
 8 2 2 8.1 5.8
 8 2 2 6 5.1
 8 2 2 11.1 7.1
 -9 -2 -2 4.7 10.7
 -9 -2 -2 22.8 13.2
 9 2 2 16 8.5
 9 2 2 19.6 9.1
 9 2 2 5.1 7.1
 -10 -2 -2 27 14.7
 -10 -2 -2 12.6 12.6
 10 2 2 15.2 10.2
 10 2 2 17.8 9.2
 -11 -2 -2 3.9 12.8
 -11 -2 -2 8.8 15.4
 11 2 2 18.9 14.9
 11 2 2 17.3 9.4
 13 -3 -2 -18.2 8.5
 13 -3 -2 -6.2 8.6
 -13 3 2 6.8 8.2
 -13 3 2 16.9 14.8
 12 -3 -2 24.1 10.8
 12 -3 -2 3.8 7.8
 -12 3 2 0.9 14.2
 -12 3 2 -2.1 7.3
 11 -3 -2 2.9 12.2
 11 -3 -2 5.7 6.9
 11 -3 -2 19.8 7.7
 -11 3 2 -3.5 5.4
 -11 3 2 -2.4 10
 10 -3 -2 23 8.8
 10 -3 -2 29.4 8.6
 10 -3 -2 24.6 9.1
 10 -3 -2 14.5 4
 -10 3 2 4.2 10.3
 -10 3 2 15 6.3
 9 -3 -2 32.5 5.2
 9 -3 -2 50.59 11.4
 9 -3 -2 36.1 9.1
 9 -3 -2 44.1 8.6
 -9 3 2 34.2 7.8
 -9 3 2 8.1 11.1
 -9 3 2 27.7 7.3
 8 -3 -2 11.4 5.9
 8 -3 -2 13.6 4.6
 8 -3 -2 15.9 3.8
 8 -3 -2 13.5 5.8
 8 -3 -2 14 5.7
 -8 3 2 -0.9 4.6
 -8 3 2 13 6
 -8 3 2 13.3 7.1
 -8 3 2 -3.7 7.1
 7 -3 -2 93.79 10.8
 7 -3 -2 81.29 7.7
 7 -3 -2 83.59 16.7
 7 -3 -2 72.29 10.5
 7 -3 -2 89.59 13.5
 7 -3 -2 68.39 10
 7 -3 -2 75.49 6.5
 7 -3 -2 71.09 7.9
 7 -3 -2 82.79 11.6
 -7 3 2 72.59 7.8
 -7 3 2 75.09 10.1
 -7 3 2 82.89 7.9
 -7 3 2 69.39 7.7
 -7 3 2 89.19 11.1
 -7 3 2 52.49 14
 -7 3 2 45 8.4
 -7 3 2 44.7 10.8
 6 -3 -2 215.48 19.1
 6 -3 -2 210.78 20.1
 6 -3 -2 220.88 24.7
 6 -3 -2 215.98 17.2
 6 -3 -2 252.37 18.3
 6 -3 -2 227.58 19.8
 6 -3 -2 207.88 18.3
 6 -3 -2 238.68 21
 6 -3 -2 203.58 16.4
 6 -3 -2 191.38 17
 -6 3 2 232.38 18.9
 -6 3 2 225.28 16.8
 -6 3 2 206.68 18.4
 -6 3 2 188.08 17.7
 -6 3 2 136.99 20.8
 -6 3 2 207.08 17.2
 -6 3 2 210.18 17.3
 -6 3 2 218.48 19.4
 5 -3 -2 22.7 6.2
 5 -3 -2 22.3 4.4
 5 -3 -2 31.9 13.3
 5 -3 -2 48.5 7.8
 5 -3 -2 33.3 9.3
 5 -3 -2 24.6 7.3
 5 -3 -2 32.6 9.9
 5 -3 -2 25.2 4.8
 5 -3 -2 28.8 4.8
 5 -3 -2 26.4 5.5
 5 -3 -2 28.6 8.5
 -5 3 2 22.8 5.5
 -5 3 2 30.4 6
 -5 3 2 22.6 5.3
 -5 3 2 20.6 4.6
 -5 3 2 8.8 5.6
 -5 3 2 11.3 4.5
 -5 3 2 23.7 4.4
 -5 3 2 21.7 3
 4 -3 -2 500.15 34.8
 4 -3 -2 502.15 39.8
 4 -3 -2 546.15 36.7
 4 -3 -2 429.06 34
 4 -3 -2 466.25 34
 4 -3 -2 469.35 41.4
 4 -3 -2 406.06 35.3
 4 -3 -2 441.76 33.6
 -4 3 2 451.35 34
 -4 3 2 423.66 33.7
 -4 3 2 454.55 34.7
 -4 3 2 410.76 34.9
 -4 3 2 439.26 34.4
 -4 3 2 450.95 34
 3 -3 -2 156.08 13.3
 3 -3 -2 146.49 13
 3 -3 -2 170.38 13
 3 -3 -2 144.09 13.1
 3 -3 -2 168.38 14.3
 3 -3 -2 163.58 13.6
 -3 3 2 172.48 13.7
 -3 3 2 174.28 13.5
 -3 3 2 161.28 13
 -3 3 2 150.48 13.8
 -3 3 2 166.68 13.5
 -3 3 2 145.69 13.1
 2 -3 -2 18.4 3.6
 2 -3 -2 17.5 2.6
 2 -3 -2 26.4 4.5
 2 -3 -2 20.7 4.1
 2 -3 -2 17.5 3
 2 -3 -2 22.4 3.8
 2 -3 -2 21.7 3.6
 -2 3 2 18.8 5.9
 -2 3 2 21.1 3.7
 -2 3 2 22.5 3.8
 -2 3 2 24.7 4.4
 -2 3 2 26.2 4.1
 -2 3 2 24.2 4
 -2 3 2 20.7 3.1
 1 -3 -2 906.01 67.89
 1 -3 -2 982.8 67.19
 1 -3 -2 932.71 68.59
 1 -3 -2 951 68.49
 1 -3 -2 944.61 68.49
 1 -3 -2 932.11 68.69
 -1 3 2 969.9 67.19
 -1 3 2 955.4 68.09
 -1 3 2 965.7 68.49
 -1 3 2 1002.8 71.49
 -1 3 2 990.9 68.69
 -1 3 2 929.61 68.69
 -1 3 2 949.9 68.59
 -1 3 2 974.3 68.19
 0 -3 -2 860.11 62.49
 0 -3 -2 903.01 65.79
 0 -3 -2 814.22 62.29
 0 -3 -2 898.21 62.89
 0 -3 -2 823.12 62.19
 0 -3 -2 850.31 61.59
 0 -3 -2 908.41 65.09
 0 -3 -2 849.41 62.49
 0 -3 -2 858.91 62.39
 0 3 2 894.61 62.69
 0 3 2 889.71 62.49
 0 3 2 846.22 62.39
 0 3 2 895.81 62.39
 0 3 2 874.91 61.79
 0 3 2 842.42 62.09
 -1 -3 -2 6.2 2.9
 -1 -3 -2 4.3 2.4
 -1 -3 -2 8.6 2.7
 -1 -3 -2 5.1 3.7
 -1 -3 -2 6.9 2.2
 -1 -3 -2 4.1 1.8
 -1 -3 -2 3.8 2.2
 -1 -3 -2 0.3 1.8
 -1 -3 -2 6.9 4.1
 1 3 2 2 2.4
 1 3 2 3 2.6
 1 3 2 2.8 2.4
 1 3 2 4.9 2.8
 1 3 2 12.3 3.9
 1 3 2 5.2 3.4
 1 3 2 1.1 2.9
 -2 -3 -2 7.6 2
 -2 -3 -2 6.5 3
 -2 -3 -2 3.3 2.4
 -2 -3 -2 10.5 3.1
 -2 -3 -2 16.3 6
 -2 -3 -2 10.3 2.9
 -2 -3 -2 15.6 3.5
 -2 -3 -2 6.3 2.3
 2 3 2 7.7 2.3
 2 3 2 8.3 3.2
 2 3 2 8.6 2.7
 2 3 2 11.8 3.4
 2 3 2 11.8 4
 2 3 2 8 1
 2 3 2 7.1 3.2
 -3 -3 -2 -1.4 4.1
 -3 -3 -2 -0.1 1.8
 -3 -3 -2 1.1 1.9
 -3 -3 -2 3.7 2.4
 -3 -3 -2 -0.2 2.6
 -3 -3 -2 4.4 2
 -3 -3 -2 2.9 1.9
 -3 -3 -2 9.4 3.8
 3 3 2 2.7 1.4
 3 3 2 2 1.9
 3 3 2 3.8 2.5
 3 3 2 4.4 3.3
 3 3 2 -0.5 1.9
 3 3 2 1.2 1.8
 3 3 2 2.5 2.1
 3 3 2 3.3 3.2
 -4 -3 -2 885.71 65.89
 -4 -3 -2 909.21 65.49
 -4 -3 -2 883.31 64.99
 -4 -3 -2 909.21 65.89
 -4 -3 -2 1006.6 73.59
 -4 -3 -2 912.11 65.39
 -4 -3 -2 824.42 65.49
 4 3 2 918.51 65.79
 4 3 2 833.42 66.79
 4 3 2 925.01 64.39
 4 3 2 954.6 64.89
 4 3 2 933.21 67.39
 4 3 2 929.11 64.79
 4 3 2 923.01 67.39
 4 3 2 883.41 65.39
 -5 -3 -2 263.67 21.7
 -5 -3 -2 269.17 21
 -5 -3 -2 232.78 21.4
 -5 -3 -2 264.97 29
 5 3 2 254.37 23.7
 5 3 2 293.97 20.7
 5 3 2 258.17 23.6
 5 3 2 284.67 23.4
 -6 -3 -2 6.3 3.4
 -6 -3 -2 17.8 9.3
 -6 -3 -2 15.3 8.8
 6 3 2 26.1 6.8
 6 3 2 20.9 6.3
 6 3 2 23.1 7.1
 -7 -3 -2 88.29 11.6
 -7 -3 -2 97.49 19.6
 -7 -3 -2 96.69 20.1
 7 3 2 80.79 13
 7 3 2 89.09 14.3
 7 3 2 73.19 13.3
 -8 -3 -2 31.7 14.4
 -8 -3 -2 33.4 15
 8 3 2 36 9.8
 8 3 2 23.8 8.4
 8 3 2 20.4 7.1
 -9 -3 -2 -1.1 8.1
 -9 -3 -2 7.4 12.1
 9 3 2 -1.3 7.6
 9 3 2 8.2 6.2
 9 3 2 19.3 9.2
 -10 -3 -2 7.1 12.4
 10 3 2 8.1 7.9
 10 3 2 -1.1 9.1
 13 -4 -2 -9 9.2
 13 -4 -2 -15.8 6.6
 -13 4 2 -10.2 7.4
 12 -4 -2 7.4 9.8
 12 -4 -2 -9.9 5.9
 12 -4 -2 2.4 8.7
 -12 4 2 -6.7 13.7
 -12 4 2 9.4 9.3
 11 -4 -2 53.29 10.1
 11 -4 -2 50.09 11.9
 11 -4 -2 48.1 13.6
 -11 4 2 10.8 11.4
 -11 4 2 51.79 10.9
 10 -4 -2 4.4 5.9
 10 -4 -2 6.7 6.8
 10 -4 -2 5.5 7.1
 -10 4 2 -0.1 4
 -10 4 2 1.5 9.1
 9 -4 -2 42.2 10.6
 9 -4 -2 63.09 13.5
 9 -4 -2 59.79 10.1
 9 -4 -2 29.7 6.2
 -9 4 2 52.09 9.5
 -9 4 2 44.6 8.8
 -9 4 2 18.9 10.1
 8 -4 -2 30.7 8.5
 8 -4 -2 22.5 7.8
 8 -4 -2 30.1 9.9
 8 -4 -2 29.1 6.5
 8 -4 -2 21.3 4.6
 -8 4 2 31.7 6.7
 -8 4 2 29.4 6.8
 -8 4 2 6.2 7.4
 7 -4 -2 174.38 13.5
 7 -4 -2 168.88 15.9
 7 -4 -2 165.78 17.6
 7 -4 -2 165.28 14.6
 7 -4 -2 185.98 19
 7 -4 -2 197.88 21.2
 7 -4 -2 208.58 24.2
 -7 4 2 193.08 16.3
 -7 4 2 115.09 14.8
 -7 4 2 167.48 15.6
 -7 4 2 167.28 14.8
 -7 4 2 146.89 15.4
 6 -4 -2 8.8 4.7
 6 -4 -2 6.4 3.8
 6 -4 -2 16.5 6.2
 6 -4 -2 4.5 2.7
 6 -4 -2 5 5.9
 6 -4 -2 17.3 9.5
 6 -4 -2 9.5 2.8
 6 -4 -2 7.7 3.1
 6 -4 -2 9 4.1
 6 -4 -2 7.6 3
 -6 4 2 -1 3.2
 -6 4 2 9.1 3.3
 -6 4 2 7.4 4.5
 -6 4 2 2.5 3.9
 -6 4 2 10.6 3.2
 -6 4 2 5.7 4.2
 -6 4 2 -0.1 4.9
 5 -4 -2 100.09 11
 5 -4 -2 93.09 10.5
 5 -4 -2 123.19 15.8
 5 -4 -2 101.29 9.5
 5 -4 -2 96.79 17.8
 5 -4 -2 107.89 12.3
 5 -4 -2 114.69 12.4
 5 -4 -2 106.19 9.6
 5 -4 -2 108.29 11.3
 -5 4 2 100.59 10.1
 -5 4 2 89.59 9.6
 -5 4 2 108.09 10.5
 -5 4 2 82.59 11
 -5 4 2 97.79 10.2
 -5 4 2 96.49 11.3
 4 -4 -2 32.3 7.3
 4 -4 -2 32.7 5.7
 4 -4 -2 31.7 6.5
 4 -4 -2 3.2 8.2
 4 -4 -2 40.4 7.1
 4 -4 -2 28.4 5
 4 -4 -2 26.2 11
 4 -4 -2 29.7 5
 4 -4 -2 30.6 4.8
 -4 4 2 29.3 6.1
 -4 4 2 28.4 4.7
 -4 4 2 30.6 5.6
 -4 4 2 35.9 5.9
 -4 4 2 27.2 5.2
 -4 4 2 34.3 5.6
 3 -4 -2 571.94 41.7
 3 -4 -2 546.55 39.2
 3 -4 -2 574.44 41.1
 3 -4 -2 537.15 40.3
 3 -4 -2 548.15 42.4
 3 -4 -2 541.95 40.9
 3 -4 -2 549.54 41.7
 3 -4 -2 528.75 40.9
 -3 4 2 570.94 41.4
 -3 4 2 534.95 41
 -3 4 2 580.64 40.4
 -3 4 2 537.95 44.7
 -3 4 2 572.64 41.3
 -3 4 2 549.74 41.4
 -3 4 2 555.94 41.1
 2 -4 -2 9.6 3.7
 2 -4 -2 11.6 4.1
 2 -4 -2 10.7 3.4
 2 -4 -2 10.6 3.3
 2 -4 -2 14.2 3.9
 2 -4 -2 8.1 3.4
 2 -4 -2 8.5 2.3
 2 -4 -2 -4.9 6
 2 -4 -2 7.6 2.5
 -2 4 2 5.8 3
 -2 4 2 3.4 3.1
 -2 4 2 11.8 3.7
 -2 4 2 9.5 3
 -2 4 2 12.4 3.7
 -2 4 2 9.3 2.4
 -2 4 2 7.2 5.1
 1 -4 -2 1493.95 108.59
 1 -4 -2 1554.44 108.59
 1 -4 -2 1481.05 108.59
 1 -4 -2 1578.84 106.79
 1 -4 -2 1536.65 108.19
 1 -4 -2 1466.35 107.69
 1 -4 -2 1485.05 108.39
 1 -4 -2 1286.47 111.49
 1 -4 -2 1558.24 110.49
 -1 4 2 1550.34 108.09
 -1 4 2 1590.34 108.79
 -1 4 2 1542.65 107.79
 -1 4 2 1555.94 108.49
 -1 4 2 1540.95 108.49
 -1 4 2 1509.55 106.59
 -1 4 2 1595.14 108.69
 -1 4 2 1582.94 111.89
 0 -4 -2 140.09 12.9
 0 -4 -2 127.09 12.1
 0 -4 -2 157.08 12.2
 0 -4 -2 149.49 13
 0 -4 -2 144.49 13.1
 0 -4 -2 144.29 12.9
 0 -4 -2 145.19 12.8
 0 -4 -2 152.88 15.9
 0 -4 -2 140.59 15
 0 4 2 137.89 17.9
 0 4 2 136.29 12.6
 0 4 2 142.69 12.2
 0 4 2 149.19 12.9
 0 4 2 147.79 13
 0 4 2 136.79 12.1
 0 4 2 139.29 10.4
 -1 -4 -2 311.67 23.8
 -1 -4 -2 312.67 24.7
 -1 -4 -2 301.87 24.7
 -1 -4 -2 311.77 28.4
 -1 -4 -2 290.97 24.4
 -1 -4 -2 319.07 25.8
 -1 -4 -2 333.37 24.8
 -1 -4 -2 297.07 28
 1 4 2 321.47 24.7
 1 4 2 324.97 24.7
 1 4 2 305.77 23.9
 1 4 2 321.27 24.9
 1 4 2 295.07 24.3
 1 4 2 332.47 24.8
 -2 -4 -2 453.05 36.6
 -2 -4 -2 404.76 30.9
 -2 -4 -2 367.26 31.8
 -2 -4 -2 385.86 31
 -2 -4 -2 400.06 30
 -2 -4 -2 384.06 30.8
 -2 -4 -2 416.66 32.9
 -2 -4 -2 398.96 31
 2 4 2 411.06 30.9
 2 4 2 400.26 30
 2 4 2 409.16 30.9
 2 4 2 405.36 30.8
 2 4 2 388.66 31.8
 2 4 2 413.76 31.2
 2 4 2 396.56 31
 -3 -4 -2 537.45 42.3
 -3 -4 -2 548.75 42.3
 -3 -4 -2 517.05 41.1
 -3 -4 -2 571.04 42.3
 -3 -4 -2 579.24 48.3
 -3 -4 -2 577.64 42.9
 -3 -4 -2 540.65 41.8
 3 4 2 523.95 41.8
 3 4 2 566.54 41.3
 3 4 2 583.24 42
 3 4 2 592.04 41.8
 3 4 2 571.24 43.5
 3 4 2 570.64 43.5
 3 4 2 598.44 43
 -4 -4 -2 -1.9 5
 -4 -4 -2 9.9 4
 -4 -4 -2 -1.5 2.2
 -4 -4 -2 -1.4 2.3
 4 4 2 -1.2 4.3
 4 4 2 8.7 3.3
 4 4 2 6.4 4.2
 4 4 2 -1.4 2.9
 4 4 2 -0.6 3.5
 4 4 2 3.8 3.1
 -5 -4 -2 358.96 28.8
 -5 -4 -2 365.86 27.8
 -5 -4 -2 339.87 36.2
 5 4 2 380.36 30.5
 5 4 2 330.77 29.9
 5 4 2 348.87 29.7
 -6 -4 -2 34.8 12.2
 -6 -4 -2 25.9 11.3
 -6 -4 -2 14.9 5.7
 6 4 2 20.7 6.5
 6 4 2 16.9 7
 6 4 2 21.3 8.7
 -7 -4 -2 27.1 7.1
 -7 -4 -2 30.8 13.8
 -7 -4 -2 25.6 11.8
 7 4 2 29.6 8.7
 7 4 2 27.2 8.7
 7 4 2 27.8 8.5
 -8 -4 -2 92.39 22.2
 -8 -4 -2 59.29 20.4
 8 4 2 68.49 12.6
 8 4 2 74.29 14.1
 8 4 2 87.89 14.9
 -9 -4 -2 -3 12.1
 9 4 2 -42 11.2
 9 4 2 20.5 11.5
 -10 -4 -2 -3.4 13.8
 -10 -4 -2 8.1 15
 10 4 2 -4.4 11.3
 13 -5 -2 6.3 10.4
 13 -5 -2 9.4 11.3
 -13 5 2 1.7 6.1
 12 -5 -2 23 10.8
 12 -5 -2 20.4 14.1
 12 -5 -2 15.3 10.3
 -12 5 2 9.6 6.8
 11 -5 -2 16.1 10.8
 11 -5 -2 9 6.7
 11 -5 -2 5.5 8.6
 -11 5 2 -6.7 11.4
 -11 5 2 21.7 7.8
 10 -5 -2 14.2 8.4
 10 -5 -2 7.5 4.9
 10 -5 -2 6.3 7
 -10 5 2 -10.3 7.4
 -10 5 2 12.9 6.9
 9 -5 -2 16.8 4.5
 9 -5 -2 20.7 7.1
 9 -5 -2 35.7 10.3
 -9 5 2 -9.5 8.3
 -9 5 2 24.5 7.8
 -9 5 2 23.3 6.5
 8 -5 -2 72.69 16.6
 8 -5 -2 61.29 8.4
 8 -5 -2 56.59 12.4
 8 -5 -2 71.19 10.5
 -8 5 2 60.19 9.7
 -8 5 2 71.79 10.8
 7 -5 -2 78.49 14.3
 7 -5 -2 91.09 9.1
 7 -5 -2 84.29 20.7
 7 -5 -2 69.59 21.8
 7 -5 -2 79.69 11.2
 7 -5 -2 96.69 9.7
 -7 5 2 101.69 12.8
 -7 5 2 60.59 9.7
 -7 5 2 93.49 11.8
 -7 5 2 83.49 11.1
 6 -5 -2 67.79 8
 6 -5 -2 44.4 10
 6 -5 -2 58.49 10.2
 6 -5 -2 54.79 7.7
 6 -5 -2 65.29 15.5
 6 -5 -2 74.49 10.7
 6 -5 -2 74.09 19
 6 -5 -2 65.49 8.8
 -6 5 2 88.29 10
 -6 5 2 64.09 9.2
 -6 5 2 56.39 8.5
 -6 5 2 65.09 9.5
 5 -5 -2 135.39 16.3
 5 -5 -2 168.48 16.7
 5 -5 -2 169.18 14.9
 5 -5 -2 181.78 16.3
 5 -5 -2 129.79 24.2
 5 -5 -2 181.18 14.9
 5 -5 -2 177.98 17.8
 5 -5 -2 175.48 15
 5 -5 -2 170.88 15.1
 -5 5 2 191.98 15.8
 -5 5 2 190.58 15.3
 -5 5 2 169.58 15.5
 -5 5 2 177.18 15.5
 -5 5 2 157.08 16.3
 -5 5 2 168.38 15.1
 4 -5 -2 304.77 21.7
 4 -5 -2 262.07 21
 4 -5 -2 269.77 21.5
 4 -5 -2 240.38 22.3
 4 -5 -2 238.58 22.3
 4 -5 -2 266.67 18.9
 4 -5 -2 254.87 21
 4 -5 -2 267.17 23.7
 -4 5 2 284.17 22
 -4 5 2 275.47 21.1
 -4 5 2 263.97 21.6
 -4 5 2 274.47 21.9
 -4 5 2 236.48 24.9
 -4 5 2 273.07 21.7
 -4 5 2 235.18 22.4
 -4 5 2 265.87 21.9
 3 -5 -2 605.74 44.9
 3 -5 -2 577.54 45.2
 3 -5 -2 560.34 45.5
 3 -5 -2 597.24 43.9
 3 -5 -2 606.24 44.9
 3 -5 -2 546.25 45.2
 3 -5 -2 617.44 45.8
 -3 5 2 598.64 45.1
 -3 5 2 639.64 45.5
 -3 5 2 612.74 45.2
 -3 5 2 566.04 44.8
 -3 5 2 607.34 43.9
 -3 5 2 617.34 45.4
 -3 5 2 684.23 49.1
 2 -5 -2 66.39 6.4
 2 -5 -2 56.19 8.7
 2 -5 -2 61.09 8.2
 2 -5 -2 65.99 8.8
 2 -5 -2 55.89 7.7
 2 -5 -2 71.59 8.8
 2 -5 -2 61.89 7.1
 2 -5 -2 39.5 10.5
 -2 5 2 55.99 6.2
 -2 5 2 72.69 7.9
 -2 5 2 54.69 7.7
 -2 5 2 73.19 9.1
 -2 5 2 78.39 12.4
 -2 5 2 78.39 6.8
 -2 5 2 65.69 8.6
 -2 5 2 70.39 9.2
 1 -5 -2 67.39 7.7
 1 -5 -2 76.09 9.7
 1 -5 -2 75.09 8
 1 -5 -2 64.69 7.5
 1 -5 -2 68.09 8.9
 1 -5 -2 85.89 19.1
 1 -5 -2 64.29 8.5
 1 -5 -2 73.69 10
 -1 5 2 64.49 9.1
 -1 5 2 62.49 8.4
 -1 5 2 54.89 8.7
 -1 5 2 67.39 8.7
 -1 5 2 67.19 8.8
 -1 5 2 74.79 7.3
 0 -5 -2 300.47 25.7
 0 -5 -2 272.57 22
 0 -5 -2 256.77 21.9
 0 -5 -2 277.77 22.6
 0 -5 -2 259.67 25.5
 0 -5 -2 258.57 21.1
 0 -5 -2 266.47 22.1
 0 -5 -2 256.57 22
 0 5 2 253.17 21
 0 5 2 263.57 22.1
 0 5 2 272.57 19.2
 0 5 2 253.07 21.4
 0 5 2 274.27 22.2
 0 5 2 277.67 22.4
 0 5 2 265.07 21.8
 -1 -5 -2 117.19 12.2
 -1 -5 -2 139.29 16.5
 -1 -5 -2 110.19 15.1
 -1 -5 -2 126.59 12.2
 -1 -5 -2 124.39 13.3
 -1 -5 -2 120.99 12.3
 -1 -5 -2 124.19 12.1
 -1 -5 -2 121.09 11.3
 -1 -5 -2 128.69 12.1
 1 5 2 130.49 13.2
 1 5 2 127.99 12.2
 1 5 2 134.09 12.4
 1 5 2 134.99 11.7
 1 5 2 135.99 12
 1 5 2 123.49 12.4
 1 5 2 118.19 12.4
 -2 -5 -2 86.39 8.9
 -2 -5 -2 67.89 9
 -2 -5 -2 62.09 13.6
 -2 -5 -2 57.09 8.9
 -2 -5 -2 66.89 7.6
 -2 -5 -2 81.59 10.1
 2 5 2 80.09 9.6
 2 5 2 76.49 10.3
 2 5 2 81.19 10.1
 2 5 2 71.99 9.3
 2 5 2 79.79 10.2
 2 5 2 78.19 11.2
 2 5 2 68.19 7.8
 -3 -5 -2 23.2 10.1
 -3 -5 -2 27.6 6.6
 -3 -5 -2 35.4 6.3
 3 5 2 25.3 5.7
 3 5 2 30.1 6.5
 3 5 2 43.1 7.6
 3 5 2 38.8 8.2
 3 5 2 36.1 8
 3 5 2 31.4 7.7
 3 5 2 21.7 7.9
 -4 -5 -2 21.6 5.9
 -4 -5 -2 21.6 5.4
 -4 -5 -2 31.7 10.1
 4 5 2 21.1 5
 4 5 2 11.9 5.6
 4 5 2 22 6.7
 4 5 2 14.6 5.4
 -5 -5 -2 87.79 12.5
 -5 -5 -2 87.99 22
 5 5 2 77.19 12.6
 5 5 2 76.49 11.9
 -6 -5 -2 -2.4 4.3
 -6 -5 -2 2.6 7.8
 -6 -5 -2 -0.6 9.7
 6 5 2 -5 6.5
 6 5 2 -0.1 5.3
 6 5 2 2.1 6.2
 -7 -5 -2 0.7 5.7
 -7 -5 -2 -5.5 9.4
 -7 -5 -2 2.7 9.3
 7 5 2 -5.1 5.9
 7 5 2 0.8 7.3
 7 5 2 10.7 6
 -8 -5 -2 6 11.9
 -8 -5 -2 7.1 9.8
 8 5 2 25 11.2
 8 5 2 0.9 9.1
 8 5 2 15 7.8
 -9 -5 -2 12.4 14.9
 -9 -5 -2 12.7 15.9
 9 5 2 20.1 9.7
 9 5 2 4.8 12.5
 13 -6 -2 -4.1 7.3
 13 -6 -2 16.6 15.7
 -13 6 2 -2.1 10.1
 12 -6 -2 -6 8
 12 -6 -2 3.3 12.2
 11 -6 -2 11.3 7.1
 11 -6 -2 4.4 9.2
 -11 6 2 2.6 6.3
 10 -6 -2 10.1 6.3
 10 -6 -2 35.1 11.2
 -10 6 2 23.8 8.2
 -10 6 2 -1.3 7.4
 9 -6 -2 2.8 5.1
 9 -6 -2 3.6 3.8
 9 -6 -2 20.3 9.9
 -9 6 2 7.4 9.5
 -9 6 2 6.7 5.4
 -9 6 2 8.9 5
 8 -6 -2 113.99 15.2
 8 -6 -2 131.19 13.2
 8 -6 -2 160.48 21.3
 8 -6 -2 189.78 29.7
 -8 6 2 116.49 15.8
 -8 6 2 135.19 13.9
 7 -6 -2 21.7 13.1
 7 -6 -2 12.2 7.3
 7 -6 -2 14 3.7
 7 -6 -2 14.5 4.7
 -7 6 2 0.6 6.5
 -7 6 2 9.3 4.7
 -7 6 2 4.7 5.5
 6 -6 -2 495.55 44.6
 6 -6 -2 545.95 41.3
 6 -6 -2 548.75 40.7
 6 -6 -2 496.25 40.7
 6 -6 -2 500.05 50.49
 6 -6 -2 552.44 43.7
 6 -6 -2 508.15 42.2
 6 -6 -2 624.74 54.39
 -6 6 2 562.44 41.7
 -6 6 2 548.75 42.4
 5 -6 -2 74.59 11.9
 5 -6 -2 31.7 12.4
 5 -6 -2 56.69 7.9
 5 -6 -2 49.3 9.9
 5 -6 -2 55.39 7.8
 5 -6 -2 68.29 10.2
 5 -6 -2 63.49 8.4
 -5 6 2 45.5 8.1
 -5 6 2 52.49 7.8
 -5 6 2 64.59 12.9
 -5 6 2 41.3 8.1
 4 -6 -2 264.67 24.3
 4 -6 -2 259.47 22.1
 4 -6 -2 255.27 23.6
 4 -6 -2 285.57 22.4
 4 -6 -2 241.28 23.1
 4 -6 -2 245.88 21.4
 4 -6 -2 282.77 22.3
 -4 6 2 254.67 22.4
 -4 6 2 252.47 22.2
 -4 6 2 272.97 22.9
 -4 6 2 332.97 27.5
 -4 6 2 281.67 23.1
 -4 6 2 260.17 23.7
 3 -6 -2 7.2 5.4
 3 -6 -2 14 4.4
 3 -6 -2 23.1 6.8
 3 -6 -2 18.4 5.4
 3 -6 -2 17.9 4.9
 3 -6 -2 13.5 3.5
 3 -6 -2 16.4 4.2
 -3 6 2 21.2 5.7
 -3 6 2 18.5 3.5
 -3 6 2 23.9 7
 -3 6 2 12.9 5.1
 -3 6 2 16 3.6
 -3 6 2 21.5 5.6
 2 -6 -2 32.6 10.3
 2 -6 -2 67.69 10.1
 2 -6 -2 50.19 9.7
 2 -6 -2 61.39 8.5
 2 -6 -2 55.59 7.8
 2 -6 -2 55.09 9.6
 2 -6 -2 61.39 8.5
 2 -6 -2 64.69 6.4
 -2 6 2 63.49 6.5
 -2 6 2 56.89 8.5
 -2 6 2 58.79 6.2
 -2 6 2 49.1 8.3
 -2 6 2 58.59 9
 1 -6 -2 73.69 9.6
 1 -6 -2 48.5 12.1
 1 -6 -2 67.99 11.4
 1 -6 -2 67.49 8.3
 1 -6 -2 56.09 7.7
 1 -6 -2 62.09 8.8
 1 -6 -2 75.09 10.5
 -1 6 2 59.39 6.7
 -1 6 2 54.89 5.8
 -1 6 2 53.09 8.4
 -1 6 2 65.19 9.5
 -1 6 2 60.79 9.7
 0 -6 -2 466.65 35.7
 0 -6 -2 426.36 35.8
 0 -6 -2 442.96 36.3
 0 -6 -2 494.85 36
 0 -6 -2 455.05 39.5
 0 -6 -2 424.26 35.6
 0 6 2 467.25 36.2
 0 6 2 452.35 36
 0 6 2 468.45 34.5
 0 6 2 460.85 35.2
 -1 -6 -2 245.08 25.1
 -1 -6 -2 215.68 20.4
 -1 -6 -2 223.88 19.7
 -1 -6 -2 240.68 20.5
 -1 -6 -2 236.48 20.5
 1 6 2 240.78 21.5
 1 6 2 243.48 19.7
 1 6 2 218.68 19.3
 1 6 2 222.08 20.4
 -2 -6 -2 185.98 18.1
 -2 -6 -2 225.08 19.6
 -2 -6 -2 220.78 25
 -2 -6 -2 185.38 18.5
 2 6 2 196.78 19
 2 6 2 227.88 20.5
 2 6 2 226.58 18.3
 2 6 2 216.78 18.5
 -3 -6 -2 5.2 4.2
 -3 -6 -2 4.1 3.7
 -3 -6 -2 5.7 6
 3 6 2 6.1 4.5
 3 6 2 0.1 4.5
 3 6 2 3.5 4.2
 3 6 2 3.2 4.7
 -4 -6 -2 318.27 27.4
 -4 -6 -2 343.87 40.1
 -4 -6 -2 287.87 26.2
 4 6 2 303.37 28.5
 4 6 2 334.97 27.4
 4 6 2 319.17 30.2
 -5 -6 -2 6.8 7.8
 -5 -6 -2 4.3 5.6
 5 6 2 17.7 8.1
 5 6 2 12.8 8.3
 -6 -6 -2 -1.7 10.3
 -6 -6 -2 7.2 4.4
 -6 -6 -2 6.3 9.8
 6 6 2 2.6 7.4
 6 6 2 5.4 5.7
 6 6 2 -4.4 6.6
 -7 -6 -2 -1.1 5.6
 -7 -6 -2 7.9 12.7
 -7 -6 -2 5.8 12.9
 7 6 2 7.6 7.1
 7 6 2 0.2 7
 7 6 2 6.9 10
 -8 -6 -2 -17.2 11.2
 -8 -6 -2 8 13.2
 8 6 2 -12.7 12
 8 6 2 31.4 10.8
 12 -7 -2 3.8 8.1
 12 -7 -2 -12.8 10.3
 -12 7 2 -1.4 8.7
 11 -7 -2 51.29 10.9
 11 -7 -2 63.29 15.7
 -11 7 2 42.3 12.4
 10 -7 -2 12.2 7.6
 10 -7 -2 10.3 9.4
 -10 7 2 24.1 8.1
 9 -7 -2 23.4 9.8
 9 -7 -2 19.4 5.7
 -9 7 2 -2.8 7.4
 -9 7 2 3.3 6.4
 -9 7 2 -2 5.1
 8 -7 -2 0.5 8.1
 8 -7 -2 34.6 24.9
 8 -7 -2 8.4 4.6
 8 -7 -2 8.5 5.3
 -8 7 2 7.9 6.5
 -8 7 2 -3.3 4.9
 -8 7 2 8.7 5.5
 7 -7 -2 3.2 4.4
 7 -7 -2 11.7 7.6
 7 -7 -2 10.2 5.5
 -7 7 2 0.3 5.1
 -7 7 2 1.1 4.9
 -7 7 2 5.1 7.7
 6 -7 -2 12.2 5.3
 6 -7 -2 16.6 8.2
 6 -7 -2 3.9 5.3
 6 -7 -2 8.3 4.1
 6 -7 -2 12.1 4.7
 6 -7 -2 50.29 16.8
 -6 7 2 13.2 5.3
 -6 7 2 6.4 5.9
 -6 7 2 21.4 9.1
 5 -7 -2 21.2 8.2
 5 -7 -2 15 5.1
 5 -7 -2 8.9 4.2
 5 -7 -2 16.7 7.4
 5 -7 -2 8.1 12.5
 5 -7 -2 31.9 6.4
 -5 7 2 19.3 5.6
 -5 7 2 22.7 8.1
 -5 7 2 23 6.6
 -5 7 2 22.7 7.3
 4 -7 -2 126.19 13.9
 4 -7 -2 133.49 15
 4 -7 -2 137.59 18
 4 -7 -2 153.18 14.5
 4 -7 -2 119.79 18.1
 -4 7 2 130.29 12.2
 -4 7 2 157.18 15.5
 -4 7 2 148.89 15.8
 -4 7 2 173.58 19.9
 -4 7 2 131.79 14.6
 -4 7 2 133.89 13
 3 -7 -2 107.39 14.5
 3 -7 -2 70.79 10.7
 3 -7 -2 84.09 13.8
 3 -7 -2 82.79 9.7
 3 -7 -2 110.99 13
 3 -7 -2 108.29 11.8
 -3 7 2 80.09 9
 -3 7 2 89.79 12.8
 -3 7 2 124.69 13
 -3 7 2 106.59 13.3
 -3 7 2 115.79 15.3
 2 -7 -2 441.06 36.3
 2 -7 -2 414.76 36.3
 2 -7 -2 456.15 35.2
 2 -7 -2 402.76 35.2
 2 -7 -2 463.95 38.1
 -2 7 2 460.25 36.2
 -2 7 2 403.96 35.3
 -2 7 2 454.35 33.2
 -2 7 2 466.55 35.8
 1 -7 -2 -2 3.4
 1 -7 -2 -4.8 5.2
 1 -7 -2 3.1 6.4
 1 -7 -2 20.1 6.7
 1 -7 -2 5.1 7.8
 -1 7 2 -2.4 3.9
 -1 7 2 6.1 4.1
 -1 7 2 -5.4 3.3
 -1 7 2 3.9 2.8
 0 -7 -2 -0.9 3.3
 0 -7 -2 -1 3.9
 0 -7 -2 -2.6 2.9
 0 -7 -2 2.8 5.6
 0 7 2 1.8 4.4
 0 7 2 -2.2 2.4
 0 7 2 3.7 4.6
 -1 -7 -2 -0.4 3.6
 -1 -7 -2 9.1 5
 -1 -7 -2 7.6 6.9
 -1 -7 -2 9.7 5.6
 1 7 2 5.2 3.5
 1 7 2 12.1 4.9
 1 7 2 10 4.8
 1 7 2 8 5.7
 -2 -7 -2 37.9 8.8
 -2 -7 -2 70.19 10.6
 -2 -7 -2 56.59 15.6
 2 7 2 66.19 10.2
 2 7 2 63.69 10
 2 7 2 50.49 11.4
 2 7 2 72.49 11.5
 -3 -7 -2 68.29 11.6
 -3 -7 -2 48.6 16.6
 -3 -7 -2 82.29 12.4
 3 7 2 82.09 11.6
 3 7 2 81.09 12
 3 7 2 74.99 12.9
 -4 -7 -2 50.79 17
 -4 -7 -2 35.6 9.1
 4 7 2 51.39 11.2
 4 7 2 48.3 9.2
 4 7 2 40.8 10.9
 -5 -7 -2 36.1 15.3
 5 7 2 32 8.5
 5 7 2 31.7 9.7
 5 7 2 3.2 7.1
 -6 -7 -2 57.49 19.4
 -6 -7 -2 43.8 11.8
 -6 -7 -2 61.09 20.3
 6 7 2 75.59 13.8
 6 7 2 47.3 12.8
 6 7 2 49.9 14.3
 -7 -7 -2 5.3 15.3
 -7 -7 -2 0.7 9.2
 -7 -7 -2 -1.1 6.7
 7 7 2 4.4 8.3
 7 7 2 16.2 8.5
 7 7 2 6.4 11.8
 12 -8 -2 -1.4 8.7
 12 -8 -2 18.7 12.6
 -12 8 2 -5.3 6.8
 11 -8 -2 15.8 8.8
 -11 8 2 24.4 11.5
 10 -8 -2 10.9 10.4
 10 -8 -2 19.4 7.7
 -10 8 2 -2.9 7.3
 -10 8 2 11.7 7.2
 9 -8 -2 17.2 9.6
 9 -8 -2 5.9 5.9
 -9 8 2 12.3 8.6
 -9 8 2 2.9 5.9
 8 -8 -2 43.6 12
 8 -8 -2 28 22.6
 8 -8 -2 16.9 6.5
 -8 8 2 23.3 8
 7 -8 -2 183.58 21.5
 7 -8 -2 175.18 17.1
 7 -8 -2 179.08 17.4
 -7 8 2 171.58 18.9
 -7 8 2 163.68 18.1
 -7 8 2 172.28 22.3
 6 -8 -2 26.1 6.6
 6 -8 -2 30.4 7.2
 6 -8 -2 35.1 11.4
 6 -8 -2 22.4 6.6
 -6 8 2 28.1 8.5
 -6 8 2 28.7 9.6
 -6 8 2 44.5 13.4
 5 -8 -2 26.8 9.3
 5 -8 -2 32.1 6.7
 5 -8 -2 27.9 8.9
 5 -8 -2 29.2 6.9
 5 -8 -2 8.1 4.8
 -5 8 2 25.9 6.4
 -5 8 2 19.8 6.7
 -5 8 2 19.3 6.9
 -5 8 2 39.6 11.2
 4 -8 -2 23.8 5.2
 4 -8 -2 16.3 6.1
 4 -8 -2 17.7 5.7
 4 -8 -2 25 8.5
 4 -8 -2 17 6.8
 -4 8 2 37.5 8.3
 -4 8 2 28.3 9.9
 -4 8 2 8.3 5.2
 -4 8 2 13.6 6.5
 3 -8 -2 182.98 20.4
 3 -8 -2 196.38 20.7
 3 -8 -2 207.38 19.6
 3 -8 -2 191.68 18.8
 -3 8 2 219.18 20.2
 -3 8 2 217.68 20
 -3 8 2 205.18 19.7
 2 -8 -2 99.09 14.6
 2 -8 -2 116.69 16.5
 2 -8 -2 107.19 15.7
 2 -8 -2 100.59 13.8
 2 -8 -2 89.29 12.6
 -2 8 2 105.39 13.9
 -2 8 2 115.69 14.1
 1 -8 -2 -1.2 4.1
 1 -8 -2 5.8 7.7
 1 -8 -2 0.4 5.6
 1 -8 -2 7.2 6
 -1 8 2 -8.4 3.9
 -1 8 2 -3 4.3
 0 -8 -2 17.8 8.1
 0 -8 -2 11.3 6.8
 0 -8 -2 2 10.8
 0 8 2 3.3 5.6
 0 8 2 14.2 7.3
 -1 -8 -2 284.77 27.5
 -1 -8 -2 298.37 33.1
 -1 -8 -2 285.47 27.3
 1 8 2 322.67 27.7
 1 8 2 296.37 26.3
 1 8 2 375.16 31.4
 -2 -8 -2 43.5 9.4
 -2 -8 -2 43.1 14.4
 -2 -8 -2 48.4 9.6
 2 8 2 37.3 8.7
 2 8 2 34.3 9.4
 -3 -8 -2 8.9 6.6
 -3 -8 -2 18.4 8.2
 -3 -8 -2 18.1 13
 3 8 2 8.6 7.1
 3 8 2 3.3 5.5
 -4 -8 -2 8 6.7
 -4 -8 -2 -5.2 10.2
 4 8 2 8.6 8.2
 4 8 2 -4.2 6.3
 -5 -8 -2 15 8.6
 -5 -8 -2 13.4 13.5
 5 8 2 16.5 9.3
 5 8 2 -3.6 11.2
 -6 -8 -2 13.3 11.7
 -6 -8 -2 6.1 14.5
 6 8 2 0.6 13.1
 6 8 2 1.5 8.7
 11 -9 -2 1.3 10.1
 11 -9 -2 6.5 7.9
 -11 9 2 -7.8 9.6
 10 -9 -2 24.2 8.6
 10 -9 -2 18.6 13.4
 -10 9 2 11.5 9
 -10 9 2 -3.2 6.9
 9 -9 -2 26.5 8.4
 9 -9 -2 38.5 11.5
 -9 9 2 30.5 10.5
 -9 9 2 25.9 9.2
 8 -9 -2 89.59 29.3
 8 -9 -2 10.9 6.1
 8 -9 -2 -4.9 8.3
 -8 9 2 -0.6 6.6
 -8 9 2 0.5 6.2
 7 -9 -2 26.1 9.8
 7 -9 -2 19.2 6.8
 7 -9 -2 34.1 21.8
 -7 9 2 32 10.3
 -7 9 2 21.7 7.9
 6 -9 -2 19.6 6.5
 6 -9 -2 35.1 11.1
 6 -9 -2 25.3 7.2
 6 -9 -2 25.6 6.9
 -6 9 2 21 7.5
 -6 9 2 31.3 12
 -6 9 2 33.7 10
 5 -9 -2 45.2 9.4
 5 -9 -2 60.29 10.2
 5 -9 -2 66.49 13.6
 5 -9 -2 56.99 15.4
 -5 9 2 60.99 11.5
 -5 9 2 45.3 12.6
 -5 9 2 60.39 10.7
 -5 9 2 51.19 10.7
 4 -9 -2 90.39 12.5
 4 -9 -2 98.69 13.9
 4 -9 -2 74.29 13.8
 4 -9 -2 70.29 14.5
 -4 9 2 73.79 13.2
 -4 9 2 100.69 14.1
 -4 9 2 110.29 15
 3 -9 -2 28.6 10.1
 3 -9 -2 23 7.9
 3 -9 -2 11.3 8.3
 -3 9 2 36 9.1
 -3 9 2 43 9.2
 2 -9 -2 30 8.2
 2 -9 -2 15.9 7.7
 2 -9 -2 39.4 9.8
 -2 9 2 26 8.1
 -2 9 2 24 8.2
 1 -9 -2 106.39 15.6
 1 -9 -2 122.79 18.2
 1 -9 -2 144.49 20.6
 -1 9 2 103.79 15.7
 -1 9 2 134.09 16
 0 -9 -2 1.6 9
 0 -9 -2 4 6.4
 0 -9 -2 13 7
 0 9 2 11.3 8
 0 9 2 8.6 6.5
 0 9 2 5.3 5.8
 -1 -9 -2 124.09 24.4
 -1 -9 -2 110.89 17
 -1 -9 -2 102.89 15.9
 1 9 2 122.49 17.1
 1 9 2 155.58 19.2
 -2 -9 -2 1.2 6.6
 -2 -9 -2 6.9 8.4
 -2 -9 -2 1.8 11.6
 2 9 2 1.1 6.5
 2 9 2 -1.1 6.1
 -3 -9 -2 13.8 13.5
 -3 -9 -2 18.6 8.2
 3 9 2 9.2 7.8
 -4 -9 -2 30.6 17.9
 4 9 2 67.09 17.8
 4 9 2 50.39 16
 -5 -9 -2 21.9 16.5
 -5 -9 -2 5.3 16.1
 -5 -9 -2 1 10.3
 5 9 2 23 10.2
 11 -10 -2 -9.2 7.3
 10 -10 -2 14.1 12.6
 10 -10 -2 14.9 8.7
 -10 10 2 25.9 10.7
 -10 10 2 16.2 9
 9 -10 -2 14.8 8.7
 -9 10 2 31.4 10.1
 8 -10 -2 -5.1 5.5
 8 -10 -2 31.8 24.9
 8 -10 -2 4 8.4
 -8 10 2 20.5 9.8
 -8 10 2 9.2 8.4
 7 -10 -2 8 8.6
 7 -10 -2 21.4 22.1
 -7 10 2 -3 8.9
 -7 10 2 -1.2 6.1
 6 -10 -2 46.3 13.7
 -6 10 2 63.09 13.1
 -6 10 2 54.19 12
 5 -10 -2 5.5 7.3
 5 -10 -2 2 7.3
 -5 10 2 2.2 6.8
 -5 10 2 1.3 8
 4 -10 -2 -1.3 5.6
 4 -10 -2 1.5 6.6
 4 -10 -2 4.6 7.4
 -4 10 2 0 5.4
 -4 10 2 2.6 7.7
 3 -10 -2 4.4 6.9
 3 -10 -2 -12 4.8
 3 -10 -2 19.2 9
 -3 10 2 6.7 7.6
 -3 10 2 7.6 6.9
 2 -10 -2 46 11.2
 2 -10 -2 64.39 13.3
 -2 10 2 85.59 14
 -2 10 2 63.29 12.5
 1 -10 -2 88.79 16.4
 1 -10 -2 93.99 15.4
 -1 10 2 91.69 16.6
 -1 10 2 58.59 13.4
 0 -10 -2 2.3 7.6
 0 -10 -2 11.7 9
 0 10 2 -6.2 5.4
 0 10 2 -1.3 6.5
 -1 -10 -2 -2.8 13.9
 -1 -10 -2 15.1 9
 -1 -10 -2 7.4 8.2
 1 10 2 26.5 10.1
 1 10 2 10 9.1
 -2 -10 -2 73.79 27.6
 2 10 2 66.99 14.9
 2 10 2 96.69 20.2
 -3 -10 -2 11.7 9.8
 3 10 2 15.5 10.4
 -4 -10 -2 25 21.4
 4 10 2 17.5 19.3
 4 10 2 -17.2 8.5
 9 -11 -2 18.4 12.5
 -9 11 2 -1.6 11.7
 -9 11 2 2.5 8.8
 8 -11 -2 7.2 31.6
 8 -11 -2 6.8 11.9
 -8 11 2 13.4 11.8
 7 -11 -2 14.2 13.5
 7 -11 -2 64.59 31.8
 -7 11 2 3.8 11.5
 -7 11 2 14.3 10.2
 6 -11 -2 24.1 22.4
 6 -11 -2 39.6 13.3
 -6 11 2 40.3 10.5
 -6 11 2 42.8 12.6
 5 -11 -2 5.6 8.2
 5 -11 -2 7.8 8.7
 -5 11 2 3 7.4
 -5 11 2 14.2 10.6
 4 -11 -2 56.39 13.8
 4 -11 -2 50.09 12.1
 -4 11 2 45.9 11.6
 -4 11 2 67.69 13.7
 3 -11 -2 5.5 8.9
 -3 11 2 25.4 8.3
 -3 11 2 8 9.7
 2 -11 -2 36.6 11
 -2 11 2 15.6 10.2
 1 -11 -2 7 9.7
 -1 11 2 24.6 9.8
 -1 11 2 35.4 12.1
 0 -11 -2 8.6 9.6
 0 11 2 -1.4 9.4
 0 11 2 -1.2 8.1
 -1 -11 -2 12.6 9
 1 11 2 -1 10.4
 1 11 2 11.2 9.3
 2 11 2 42.2 14.1
 8 -12 -2 9 32.4
 8 -12 -2 19.1 12.5
 7 -12 -2 11.6 11.8
 7 -12 -2 7.8 28.9
 -7 12 2 -7.8 7.9
 -7 12 2 0.9 12.8
 6 -12 -2 13.9 11
 6 -12 -2 26 26.8
 -6 12 2 4.6 8.7
 -6 12 2 14.9 12.4
 -5 12 2 42.9 16.9
 -5 12 2 1.9 8.9
 4 -12 -2 -3.1 11.9
 -4 12 2 9.6 12.4
 -4 12 2 2.2 7.8
 3 -12 -2 36.7 14
 -3 12 2 1.9 8.8
 2 -12 -2 19.9 10.1
 -2 12 2 13.3 10.3
 1 -12 -2 29.8 13.1
 -1 12 2 44.7 14.4
 -1 12 2 56.89 12
 1 13 -3 7.6 11.1
 1 13 -3 4.1 12.4
 -1 -13 3 -19 10.4
 0 13 -3 27.7 9.6
 0 13 -3 32.8 11.8
 0 -13 3 -9.3 18.9
 0 -13 3 20.7 13.7
 -1 13 -3 13.7 11.9
 -1 13 -3 22 9.8
 1 -13 3 17.4 19.3
 -2 13 -3 17.9 8.9
 -2 13 -3 29.9 13.5
 2 -13 3 38 15.4
 2 -13 3 30.5 17.1
 -3 13 -3 -2.6 7.6
 -3 13 -3 -2.5 11.1
 3 -13 3 44.5 21.3
 -4 13 -3 28.1 13.2
 -4 13 -3 15.3 9.1
 4 -13 3 13.4 22
 -5 13 -3 3.6 7.8
 -5 13 -3 -2.8 7.3
 5 -13 3 5.7 19.7
 -6 13 -3 4.1 11.3
 -6 13 -3 22.7 8.5
 6 -13 3 4.3 8.5
 6 -13 3 8.1 19.2
 -7 13 -3 13 10.2
 -7 13 -3 31.5 12.1
 7 -13 3 8.5 10.3
 7 -13 3 6.7 18.3
 3 12 -3 51.19 16
 3 12 -3 35.1 15.9
 -3 -12 3 50.99 15.2
 2 12 -3 10.1 11.8
 2 12 -3 1.7 9.9
 -2 -12 3 -6.5 8.5
 1 12 -3 8.5 8.9
 1 12 -3 -6.6 10.8
 0 12 -3 -8.6 9.1
 0 12 -3 0.5 6.4
 0 -12 3 7 8.8
 -1 12 -3 14.7 10.3
 -1 12 -3 23.7 9.2
 1 -12 3 14.3 10.2
 1 -12 3 6.1 14
 -2 12 -3 10.9 9.4
 -2 12 -3 5.5 6.8
 2 -12 3 -0.4 7.8
 2 -12 3 12.5 16.1
 -3 12 -3 11.1 8.2
 -3 12 -3 -0.2 6.7
 3 -12 3 -2.6 14.2
 3 -12 3 -9.5 7.9
 -4 12 -3 9.8 7
 -4 12 -3 -3.8 8.1
 4 -12 3 1.5 14.7
 4 -12 3 -0.1 6.8
 -5 12 -3 179.48 22.9
 -5 12 -3 161.28 17.9
 5 -12 3 121.49 27.1
 5 -12 3 135.69 19.3
 -6 12 -3 6.6 6.2
 -6 12 -3 4 8.6
 6 -12 3 -2.3 7.5
 6 -12 3 -3.4 11.9
 -7 12 -3 5.8 8.3
 -7 12 -3 0.1 9.7
 7 -12 3 5.6 10.1
 -8 12 -3 -5.2 9.4
 8 -12 3 6.8 21.5
 8 -12 3 0.8 9.2
 -9 12 -3 -0.8 10.7
 9 -12 3 16.6 11.7
 9 -12 3 34.4 28.2
 -5 -11 3 -29.3 18.8
 4 11 -3 -8.9 9.7
 4 11 -3 -4.7 12.4
 -4 -11 3 10.9 24.8
 -4 -11 3 4.7 11.1
 3 11 -3 20.7 11.4
 3 11 -3 25.1 11.9
 -3 -11 3 3.7 24
 2 11 -3 7.5 8.6
 2 11 -3 11.2 8.4
 -2 -11 3 -20.7 13.7
 -2 -11 3 0 7.8
 1 11 -3 17.8 8
 1 11 -3 -12.8 7.5
 -1 -11 3 -8.4 15.4
 -1 -11 3 5 9
 0 11 -3 76.79 13.7
 0 11 -3 59.39 10.8
 -1 11 -3 93.99 14.3
 -1 11 -3 145.09 19.1
 1 -11 3 98.99 16.1
 1 -11 3 55.39 18.6
 -2 11 -3 10.1 6
 -2 11 -3 19.7 6.6
 2 -11 3 17.6 8.3
 2 -11 3 13.6 12.3
 -3 11 -3 10.8 7
 -3 11 -3 -0.2 6.9
 -3 11 -3 14.3 6.5
 3 -11 3 6 13.2
 3 -11 3 0.2 4.2
 3 -11 3 6.3 7
 3 -11 3 -2.4 5.5
 -4 11 -3 5.1 7.3
 -4 11 -3 -1.1 5.3
 -4 11 -3 -0.2 6.8
 4 -11 3 9.1 5
 4 -11 3 11.4 9
 -5 11 -3 78.59 14.5
 -5 11 -3 107.39 16.4
 5 -11 3 112.69 24.1
 5 -11 3 122.79 17.6
 -6 11 -3 -10.1 4.8
 -6 11 -3 12.2 6.7
 6 -11 3 25.8 15.9
 6 -11 3 7 7.4
 -7 11 -3 8.2 8.4
 -7 11 -3 7.4 5.9
 7 -11 3 13 8.3
 7 -11 3 16.2 20.1
 -8 11 -3 8.7 6.2
 8 -11 3 15.5 21
 8 -11 3 18.1 9.8
 -9 11 -3 72.29 13.5
 9 -11 3 37.8 11.4
 9 -11 3 54.39 28.8
 -10 11 -3 6.5 9.6
 10 -11 3 14.3 11.8
 10 -11 3 -20 23
 6 10 -3 6.6 11.4
 -6 -10 3 0.8 9.5
 -6 -10 3 9 18.6
 -6 -10 3 -16.7 20.5
 5 10 -3 14.6 11.9
 5 10 -3 6 11.4
 -5 -10 3 -6.5 14.9
 -5 -10 3 -10.3 16.1
 -5 -10 3 3.8 10
 4 10 -3 6.8 8.1
 4 10 -3 -6.6 9
 -4 -10 3 11.9 11.5
 -4 -10 3 -0.9 14.8
 -4 -10 3 -6.2 7.1
 3 10 -3 10.4 8.4
 3 10 -3 23.2 9
 -3 -10 3 27.8 17.8
 -3 -10 3 18.1 9.5
 -3 -10 3 14.1 11.1
 2 10 -3 51.89 11
 2 10 -3 42.3 10.8
 -2 -10 3 53.09 15.7
 -2 -10 3 25.7 15.8
 1 10 -3 9.9 5.8
 1 10 -3 7.1 5.1
 1 10 -3 4.2 5.2
 -1 -10 3 1.4 11.7
 0 10 -3 3.2 4
 0 10 -3 16.3 7.6
 0 10 -3 9.1 6.4
 0 -10 3 21 17
 -1 10 -3 15.5 7.3
 -1 10 -3 -0.9 5.3
 1 -10 3 -2.9 11.9
 1 -10 3 -2.8 4.6
 -2 10 -3 133.29 17.5
 -2 10 -3 111.99 15.1
 -2 10 -3 120.89 15.8
 2 -10 3 111.29 14.4
 2 -10 3 93.49 21.4
 2 -10 3 109.89 12.9
 2 -10 3 136.79 16.6
 -3 10 -3 128.39 15.5
 -3 10 -3 138.79 17.6
 3 -10 3 127.29 16.5
 3 -10 3 99.09 23.9
 3 -10 3 110.69 14.6
 3 -10 3 126.99 15.1
 -4 10 -3 63.09 11.6
 -4 10 -3 64.59 11.1
 -4 10 -3 63.29 10.5
 4 -10 3 61.59 10.6
 4 -10 3 71.59 13.8
 4 -10 3 34.9 12.6
 4 -10 3 66.99 12.3
 4 -10 3 69.49 18.5
 -5 10 -3 5.1 4.6
 -5 10 -3 0.9 4.5
 -5 10 -3 0.5 4.8
 5 -10 3 -0.9 11.7
 5 -10 3 4.6 4.2
 -6 10 -3 89.99 13
 -6 10 -3 98.79 15.8
 6 -10 3 95.89 21.9
 6 -10 3 85.39 14.3
 -7 10 -3 -4.9 4.8
 -7 10 -3 4.6 4.7
 7 -10 3 5.2 6.7
 7 -10 3 4.7 14.3
 -8 10 -3 20.1 7.7
 8 -10 3 2 20.2
 8 -10 3 1.3 7.1
 -9 10 -3 18.3 8.6
 9 -10 3 21.7 10.1
 9 -10 3 17.5 18.5
 10 -10 3 12.4 10.6
 10 -10 3 23.3 26.1
 10 -10 3 5.9 7.1
 -11 10 -3 7.6 11.4
 11 -10 3 8.1 11.9
 11 -10 3 29.1 14.5
 11 -10 3 45.3 35.4
 7 9 -3 6 11.8
 -7 -9 3 18.5 15.9
 -7 -9 3 13.2 11.1
 -7 -9 3 -6.8 14.3
 6 9 -3 0.7 8.3
 6 9 -3 -1.6 8.8
 6 9 -3 -6 9.5
 -6 -9 3 -11.2 7.2
 -6 -9 3 -3.5 14
 -6 -9 3 4.1 12.6
 5 9 -3 3.4 7.5
 5 9 -3 30.6 11.7
 5 9 -3 15.9 8.6
 5 9 -3 4.5 6.1
 -5 -9 3 15 11.6
 -5 -9 3 -7.9 6.8
 -5 -9 3 4.7 15.4
 4 9 -3 5.6 6.3
 4 9 -3 11.7 7.8
 4 9 -3 8.5 6.8
 -4 -9 3 5.1 9.6
 -4 -9 3 -0.5 12.3
 -4 -9 3 22.3 8.6
 3 9 -3 23.6 6.8
 3 9 -3 18.8 7.7
 3 9 -3 15.1 6.2
 -3 -9 3 18.7 11.1
 -3 -9 3 5.7 12.1
 2 9 -3 178.28 16.6
 2 9 -3 148.39 19.6
 -2 -9 3 127.19 27.4
 -2 -9 3 172.98 20.6
 1 9 -3 2 7.4
 1 9 -3 0.7 6.4
 1 9 -3 4.2 5
 -1 -9 3 -2.9 10.4
 -1 -9 3 4.2 7.1
 0 9 -3 5.9 4.6
 0 9 -3 1.6 3.9
 0 9 -3 11.8 6.8
 0 9 -3 2.6 4.4
 0 -9 3 5.7 4.6
 0 -9 3 3.8 10.4
 0 -9 3 6 5.6
 -1 9 -3 -6.1 4.7
 -1 9 -3 -1 3.6
 -1 9 -3 0.6 4.2
 1 -9 3 9 9.2
 1 -9 3 2 3.8
 1 -9 3 6.4 3.8
 1 -9 3 -7.3 9.8
 -2 9 -3 61.69 9.9
 -2 9 -3 45.5 8.1
 -2 9 -3 35.1 9.2
 2 -9 3 48.1 14.7
 2 -9 3 50.59 8.8
 2 -9 3 33.6 8.4
 2 -9 3 41.3 17.2
 2 -9 3 36.3 7.1
 -3 9 -3 21.8 5.8
 -3 9 -3 15.3 5.6
 -3 9 -3 15.6 6.4
 3 -9 3 19.4 5.5
 3 -9 3 35.2 8.1
 3 -9 3 22 6.3
 3 -9 3 25.5 11.9
 -4 9 -3 14.9 6.6
 -4 9 -3 6.9 5.1
 -4 9 -3 1.8 4.2
 4 -9 3 9.9 6
 4 -9 3 -0.9 6.5
 4 -9 3 9.6 3.9
 4 -9 3 12.3 11.8
 4 -9 3 9.1 5.9
 -5 9 -3 7.4 4.3
 -5 9 -3 9.7 5.9
 -5 9 -3 7.9 5.2
 5 -9 3 3.6 6
 5 -9 3 7.5 3.9
 5 -9 3 2.1 4.8
 5 -9 3 1.5 13.9
 -6 9 -3 127.09 13.2
 -6 9 -3 92.59 14.5
 -6 9 -3 103.19 13.4
 6 -9 3 125.29 29
 6 -9 3 136.69 12.6
 -7 9 -3 59.59 8.9
 -7 9 -3 42.2 10
 7 -9 3 51.79 11.9
 7 -9 3 49.7 20
 -8 9 -3 3.3 6.2
 8 -9 3 1.9 13.2
 8 -9 3 3.8 5.6
 8 -9 3 -5.9 4.5
 -9 9 -3 26.2 9.4
 9 -9 3 29.3 10.9
 9 -9 3 24.6 20.8
 9 -9 3 40.9 10.4
 -10 9 -3 46.6 11.8
 10 -9 3 38.8 12.8
 10 -9 3 61.49 12.9
 10 -9 3 88.59 28.3
 -11 9 -3 -21.3 11.7
 11 -9 3 22.5 11.7
 11 -9 3 43.9 12
 11 -9 3 16.6 20.6
 8 8 -3 1.3 8.1
 8 8 -3 -0.6 9.6
 -8 -8 3 -1.3 14.3
 -8 -8 3 -31.2 14.8
 -8 -8 3 -11 10.5
 7 8 -3 -0.2 6.3
 7 8 -3 -2.7 8.7
 7 8 -3 10.4 8.9
 -7 -8 3 -11.3 6.6
 -7 -8 3 -4.9 14.4
 -7 -8 3 -1.2 10.8
 6 8 -3 9.4 8.4
 6 8 -3 10.4 9.9
 6 8 -3 16.2 7.8
 -6 -8 3 -11.7 7.3
 -6 -8 3 -0.6 6.8
 -6 -8 3 -13.1 9.4
 5 8 -3 87.69 13.3
 5 8 -3 86.39 12.7
 5 8 -3 86.59 15.8
 5 8 -3 88.99 13.3
 -5 -8 3 84.19 18
 -5 -8 3 63.49 13.5
 -5 -8 3 72.09 23.2
 4 8 -3 12.2 6
 4 8 -3 26.6 8
 4 8 -3 26.4 7.6
 -4 -8 3 29.2 11.4
 -4 -8 3 31 8.7
 -4 -8 3 18 14.2
 3 8 -3 39 9.4
 3 8 -3 35.6 9.2
 3 8 -3 38.5 8.2
 -3 -8 3 31.1 13.5
 -3 -8 3 34.6 10.6
 2 8 -3 24.7 6.8
 2 8 -3 43.8 7.5
 2 8 -3 25 7.8
 -2 -8 3 34.9 15.7
 -2 -8 3 36.2 10.7
 1 8 -3 101.69 10.1
 1 8 -3 95.09 12.9
 1 8 -3 77.39 11.4
 -1 -8 3 89.29 14.2
 -1 -8 3 70.39 18.3
 -1 -8 3 63.49 10.1
 0 8 -3 28.9 6.7
 0 8 -3 25.7 11
 0 8 -3 17 6.3
 0 8 -3 7.9 6.6
 0 8 -3 33.5 7.9
 0 -8 3 24.4 5.5
 0 -8 3 21.3 12.3
 0 -8 3 20.8 5.8
 0 -8 3 29.1 8.1
 -1 8 -3 257.27 21.8
 -1 8 -3 240.08 20.8
 -1 8 -3 247.98 21.3
 -1 8 -3 252.37 23.5
 -1 8 -3 249.48 22.3
 1 -8 3 180.88 26.6
 1 -8 3 273.27 21.3
 1 -8 3 238.78 21
 1 -8 3 237.58 22
 -2 8 -3 453.25 33.5
 -2 8 -3 429.76 34.9
 -2 8 -3 408.26 33.4
 -2 8 -3 470.75 36
 -2 8 -3 441.76 34.5
 2 -8 3 409.46 33.8
 2 -8 3 395.86 33.2
 2 -8 3 417.86 32.9
 2 -8 3 305.47 37.9
 -3 8 -3 24.4 5.4
 -3 8 -3 19.6 6.2
 -3 8 -3 37 6.8
 3 -8 3 25.4 6
 3 -8 3 43.3 7.9
 3 -8 3 14.9 10.5
 3 -8 3 32.6 6.5
 3 -8 3 27.8 13.3
 3 -8 3 27.5 7
 -4 8 -3 326.67 26.5
 -4 8 -3 351.66 28.6
 -4 8 -3 347.67 26.5
 4 -8 3 332.67 26.6
 4 -8 3 266.77 35.2
 4 -8 3 282.17 27.2
 4 -8 3 313.47 25.7
 -5 8 -3 75.79 12.9
 -5 8 -3 102.29 11
 -5 8 -3 117.39 11.9
 5 -8 3 111.29 10.8
 5 -8 3 97.69 15.1
 5 -8 3 122.59 16
 5 -8 3 115.29 22.7
 -6 8 -3 5.6 4.9
 -6 8 -3 4.7 5.3
 -6 8 -3 4.4 4.1
 6 -8 3 -2.9 3.9
 6 -8 3 1.6 5.5
 6 -8 3 -12.1 9.6
 -7 8 -3 58.59 10.6
 -7 8 -3 44.4 7.5
 -7 8 -3 31.6 6.3
 7 -8 3 47.2 6.8
 7 -8 3 32.8 11.1
 7 -8 3 37.7 18.4
 -8 8 -3 9.8 6
 8 -8 3 2 5.5
 8 -8 3 -9.9 12.9
 8 -8 3 9.8 7.6
 -9 8 -3 49 10.2
 9 -8 3 30.8 9.1
 9 -8 3 38.2 10.4
 9 -8 3 54.29 20.2
 -10 8 -3 -13.9 12.2
 -10 8 -3 60.79 11.6
 10 -8 3 30 11.1
 10 -8 3 34.4 10.8
 10 -8 3 88.59 22.7
 -11 8 -3 1 11.2
 -11 8 -3 18.3 9
 11 -8 3 23.7 10.2
 -12 8 -3 -0.5 8.7
 12 -8 3 -11.1 10.3
 12 -8 3 -7.3 8.2
 9 7 -3 -8.4 9.9
 -9 -7 3 -11.6 17.5
 -9 -7 3 -4.5 13
 8 7 -3 -4.8 6.8
 8 7 -3 9.7 9.3
 -8 -7 3 4.7 13.7
 -8 -7 3 3.5 8.6
 -8 -7 3 8.1 13
 7 7 -3 -6.3 6.4
 7 7 -3 0.9 5.8
 7 7 -3 -8.1 7.1
 -7 -7 3 -2.2 11.6
 -7 -7 3 1.2 6.9
 -7 -7 3 7.4 8.7
 6 7 -3 41.7 9.1
 6 7 -3 43.7 11
 6 7 -3 78.59 11.3
 -6 -7 3 38.5 13.7
 -6 -7 3 31.9 8.4
 -6 -7 3 10.1 13.8
 5 7 -3 -5 5.2
 5 7 -3 3.1 4.5
 5 7 -3 7.8 6.2
 5 7 -3 4.4 6
 -5 -7 3 -1.7 7.7
 -5 -7 3 11.5 7.8
 4 7 -3 7.4 5.6
 4 7 -3 8.5 4
 4 7 -3 9.3 5.4
 -4 -7 3 10.2 8
 -4 -7 3 11.5 9
 -4 -7 3 9.4 6.1
 3 7 -3 48 8.8
 3 7 -3 37.1 7
 3 7 -3 47.1 8.6
 -3 -7 3 29.2 11.7
 -3 -7 3 30.3 10.2
 2 7 -3 312.07 26.1
 2 7 -3 345.47 26.9
 2 7 -3 311.67 25.9
 2 7 -3 312.47 26
 2 7 -3 350.36 26.3
 -2 -7 3 291.17 25.5
 -2 -7 3 244.08 31.8
 -2 -7 3 302.57 28.5
 1 7 -3 288.57 23
 1 7 -3 239.88 21.9
 1 7 -3 308.87 27.8
 1 7 -3 293.27 23.4
 1 7 -3 283.97 21.4
 1 7 -3 292.87 22.7
 -1 -7 3 232.78 21.8
 -1 -7 3 271.97 24.3
 -1 -7 3 233.28 20.1
 -1 -7 3 192.68 27.1
 0 7 -3 2.2 3.3
 0 7 -3 -4.7 2.5
 0 7 -3 2.5 4.1
 0 7 -3 -1 4.2
 0 7 -3 -2.1 2.2
 0 7 -3 0.2 3.5
 0 7 -3 2.1 3.2
 0 -7 3 -1 2.2
 0 -7 3 1.5 3.6
 0 -7 3 11.1 8.6
 0 -7 3 -1.4 1.3
 0 -7 3 2.8 3.5
 0 -7 3 2.1 2.6
 -1 7 -3 85.19 12
 -1 7 -3 98.19 13.8
 -1 7 -3 79.69 10.8
 -1 7 -3 76.89 9.9
 -1 7 -3 88.89 11.4
 -1 7 -3 66.99 9.2
 -1 7 -3 85.29 10.7
 1 -7 3 83.89 9.1
 1 -7 3 71.99 9.1
 1 -7 3 50.89 13.8
 1 -7 3 69.29 9.2
 1 -7 3 73.19 15
 1 -7 3 66.29 9.4
 1 -7 3 73.09 9.5
 1 -7 3 99.69 11.7
 -2 7 -3 429.36 33.8
 -2 7 -3 448.76 32.5
 -2 7 -3 444.46 33.6
 -2 7 -3 457.95 34.8
 -2 7 -3 445.96 32.5
 -2 7 -3 446.36 32.8
 -2 7 -3 425.16 32.5
 2 -7 3 386.96 31.8
 2 -7 3 373.16 33.7
 2 -7 3 347.17 37.6
 2 -7 3 401.26 31.9
 2 -7 3 343.17 37.3
 2 -7 3 396.76 32.6
 -3 7 -3 205.08 18.7
 -3 7 -3 222.68 17.7
 -3 7 -3 191.18 17
 -3 7 -3 200.38 17.4
 -3 7 -3 223.28 18.9
 -3 7 -3 202.28 18.2
 -3 7 -3 195.88 19.2
 3 -7 3 186.28 17.2
 3 -7 3 184.28 17.8
 3 -7 3 184.78 23.5
 3 -7 3 184.88 16.6
 3 -7 3 185.28 16.7
 -4 7 -3 10.7 4.1
 -4 7 -3 14.5 4.9
 -4 7 -3 13.3 4
 -4 7 -3 3.6 3.5
 4 -7 3 2.8 2.7
 4 -7 3 10.3 4.6
 4 -7 3 7 5.1
 4 -7 3 -1.4 7.7
 4 -7 3 7.8 4.3
 4 -7 3 5.2 3.5
 -5 7 -3 314.07 25
 -5 7 -3 302.07 25.8
 -5 7 -3 288.77 24.5
 -5 7 -3 276.37 23.6
 5 -7 3 277.87 23.3
 5 -7 3 337.77 34
 5 -7 3 321.37 26.9
 -6 7 -3 30.9 9.1
 -6 7 -3 57.49 7.4
 -6 7 -3 73.99 11
 6 -7 3 60.09 10.3
 6 -7 3 68.39 16.6
 6 -7 3 59.39 9.5
 6 -7 3 71.39 11.2
 6 -7 3 64.39 7.7
 -7 7 -3 182.38 17.4
 -7 7 -3 235.38 20.4
 7 -7 3 198.98 16.9
 7 -7 3 236.08 30
 7 -7 3 224.68 21.8
 7 -7 3 213.18 20.2
 7 -7 3 203.88 19.7
 -8 7 -3 32.3 8.1
 8 -7 3 33.4 4.9
 8 -7 3 27.9 7.5
 8 -7 3 43.6 15
 8 -7 3 15.4 7
 -9 7 -3 5.5 4.8
 -9 7 -3 -7.5 6.7
 9 -7 3 4.7 6.4
 9 -7 3 -2.1 6
 9 -7 3 -11.3 10
 9 -7 3 -1 2.3
 -10 7 -3 0.4 6.3
 -10 7 -3 -9.7 10.8
 10 -7 3 -17.2 10.4
 10 -7 3 4.4 7.1
 10 -7 3 15.9 7.4
 -11 7 -3 -18 8.6
 -11 7 -3 0.3 7
 11 -7 3 -2.6 8.8
 11 -7 3 8.6 10.5
 12 -7 3 -3.1 10.5
 12 -7 3 -7.7 10.9
 10 6 -3 4 10.3
 10 6 -3 2.6 8
 -10 -6 3 -10.6 17.5
 -10 -6 3 -8.4 14.4
 9 6 -3 11.8 8
 -9 -6 3 24.4 16.4
 -9 -6 3 9.8 10.3
 -9 -6 3 -14.1 15.7
 8 6 -3 25.1 8.2
 8 6 -3 13.3 8.3
 -8 -6 3 6.2 13.6
 -8 -6 3 8.7 12
 -8 -6 3 5.7 7.4
 7 6 -3 30.7 9
 7 6 -3 46.8 10.7
 -7 -6 3 44.7 9.9
 -7 -6 3 67.39 17.9
 -7 -6 3 50.19 18.4
 6 6 -3 65.79 12.9
 6 6 -3 80.59 10.9
 6 6 -3 70.09 10.1
 6 6 -3 77.79 11.8
 6 6 -3 58.69 9.7
 -6 -6 3 70.99 16.6
 -6 -6 3 46.1 9.9
 -6 -6 3 40.8 15.8
 5 6 -3 3.2 4.1
 5 6 -3 1.6 4.6
 5 6 -3 2.3 5
 5 6 -3 -0.3 4.4
 -5 -6 3 1.9 7.3
 -5 -6 3 -1.1 4.4
 -5 -6 3 7.9 10.8
 4 6 -3 237.58 20.2
 4 6 -3 206.58 20.1
 4 6 -3 230.08 19.7
 -4 -6 3 207.48 27.4
 -4 -6 3 232.98 20.9
 -4 -6 3 227.28 21.6
 -4 -6 3 229.08 24.7
 3 6 -3 132.69 12.5
 3 6 -3 133.29 11.7
 3 6 -3 121.39 12.8
 3 6 -3 97.09 13
 3 6 -3 135.99 12.5
 -3 -6 3 79.89 18.6
 -3 -6 3 108.09 11.9
 -3 -6 3 108.79 13.8
 -3 -6 3 122.09 15.4
 -3 -6 3 130.89 13.9
 2 6 -3 9.9 3.9
 2 6 -3 17 4.9
 2 6 -3 11.5 3.3
 2 6 -3 16.6 5
 2 6 -3 7.5 3.5
 2 6 -3 17.3 8.3
 -2 -6 3 12.4 3.9
 -2 -6 3 9.3 3.4
 -2 -6 3 10.9 5.5
 -2 -6 3 5.5 6.7
 -2 -6 3 5 3.5
 1 6 -3 59.49 8.3
 1 6 -3 49.2 7.4
 1 6 -3 57.29 8.3
 1 6 -3 65.39 6.4
 1 6 -3 54.59 9
 1 6 -3 53.59 11.8
 1 6 -3 55.09 8.5
 1 6 -3 61.99 7
 -1 -6 3 40.8 12.3
 -1 -6 3 50.09 8
 -1 -6 3 46.9 8
 -1 -6 3 49.8 7.9
 -1 -6 3 55.59 8.1
 -1 -6 3 53.69 6.1
 -1 -6 3 63.19 10.4
 -1 -6 3 54.29 5.9
 0 6 -3 32.8 6.4
 0 6 -3 34.9 8.8
 0 6 -3 25.5 5.4
 0 6 -3 30.6 6.1
 0 6 -3 28.2 4.6
 0 6 -3 36.8 6.5
 0 6 -3 29.1 5.1
 0 -6 3 32 6.5
 0 -6 3 29.8 5.7
 0 -6 3 42.3 11.7
 0 -6 3 29.4 4.9
 0 -6 3 24.3 4.9
 0 -6 3 26.8 5.3
 0 -6 3 35.6 3.8
 -1 6 -3 24 5.7
 -1 6 -3 38.6 6.6
 -1 6 -3 34.1 5.4
 -1 6 -3 34.8 8.7
 -1 6 -3 36.4 6.4
 1 -6 3 29 9.9
 1 -6 3 36.8 5.8
 1 -6 3 37.5 3.1
 1 -6 3 36.1 6
 1 -6 3 30 5.4
 1 -6 3 30 6.3
 1 -6 3 30.2 5.2
 1 -6 3 20.9 5.2
 -2 6 -3 520.85 42.7
 -2 6 -3 560.44 41.5
 -2 6 -3 575.34 40.7
 -2 6 -3 544.35 40.8
 -2 6 -3 599.54 41.2
 -2 6 -3 559.44 40.4
 -2 6 -3 591.84 42.2
 2 -6 3 508.15 40
 2 -6 3 512.55 41.1
 2 -6 3 549.65 41
 2 -6 3 553.34 41.3
 2 -6 3 419.16 44.8
 2 -6 3 532.35 40.2
 2 -6 3 453.15 45.2
 2 -6 3 585.64 39.6
 -3 6 -3 -0.4 1.9
 -3 6 -3 2.5 4.1
 -3 6 -3 1.9 2.2
 -3 6 -3 3.7 3.4
 -3 6 -3 6.2 3.7
 -3 6 -3 1.2 3.3
 -3 6 -3 2.5 2.5
 3 -6 3 3.7 3.1
 3 -6 3 2.5 2.3
 3 -6 3 0.4 3.4
 3 -6 3 0.9 5.8
 3 -6 3 4.6 4.2
 3 -6 3 0.5 2.6
 3 -6 3 0.3 2
 3 -6 3 1 5.2
 -4 6 -3 92.89 12
 -4 6 -3 128.39 11.8
 -4 6 -3 132.09 10.7
 -4 6 -3 145.69 13.3
 -4 6 -3 124.59 13.1
 -4 6 -3 137.69 11.5
 -4 6 -3 107.69 12.9
 -4 6 -3 126.49 11.4
 4 -6 3 124.79 11.1
 4 -6 3 113.49 13
 4 -6 3 148.29 10.4
 4 -6 3 131.09 10.7
 4 -6 3 125.19 12.5
 4 -6 3 129.49 20
 4 -6 3 100.89 13.6
 4 -6 3 144.89 11.5
 -5 6 -3 64.69 10.8
 -5 6 -3 66.99 7.9
 -5 6 -3 84.89 8.1
 -5 6 -3 73.39 8.2
 -5 6 -3 91.49 11.4
 -5 6 -3 85.09 7.7
 5 -6 3 86.49 12.1
 5 -6 3 91.29 11.2
 5 -6 3 88.79 16.6
 5 -6 3 67.39 7.6
 5 -6 3 92.99 10.6
 -6 6 -3 155.18 12.9
 -6 6 -3 182.58 15.7
 -6 6 -3 127.19 15.6
 -6 6 -3 149.59 13.2
 6 -6 3 155.28 16.1
 6 -6 3 143.69 15.3
 6 -6 3 154.38 16.3
 6 -6 3 154.58 12.7
 6 -6 3 191.68 23.9
 -7 6 -3 41.1 8.1
 7 -6 3 36.8 4.9
 7 -6 3 60.39 11.1
 7 -6 3 40.5 4.9
 7 -6 3 46.5 8.9
 7 -6 3 51.79 14.7
 7 -6 3 41.5 8
 -8 6 -3 -4.7 5.9
 -8 6 -3 -4 4.8
 8 -6 3 -0.6 1.9
 8 -6 3 -8.7 5.5
 8 -6 3 -3.6 6.6
 8 -6 3 -15 6.1
 8 -6 3 2.8 2.3
 8 -6 3 -13.8 12.4
 -9 6 -3 4.9 6.8
 -9 6 -3 0 7.3
 -9 6 -3 -5.9 4.8
 9 -6 3 1 5.4
 9 -6 3 -1.1 4.6
 9 -6 3 -5.7 9.1
 -10 6 -3 79.69 19.4
 -10 6 -3 163.98 17.3
 10 -6 3 237.28 27.9
 10 -6 3 132.99 20.7
 10 -6 3 175.78 21.2
 -11 6 -3 12.1 6.9
 -11 6 -3 -19 9.5
 11 -6 3 6 8.7
 11 -6 3 -4 8.3
 12 -6 3 -0.2 6.5
 11 5 -3 -11.9 6.4
 10 5 -3 10 9.1
 10 5 -3 8.9 7.6
 -10 -5 3 -27.6 15.6
 -10 -5 3 -7.7 13.2
 9 5 -3 99.09 15
 9 5 -3 72.09 14.4
 -9 -5 3 90.69 19.8
 -9 -5 3 81.49 24.9
 -9 -5 3 65.79 13
 8 5 -3 26.8 8.2
 8 5 -3 46.2 8.4
 8 5 -3 19.1 8.1
 -8 -5 3 0.4 11.7
 -8 -5 3 42.9 9.3
 -8 -5 3 50.29 14.8
 7 5 -3 52.79 9.3
 7 5 -3 41.4 9.3
 7 5 -3 47.8 10.4
 -7 -5 3 27.7 11.2
 -7 -5 3 55.19 10.4
 -7 -5 3 50.89 19.1
 6 5 -3 3.5 4.1
 6 5 -3 3.7 4.5
 6 5 -3 0.1 3.1
 6 5 -3 -0.5 3.8
 6 5 -3 0.9 4.5
 -6 -5 3 3.3 5.2
 -6 -5 3 -1.7 5.9
 -6 -5 3 -4.9 5.6
 5 5 -3 94.59 14.1
 5 5 -3 87.19 11.3
 5 5 -3 77.09 12
 5 5 -3 108.69 10.6
 -5 -5 3 75.89 11.9
 -5 -5 3 87.69 16.7
 -5 -5 3 72.89 18.1
 4 5 -3 137.49 12.3
 4 5 -3 115.19 11.9
 4 5 -3 112.69 11.6
 4 5 -3 106.59 11.4
 4 5 -3 116.69 11.8
 4 5 -3 120.79 10.7
 4 5 -3 107.89 12.9
 -4 -5 3 104.69 10.6
 -4 -5 3 116.09 14.3
 -4 -5 3 116.99 15.5
 -4 -5 3 98.69 12.8
 -4 -5 3 93.99 10.8
 -4 -5 3 80.69 18.5
 3 5 -3 95.59 10.3
 3 5 -3 82.99 8.7
 3 5 -3 78.09 15.1
 3 5 -3 85.89 9.3
 3 5 -3 85.89 9.7
 3 5 -3 100.49 9.5
 3 5 -3 94.39 9.8
 -3 -5 3 56.09 15.6
 -3 -5 3 104.99 10
 -3 -5 3 72.59 9.6
 -3 -5 3 80.49 10.2
 -3 -5 3 94.69 12.2
 -3 -5 3 79.09 10.1
 -3 -5 3 90.79 8.7
 2 5 -3 96.49 10.9
 2 5 -3 126.79 15.8
 2 5 -3 113.29 8.7
 2 5 -3 98.29 10.6
 2 5 -3 131.59 11
 2 5 -3 86.19 8.8
 2 5 -3 101.89 10.2
 -2 -5 3 80.29 9.1
 -2 -5 3 101.79 12
 -2 -5 3 105.59 10.3
 -2 -5 3 86.99 17.1
 -2 -5 3 101.99 10
 -2 -5 3 85.29 11.8
 -2 -5 3 79.69 9.5
 1 5 -3 912.71 68.89
 1 5 -3 999 68.19
 1 5 -3 1048.4 74.89
 1 5 -3 968.8 68.99
 1 5 -3 1015.7 69.59
 1 5 -3 982.4 67.79
 -1 -5 3 958.5 68.19
 -1 -5 3 940.61 70.49
 -1 -5 3 879.51 69.59
 -1 -5 3 912.41 68.89
 -1 -5 3 911.51 67.69
 -1 -5 3 928.41 69.79
 -1 -5 3 920.51 69.79
 0 5 -3 327.87 28.4
 0 5 -3 323.07 24.3
 0 5 -3 322.27 23.7
 0 5 -3 311.27 23.6
 0 5 -3 332.77 24.5
 0 5 -3 288.67 23.5
 0 -5 3 319.07 24
 0 -5 3 250.37 28.9
 0 -5 3 235.28 26.2
 0 -5 3 305.57 24.3
 0 -5 3 282.87 22.9
 0 -5 3 299.27 23.5
 0 -5 3 294.87 24
 0 -5 3 301.07 23.4
 -1 5 -3 -2 2.7
 -1 5 -3 4.3 3.5
 -1 5 -3 1.3 3.6
 -1 5 -3 2.5 3.2
 -1 5 -3 2.8 2.9
 -1 5 -3 3.5 6.6
 1 -5 3 2.1 2.7
 1 -5 3 4.8 3.3
 1 -5 3 8.1 3.8
 1 -5 3 1.4 2.9
 1 -5 3 19 11.3
 1 -5 3 0 3.5
 -2 5 -3 707.83 49.6
 -2 5 -3 691.93 48.8
 -2 5 -3 664.53 48.8
 -2 5 -3 681.53 49.3
 -2 5 -3 661.73 49.7
 -2 5 -3 712.53 50.49
 -2 5 -3 576.34 51.39
 2 -5 3 703.23 49.4
 2 -5 3 663.33 48.7
 2 -5 3 629.64 49.4
 2 -5 3 677.33 47.4
 2 -5 3 669.63 49.8
 2 -5 3 648.94 53.79
 2 -5 3 682.13 48.6
 -3 5 -3 26.7 7.2
 -3 5 -3 36.5 6.4
 -3 5 -3 47.8 5.6
 -3 5 -3 50.09 5.8
 -3 5 -3 34.4 5.5
 -3 5 -3 33.9 5.6
 -3 5 -3 35.7 6.9
 -3 5 -3 35 10.1
 3 -5 3 42.4 6.3
 3 -5 3 23.8 7.7
 3 -5 3 44.2 10.2
 3 -5 3 39 4.7
 3 -5 3 48.6 5.9
 3 -5 3 23.8 5.9
 3 -5 3 44.2 5.3
 3 -5 3 36.9 3.8
 -4 5 -3 18.3 3.7
 -4 5 -3 25.2 3.8
 -4 5 -3 8.9 7
 -4 5 -3 16.2 4.1
 -4 5 -3 15.6 5.2
 -4 5 -3 16.2 3.5
 -4 5 -3 30.3 5.3
 -4 5 -3 21.3 4.8
 -4 5 -3 25.1 3.8
 4 -5 3 21.2 4.2
 4 -5 3 17.5 4.7
 4 -5 3 20.4 8
 4 -5 3 15.2 3.3
 4 -5 3 13.5 4.3
 4 -5 3 22.7 5.3
 4 -5 3 14.3 5.1
 -5 5 -3 312.37 23.2
 -5 5 -3 317.77 23.8
 -5 5 -3 317.87 23
 -5 5 -3 319.07 25.2
 -5 5 -3 290.87 23.2
 -5 5 -3 282.37 25
 -5 5 -3 220.78 27.7
 5 -5 3 315.47 23.6
 5 -5 3 301.47 25.2
 5 -5 3 306.37 26.3
 5 -5 3 343.97 30.7
 5 -5 3 326.57 26.4
 5 -5 3 302.47 24.6
 5 -5 3 319.47 22.9
 -6 5 -3 153.48 14.6
 -6 5 -3 119.49 14.8
 -6 5 -3 162.48 13.7
 -6 5 -3 162.18 14.3
 -6 5 -3 157.48 12.3
 6 -5 3 141.29 18.6
 6 -5 3 147.69 14.6
 6 -5 3 160.48 13.7
 6 -5 3 141.49 15.2
 6 -5 3 155.68 16.2
 6 -5 3 146.89 11.8
 -7 5 -3 14.2 8.1
 -7 5 -3 25.5 6
 -7 5 -3 14.2 8
 -7 5 -3 28.1 5.8
 -7 5 -3 20.5 6.8
 7 -5 3 26.6 6.9
 7 -5 3 38.9 8.1
 7 -5 3 34.1 6.3
 7 -5 3 26.4 10.7
 7 -5 3 11.4 5.1
 7 -5 3 26 2.5
 7 -5 3 29.1 2.6
 -8 5 -3 58.09 14.8
 -8 5 -3 47.1 10.2
 -8 5 -3 58.89 9.8
 8 -5 3 74.59 12.9
 8 -5 3 64.09 10.9
 8 -5 3 92.49 17
 8 -5 3 60.69 10.1
 -9 5 -3 -2.8 4.3
 -9 5 -3 -0.9 8.1
 -9 5 -3 1 5.1
 9 -5 3 -2.3 5.2
 9 -5 3 2.7 5.8
 9 -5 3 -6.1 5.7
 9 -5 3 10 6.2
 9 -5 3 2 8.7
 -10 5 -3 2.5 8.1
 10 -5 3 10.1 6.5
 10 -5 3 13.2 11.1
 10 -5 3 -1.8 8.2
 10 -5 3 6.4 8.2
 -11 5 -3 -5.9 9
 11 -5 3 -12.2 8.1
 11 -5 3 16.9 10.9
 11 -5 3 4 7.2
 12 -5 3 -14.9 8.8
 12 -5 3 5.7 11.1
 12 -5 3 -2.2 10.8
 11 4 -3 0.6 9.9
 11 4 -3 7.5 6.7
 -11 -4 3 -31.1 14.8
 -11 -4 3 22.2 14.9
 10 4 -3 11.3 9.8
 10 4 -3 6.2 7.4
 -10 -4 3 4.4 11
 -10 -4 3 -16.7 13.6
 9 4 -3 10.1 6.3
 9 4 -3 9.7 7.9
 -9 -4 3 -5 10.8
 -9 -4 3 3.8 10.9
 -9 -4 3 2.5 7.6
 8 4 -3 6.6 6.2
 8 4 -3 6.6 6
 8 4 -3 5.1 6.4
 -8 -4 3 -1.3 8.6
 -8 -4 3 -0.9 10
 -8 -4 3 4.3 5.5
 7 4 -3 11.2 5.7
 7 4 -3 4.2 4.2
 7 4 -3 18.3 6.8
 -7 -4 3 6.4 4.6
 -7 -4 3 6 8.8
 -7 -4 3 12 9.2
 6 4 -3 51.79 8.2
 6 4 -3 39.9 7.3
 6 4 -3 50.59 8.1
 6 4 -3 52.99 9.4
 -6 -4 3 25.3 12.3
 -6 -4 3 28.1 7.6
 -6 -4 3 36.2 12.5
 5 4 -3 400.76 28.4
 5 4 -3 430.66 31.3
 5 4 -3 436.06 32.7
 5 4 -3 418.16 31.6
 5 4 -3 408.16 31.5
 5 4 -3 401.66 30.7
 5 4 -3 408.66 32.7
 -5 -4 3 380.66 36
 -5 -4 3 371.86 30.8
 -5 -4 3 374.66 30.6
 -5 -4 3 371.86 31.8
 -5 -4 3 303.47 37.3
 4 4 -3 121.19 11.2
 4 4 -3 115.29 10.1
 4 4 -3 92.99 12.8
 4 4 -3 120.79 11.5
 4 4 -3 97.79 10
 4 4 -3 105.19 10.6
 4 4 -3 112.69 9.6
 4 4 -3 121.19 16.3
 -4 -4 3 95.49 10.4
 -4 -4 3 99.39 11.2
 -4 -4 3 110.99 14.5
 -4 -4 3 65.49 16.1
 -4 -4 3 100.39 10.5
 -4 -4 3 96.99 12.6
 -4 -4 3 102.59 10.4
 -4 -4 3 97.79 10
 3 4 -3 457.45 32.8
 3 4 -3 456.05 31.2
 3 4 -3 473.25 34
 3 4 -3 467.55 34.2
 3 4 -3 459.95 33.7
 3 4 -3 507.65 41
 3 4 -3 487.55 33.4
 3 4 -3 467.25 34.6
 -3 -4 3 376.76 33.8
 -3 -4 3 427.36 34.4
 -3 -4 3 341.27 39.1
 -3 -4 3 402.66 33.9
 -3 -4 3 437.06 32.7
 -3 -4 3 393.86 33.3
 -3 -4 3 430.16 37
 -3 -4 3 436.86 34.5
 2 4 -3 102.79 10
 2 4 -3 115.09 16.4
 2 4 -3 100.59 8.4
 2 4 -3 96.49 9.6
 2 4 -3 99.29 8.7
 2 4 -3 113.99 10.4
 2 4 -3 106.59 10.7
 -2 -4 3 95.29 8.7
 -2 -4 3 95.39 11.9
 -2 -4 3 82.39 11.4
 -2 -4 3 99.69 9.8
 -2 -4 3 69.19 15.8
 -2 -4 3 109.99 9.6
 -2 -4 3 103.69 9.9
 1 4 -3 491.35 37.6
 1 4 -3 509.85 42.5
 1 4 -3 475.85 36.9
 1 4 -3 528.35 37.5
 1 4 -3 508.75 35.7
 1 4 -3 533.85 37.3
 -1 -4 3 506.05 38.6
 -1 -4 3 474.35 36.7
 -1 -4 3 477.85 37.7
 -1 -4 3 473.55 37
 -1 -4 3 501.65 37.1
 0 4 -3 257.87 20.5
 0 4 -3 293.97 20
 0 4 -3 250.47 19.7
 0 4 -3 256.37 19.8
 0 4 -3 260.97 20.3
 0 4 -3 253.17 24.3
 0 4 -3 257.07 19.8
 0 -4 3 226.28 22.2
 0 -4 3 249.18 19.6
 0 -4 3 190.08 24.1
 0 -4 3 276.27 20.3
 0 -4 3 252.07 20.4
 0 -4 3 260.17 20.3
 0 -4 3 255.47 19.6
 0 -4 3 233.98 19.6
 -1 4 -3 47.6 6.6
 -1 4 -3 46.9 5.7
 -1 4 -3 44.8 5.8
 -1 4 -3 46.2 10
 -1 4 -3 41.6 6.1
 1 -4 3 44.1 5
 1 -4 3 49.2 5.3
 1 -4 3 49.8 6.5
 1 -4 3 39.4 8.5
 1 -4 3 44.2 5.4
 1 -4 3 47.9 5.2
 1 -4 3 52.99 6.7
 1 -4 3 38.8 10.6
 -2 4 -3 229.58 18.7
 -2 4 -3 231.38 17.3
 -2 4 -3 217.98 17.6
 -2 4 -3 224.08 17.2
 -2 4 -3 179.98 20.4
 -2 4 -3 233.48 18.2
 -2 4 -3 208.48 17.1
 -2 4 -3 244.68 18.4
 2 -4 3 194.68 17.7
 2 -4 3 225.68 18.5
 2 -4 3 214.58 16.9
 2 -4 3 248.18 17.9
 2 -4 3 228.48 17.3
 2 -4 3 211.98 21.2
 2 -4 3 236.48 16.7
 -3 4 -3 3725.03 270.57
 -3 4 -3 3864.41 269.47
 -3 4 -3 3974 269.47
 -3 4 -3 3946.91 271.97
 -3 4 -3 3829.62 269.87
 -3 4 -3 3761.12 270.17
 -3 4 -3 3874.31 269.67
 -3 4 -3 3883.41 270.97
 3 -4 3 3627.04 272.67
 3 -4 3 3878.91 269.47
 3 -4 3 3911.41 268.47
 3 -4 3 3895.61 271.67
 3 -4 3 3670.73 270.37
 3 -4 3 3916.61 269.47
 3 -4 3 4277.77 275.67
 -4 4 -3 14.9 2.5
 -4 4 -3 15.5 3.4
 -4 4 -3 12.8 4.3
 -4 4 -3 15.9 4
 -4 4 -3 10.3 3.7
 -4 4 -3 12.7 2.4
 -4 4 -3 5.9 4.1
 -4 4 -3 15.3 2.9
 -4 4 -3 15.8 3.7
 -4 4 -3 11.7 3.4
 -4 4 -3 11.6 4.6
 -4 4 -3 2.9 2.9
 4 -4 3 13.1 3.6
 4 -4 3 15.2 7.7
 4 -4 3 14.5 3.3
 4 -4 3 16.9 5.4
 4 -4 3 14.2 2.6
 4 -4 3 17.2 4.1
 4 -4 3 12.7 5.1
 -5 4 -3 58.09 9.8
 -5 4 -3 76.39 8
 -5 4 -3 71.79 6.2
 -5 4 -3 75.29 8.8
 -5 4 -3 54.99 9.8
 -5 4 -3 84.39 10.3
 -5 4 -3 79.89 8.3
 -5 4 -3 58.79 11.6
 -5 4 -3 53.19 9.9
 -5 4 -3 77.29 9.8
 5 -4 3 71.29 9.4
 5 -4 3 79.19 6.4
 5 -4 3 85.59 13.8
 5 -4 3 74.89 10.5
 5 -4 3 64.79 8.6
 5 -4 3 74.89 7.6
 5 -4 3 86.39 9.9
 -6 4 -3 43.9 7
 -6 4 -3 37.8 8.5
 -6 4 -3 24.2 8.2
 -6 4 -3 44.5 8
 -6 4 -3 18.8 7
 -6 4 -3 31.2 6.7
 -6 4 -3 41.9 6.6
 -6 4 -3 36.3 7.8
 -6 4 -3 36.4 3.5
 6 -4 3 32.4 6
 6 -4 3 38.2 7.5
 6 -4 3 31.9 7.1
 6 -4 3 32.2 6.6
 6 -4 3 49 7.6
 6 -4 3 46.3 10.7
 6 -4 3 32.7 7.8
 -7 4 -3 128.49 21.1
 -7 4 -3 189.48 15.6
 -7 4 -3 182.88 17.4
 -7 4 -3 141.99 16.2
 -7 4 -3 151.18 17.4
 7 -4 3 150.98 16.8
 7 -4 3 149.99 17
 7 -4 3 199.88 18.3
 7 -4 3 144.99 15.9
 7 -4 3 158.38 19.9
 7 -4 3 155.88 15.3
 7 -4 3 150.58 15.4
 -8 4 -3 370.66 38.8
 -8 4 -3 412.06 33.5
 -8 4 -3 465.75 44
 -8 4 -3 370.86 34.2
 -8 4 -3 375.66 36.7
 8 -4 3 443.06 35.6
 8 -4 3 496.45 39.1
 8 -4 3 369.56 34.7
 8 -4 3 446.86 33.9
 8 -4 3 407.66 34.2
 8 -4 3 448.06 35.8
 8 -4 3 418.66 34
 -9 4 -3 32.2 11.5
 -9 4 -3 57.19 9.9
 9 -4 3 52.59 13
 9 -4 3 50.39 10.9
 9 -4 3 42.8 9.4
 9 -4 3 49.5 10.5
 -10 4 -3 -6.3 5.1
 -10 4 -3 -6.2 7.6
 10 -4 3 -0.1 7
 10 -4 3 2.5 6.8
 10 -4 3 6 6.5
 10 -4 3 -8.7 5.9
 -11 4 -3 68.59 15.8
 11 -4 3 65.99 15.1
 11 -4 3 51.09 13
 11 -4 3 67.09 14.1
 12 -4 3 -3.5 10.1
 12 -4 3 -16.3 10.8
 12 3 -3 -6.4 7.6
 -12 -3 3 -14.9 16.3
 11 3 -3 28.2 9.4
 11 3 -3 23.8 9.4
 -11 -3 3 4.4 17.9
 -11 -3 3 -5.8 12.3
 10 3 -3 -10.1 7.4
 10 3 -3 8.1 6.9
 10 3 -3 -2.4 7.9
 -10 -3 3 -20.9 10.4
 -10 -3 3 -14.3 9.7
 -10 -3 3 -4.5 9.7
 9 3 -3 -2.3 3.7
 9 3 -3 4.7 5.5
 9 3 -3 -2.1 5
 -9 -3 3 -8.3 6.9
 -9 -3 3 1.2 5.5
 -9 -3 3 3.3 9.8
 8 3 -3 22.7 7.2
 8 3 -3 17.7 7.2
 -8 -3 3 21.2 8.3
 -8 -3 3 37 14.8
 7 3 -3 35.2 7
 7 3 -3 40.6 7
 7 3 -3 29.3 7.3
 7 3 -3 34.9 6.9
 -7 -3 3 29.3 10.8
 -7 -3 3 24.2 7
 -7 -3 3 35.1 14.4
 6 3 -3 -2.9 2.5
 6 3 -3 -1.2 3.4
 6 3 -3 1.1 4.2
 6 3 -3 0.9 3.4
 6 3 -3 0.2 3.1
 -6 -3 3 -2.6 3.5
 -6 -3 3 3.3 2.7
 -6 -3 3 0.5 3.6
 -6 -3 3 -3.3 6.1
 -6 -3 3 8.3 5.9
 5 3 -3 127.49 9
 5 3 -3 109.19 14.4
 5 3 -3 131.29 18
 5 3 -3 127.69 11
 5 3 -3 127.79 12.7
 5 3 -3 117.49 11.5
 5 3 -3 117.19 11.9
 5 3 -3 150.48 12.4
 -5 -3 3 128.29 11.9
 -5 -3 3 101.79 13.6
 -5 -3 3 105.29 11.1
 -5 -3 3 109.99 20.6
 -5 -3 3 121.59 11.9
 -5 -3 3 100.59 11.2
 -5 -3 3 121.79 12.4
 -5 -3 3 111.59 15.1
 4 3 -3 122.99 11.7
 4 3 -3 128.59 10.3
 4 3 -3 125.09 12.2
 4 3 -3 135.99 12.8
 4 3 -3 147.69 11.2
 4 3 -3 116.69 15.1
 4 3 -3 131.99 11.9
 4 3 -3 156.28 13.3
 4 3 -3 134.89 10.7
 4 3 -3 134.89 13.5
 4 3 -3 151.28 19.5
 -4 -3 3 114.29 12.7
 -4 -3 3 130.09 12.2
 -4 -3 3 134.69 16.2
 -4 -3 3 104.69 14
 -4 -3 3 125.49 11.7
 -4 -3 3 135.79 12.2
 -4 -3 3 126.19 12.1
 3 3 -3 308.87 27.2
 3 3 -3 358.66 29.5
 3 3 -3 337.97 26.3
 3 3 -3 408.16 35.3
 3 3 -3 367.16 25.8
 3 3 -3 346.57 27.4
 3 3 -3 353.96 26.2
 3 3 -3 353.66 25
 3 3 -3 352.76 26.6
 -3 -3 3 336.17 26.4
 -3 -3 3 308.47 25.9
 -3 -3 3 286.27 31.6
 -3 -3 3 327.17 29.6
 -3 -3 3 346.57 25.5
 -3 -3 3 314.37 26.8
 -3 -3 3 316.87 26
 2 3 -3 49.5 6.8
 2 3 -3 47.1 5.3
 2 3 -3 60.49 12.5
 2 3 -3 42.5 5.9
 2 3 -3 58.79 7.3
 2 3 -3 51.99 4.7
 2 3 -3 43.9 6
 2 3 -3 43.1 4.4
 -2 -3 3 47.4 5.9
 -2 -3 3 56.89 5.7
 -2 -3 3 28.5 9.5
 -2 -3 3 40.6 5.6
 -2 -3 3 43.7 8.1
 -2 -3 3 39.5 4.4
 -2 -3 3 46.8 7.1
 1 3 -3 42.3 9.9
 1 3 -3 27.3 4.8
 1 3 -3 35.1 3.1
 1 3 -3 24 4.2
 1 3 -3 33.4 5.6
 1 3 -3 31.5 4.6
 1 3 -3 33.9 4.8
 1 3 -3 33.3 3.8
 -1 -3 3 36.2 4.6
 -1 -3 3 34.1 4.7
 -1 -3 3 32 6.3
 -1 -3 3 31.4 6.1
 -1 -3 3 34.1 3.2
 -1 -3 3 27.7 8.6
 -1 -3 3 31.6 4.7
 -1 -3 3 35.6 5.7
 0 3 -3 981.3 68.29
 0 3 -3 999.3 68.09
 0 3 -3 1005.5 68.79
 0 3 -3 1002.8 68.39
 0 3 -3 781.22 72.29
 0 3 -3 982.8 68.39
 0 3 -3 982.3 66.59
 0 3 -3 985.5 68.19
 0 -3 3 914.31 68.09
 0 -3 3 977.4 68.89
 0 -3 3 940.21 68.29
 0 -3 3 887.01 70.09
 0 -3 3 953.4 68.19
 0 -3 3 972 67.99
 -1 3 -3 144.09 11.9
 -1 3 -3 137.39 10.4
 -1 3 -3 150.58 11.3
 -1 3 -3 137.39 12.1
 -1 3 -3 139.39 10.7
 -1 3 -3 124.19 13.7
 -1 3 -3 150.78 11.4
 -1 3 -3 155.68 11.9
 1 -3 3 143.89 12.1
 1 -3 3 148.69 12
 1 -3 3 147.59 11.3
 1 -3 3 131.09 11.3
 1 -3 3 137.69 11.1
 1 -3 3 135.89 11.7
 1 -3 3 132.79 13.6
 -2 3 -3 162.88 18.1
 -2 3 -3 193.28 16.3
 -2 3 -3 202.58 16.6
 -2 3 -3 218.88 15.7
 -2 3 -3 215.98 15.7
 -2 3 -3 205.18 16
 -2 3 -3 208.28 16.1
 -2 3 -3 229.48 15.7
 -2 3 -3 219.78 17.3
 2 -3 3 206.28 15.2
 2 -3 3 175.68 18
 2 -3 3 210.18 19.1
 2 -3 3 198.78 16.3
 2 -3 3 221.68 16.1
 2 -3 3 215.88 17.1
 2 -3 3 205.78 15.7
 -3 3 -3 32.5 6.7
 -3 3 -3 49.99 7.3
 -3 3 -3 53.39 5.7
 -3 3 -3 55.59 5.7
 -3 3 -3 56.29 6.6
 -3 3 -3 64.19 6
 -3 3 -3 38.7 8.4
 -3 3 -3 43.2 8.6
 -3 3 -3 54.59 4.7
 -3 3 -3 58.99 5.1
 -3 3 -3 56.89 7.2
 -3 3 -3 58.49 4.8
 3 -3 3 46.7 5.5
 3 -3 3 54.79 8.4
 3 -3 3 58.09 6.6
 3 -3 3 52.69 4.8
 3 -3 3 47.6 8.8
 3 -3 3 62.59 5.8
 3 -3 3 54.99 7
 3 -3 3 54.99 5.8
 -4 3 -3 0.9 4.2
 -4 3 -3 0.6 0.7
 -4 3 -3 2.8 3.5
 -4 3 -3 4 2.3
 -4 3 -3 -0.7 1.3
 -4 3 -3 0.2 2.4
 -4 3 -3 1.4 1.9
 -4 3 -3 -1.8 1.9
 -4 3 -3 0.5 0.8
 -4 3 -3 -1.6 2.3
 -4 3 -3 1.9 2.7
 -4 3 -3 2.7 2.8
 -4 3 -3 0.9 2.1
 -4 3 -3 1.4 0.7
 4 -3 3 0.9 1
 4 -3 3 0.2 1.7
 4 -3 3 2.7 2.4
 4 -3 3 -1.1 1.6
 4 -3 3 -2.2 1.6
 4 -3 3 1.2 1.6
 4 -3 3 0.8 1.9
 4 -3 3 2.1 3
 4 -3 3 -6 3.4
 -5 3 -3 284.97 23.5
 -5 3 -3 265.47 22.7
 -5 3 -3 270.97 21
 -5 3 -3 254.47 24.6
 -5 3 -3 251.47 22.6
 -5 3 -3 218.38 23.7
 -5 3 -3 265.07 21.7
 -5 3 -3 262.17 21.4
 -5 3 -3 262.27 21.9
 -5 3 -3 243.88 24.9
 -5 3 -3 256.17 21.6
 5 -3 3 257.47 22.3
 5 -3 3 282.57 22.6
 5 -3 3 255.97 22.6
 5 -3 3 282.27 21.5
 5 -3 3 254.07 22.3
 5 -3 3 263.17 21.3
 5 -3 3 322.37 27.4
 -6 3 -3 136.69 16.9
 -6 3 -3 178.08 15.9
 -6 3 -3 161.58 18.3
 -6 3 -3 193.98 18.9
 -6 3 -3 194.18 15.3
 -6 3 -3 155.48 17.1
 -6 3 -3 152.18 19
 -6 3 -3 158.88 15.9
 -6 3 -3 174.38 16.6
 -6 3 -3 194.98 18.1
 -6 3 -3 172.68 16.2
 -6 3 -3 167.48 17.4
 6 -3 3 164.98 15.3
 6 -3 3 170.28 16.6
 6 -3 3 175.98 15.6
 6 -3 3 187.68 17.1
 6 -3 3 184.98 16.8
 6 -3 3 197.08 19.1
 6 -3 3 152.98 15.2
 -7 3 -3 429.86 39.2
 -7 3 -3 468.85 34.5
 -7 3 -3 408.56 40.3
 -7 3 -3 500.35 38.7
 -7 3 -3 458.35 35.5
 7 -3 3 439.86 35
 7 -3 3 409.56 35.8
 7 -3 3 442.16 35.1
 7 -3 3 429.76 36.5
 7 -3 3 451.65 38.5
 7 -3 3 433.96 36.2
 7 -3 3 433.96 35.2
 -8 3 -3 458.55 42.4
 -8 3 -3 536.05 43.1
 -8 3 -3 432.36 38.4
 -8 3 -3 551.84 38.8
 -8 3 -3 462.95 43
 8 -3 3 457.75 38.7
 8 -3 3 505.15 40.8
 8 -3 3 471.15 38.8
 8 -3 3 491.25 40.1
 8 -3 3 461.25 38.6
 8 -3 3 504.05 40.2
 8 -3 3 545.05 42.8
 -9 3 -3 23.3 10.5
 -9 3 -3 33 6.7
 -9 3 -3 35.1 10.8
 9 -3 3 41.7 8.6
 9 -3 3 33.9 9.3
 9 -3 3 38.4 10.7
 9 -3 3 26.2 8.8
 9 -3 3 44.5 9
 9 -3 3 43.8 14.8
 -10 3 -3 0.4 8
 -10 3 -3 12.9 16.3
 10 -3 3 4 5.1
 10 -3 3 21.8 8.6
 10 -3 3 11.9 9.7
 10 -3 3 9.9 6.8
 10 -3 3 5.3 9.7
 -11 3 -3 25.7 10.3
 11 -3 3 15.2 9.8
 11 -3 3 48 9.8
 11 -3 3 36.8 10.9
 12 -3 3 -12.3 9.6
 12 -3 3 15.1 11.4
 12 -3 3 1.6 10.5
 12 2 -3 19.1 10.9
 12 2 -3 -4.5 7.7
 -12 -2 3 -7.7 10.4
 -12 -2 3 -32.4 16.2
 11 2 -3 -8.1 7.5
 11 2 -3 24.1 10.7
 11 2 -3 2.1 7.5
 -11 -2 3 -26.2 11.5
 -11 -2 3 3.3 10.9
 10 2 -3 4.7 6.6
 10 2 -3 3.1 6.8
 10 2 -3 8.8 7.4
 -10 -2 3 -17.2 8.5
 -10 -2 3 7.8 10.6
 -10 -2 3 10.7 12.7
 9 2 -3 8.9 5.6
 9 2 -3 20.5 6.3
 9 2 -3 7.4 6
 -9 -2 3 -7.9 9.7
 -9 -2 3 -5.9 8
 -9 -2 3 0.8 5.2
 8 2 -3 267.77 23.8
 8 2 -3 277.77 22.8
 8 2 -3 293.87 22.4
 -8 -2 3 189.68 29
 -8 -2 3 199.78 27
 -8 -2 3 229.68 22
 7 2 -3 3.6 3.2
 7 2 -3 0.9 4.7
 7 2 -3 7.6 6
 7 2 -3 4.8 5
 -7 -2 3 10.1 8.6
 -7 -2 3 3.6 3.9
 -7 -2 3 0.9 3.8
 -7 -2 3 -1.8 6.8
 6 2 -3 13.8 4.4
 6 2 -3 13.9 4.5
 6 2 -3 13.7 3.5
 6 2 -3 15.3 5.6
 6 2 -3 22.7 5.1
 6 2 -3 12.9 4
 6 2 -3 21.1 5.3
 6 2 -3 21.8 4.1
 -6 -2 3 17.1 8.2
 -6 -2 3 13.9 4.7
 -6 -2 3 12.3 3.4
 -6 -2 3 6 8.5
 -6 -2 3 12.6 4.3
 -6 -2 3 15.9 5.2
 5 2 -3 436.86 31.6
 5 2 -3 444.56 29.7
 5 2 -3 399.16 29.1
 5 2 -3 402.46 30.1
 5 2 -3 459.35 37.9
 5 2 -3 385.26 34
 5 2 -3 421.06 30.2
 5 2 -3 364.16 30.6
 -5 -2 3 400.16 29.8
 -5 -2 3 395.66 28.5
 -5 -2 3 284.97 30.6
 -5 -2 3 380.46 29.5
 -5 -2 3 372.56 30
 -5 -2 3 359.36 29.8
 -5 -2 3 377.76 30.6
 -5 -2 3 359.06 34.4
 -5 -2 3 288.27 37.5
 4 2 -3 780.82 56.39
 4 2 -3 763.62 55.69
 4 2 -3 816.12 56.19
 4 2 -3 828.72 63.59
 4 2 -3 863.61 60.79
 4 2 -3 825.72 56.89
 4 2 -3 784.32 56.29
 4 2 -3 746.83 56.79
 -4 -2 3 693.23 56.79
 -4 -2 3 764.52 56.19
 -4 -2 3 718.63 60.39
 -4 -2 3 778.72 56.09
 -4 -2 3 746.33 55.89
 -4 -2 3 729.03 56.09
 3 2 -3 104.69 9.2
 3 2 -3 104.29 8.8
 3 2 -3 102.89 15.1
 3 2 -3 90.09 9
 3 2 -3 98.49 8.7
 3 2 -3 97.29 9.3
 3 2 -3 105.69 9.8
 3 2 -3 104.79 7.8
 3 2 -3 99.59 11.5
 -3 -2 3 92.29 8.4
 -3 -2 3 67.39 14
 -3 -2 3 102.39 12.2
 -3 -2 3 96.19 8.8
 -3 -2 3 86.79 8.7
 -3 -2 3 87.59 9.4
 -3 -2 3 91.59 8.7
 2 2 -3 75.49 7.2
 2 2 -3 74.49 6.8
 2 2 -3 88.59 9.5
 2 2 -3 80.59 7.6
 2 2 -3 81.79 8.1
 2 2 -3 78.99 6.7
 2 2 -3 78.59 7.4
 2 2 -3 80.09 14.6
 -2 -2 3 72.19 7.2
 -2 -2 3 74.99 6.6
 -2 -2 3 82.49 7.5
 -2 -2 3 79.69 7.2
 -2 -2 3 54.99 11.7
 -2 -2 3 80.59 9.8
 -2 -2 3 73.59 8
 1 2 -3 29.7 4.2
 1 2 -3 31.4 4.1
 1 2 -3 33.5 4.3
 1 2 -3 31.7 4.9
 1 2 -3 25.8 5
 1 2 -3 28 9.1
 1 2 -3 35.9 4.4
 -1 -2 3 29.1 5
 -1 -2 3 29.9 6.5
 -1 -2 3 33.2 2.8
 -1 -2 3 16.8 7.5
 -1 -2 3 31.8 4.1
 -1 -2 3 35.5 3.8
 -1 -2 3 27.6 4.6
 0 2 -3 2153.88 147.59
 0 2 -3 2102.59 146.99
 0 2 -3 2165.78 147.49
 0 2 -3 2195.78 147.29
 0 2 -3 1878.11 148.49
 0 2 -3 2238.08 147.19
 0 2 -3 2095.49 147.69
 0 2 -3 1736.83 147.99
 0 -2 3 2085.59 148.49
 0 -2 3 2087.79 147.09
 0 -2 3 2099.79 146.89
 0 -2 3 2220.88 147.29
 0 -2 3 2295.17 148.19
 -1 2 -3 276.87 24.8
 -1 2 -3 306.37 22.3
 -1 2 -3 323.07 23.1
 -1 2 -3 313.27 22.8
 -1 2 -3 301.67 23.3
 -1 2 -3 296.97 23.6
 -1 2 -3 316.67 23.9
 -1 2 -3 340.17 23.1
 1 -2 3 304.87 23.3
 1 -2 3 260.97 24.9
 1 -2 3 364.86 23.8
 1 -2 3 333.77 25.2
 1 -2 3 315.47 23.9
 1 -2 3 344.97 23.1
 1 -2 3 307.97 22.6
 1 -2 3 297.17 23.1
 -2 2 -3 130.19 10.6
 -2 2 -3 124.79 10.5
 -2 2 -3 118.69 9.8
 -2 2 -3 132.79 10.6
 -2 2 -3 117.29 11
 -2 2 -3 126.09 10
 -2 2 -3 122.29 9.5
 -2 2 -3 130.59 11
 -2 2 -3 118.79 9.8
 -2 2 -3 89.29 11.2
 -2 2 -3 124.79 12.4
 -2 2 -3 121.19 12.1
 2 -2 3 115.59 10.8
 2 -2 3 124.59 9.6
 2 -2 3 130.59 9.8
 2 -2 3 119.39 10.4
 2 -2 3 130.79 12.1
 2 -2 3 144.59 12.7
 -3 2 -3 287.17 22.9
 -3 2 -3 296.17 24.3
 -3 2 -3 314.17 23.8
 -3 2 -3 303.87 21.9
 -3 2 -3 282.57 25.1
 -3 2 -3 318.97 24
 -3 2 -3 308.37 21.8
 -3 2 -3 317.77 22
 -3 2 -3 318.97 23.4
 -3 2 -3 313.37 23.6
 -3 2 -3 285.57 24.3
 -3 2 -3 315.77 26.2
 -3 2 -3 288.47 25.6
 3 -2 3 321.97 23.8
 3 -2 3 325.27 24.5
 3 -2 3 294.47 23.1
 3 -2 3 301.57 22.9
 3 -2 3 296.17 23.6
 3 -2 3 331.87 22.1
 3 -2 3 329.67 25.2
 3 -2 3 309.77 24
 3 -2 3 324.87 25.9
 -4 2 -3 778.72 61.29
 -4 2 -3 800.42 59.79
 -4 2 -3 818.72 62.69
 -4 2 -3 785.52 60.49
 -4 2 -3 873.11 62.39
 -4 2 -3 870.91 61.19
 -4 2 -3 809.02 59.59
 -4 2 -3 786.52 59.49
 -4 2 -3 781.62 62.19
 -4 2 -3 825.92 58.79
 -4 2 -3 786.02 59.69
 -4 2 -3 775.62 60.49
 4 -2 3 842.32 59.59
 4 -2 3 808.02 59.59
 4 -2 3 849.12 61.19
 4 -2 3 865.81 60.19
 4 -2 3 909.91 62.49
 4 -2 3 822.62 60.49
 4 -2 3 815.92 59.29
 -5 2 -3 6.9 4
 -5 2 -3 2.4 4.3
 -5 2 -3 5.9 2.1
 -5 2 -3 3 2.9
 -5 2 -3 4.4 3.5
 -5 2 -3 8.4 3.9
 -5 2 -3 1.9 2.8
 -5 2 -3 1.7 4.1
 -5 2 -3 1.6 2.9
 -5 2 -3 4.1 3.2
 -5 2 -3 5.9 3.5
 5 -2 3 -1.6 2.4
 5 -2 3 2.7 2.8
 5 -2 3 5.7 2.7
 5 -2 3 6.4 3.3
 5 -2 3 6.2 3.7
 -6 2 -3 12.6 4.1
 -6 2 -3 6.1 4.5
 -6 2 -3 12.5 3.6
 -6 2 -3 15.7 4.8
 -6 2 -3 8.7 4.8
 -6 2 -3 10 3.1
 -6 2 -3 8.1 4.7
 -6 2 -3 13.3 5.4
 -6 2 -3 10.6 6.3
 -6 2 -3 9.3 4.2
 -6 2 -3 5.2 4.2
 6 -2 3 9.7 5.3
 6 -2 3 11.7 3.9
 6 -2 3 12.7 4.9
 6 -2 3 8 3.4
 6 -2 3 6.9 4.3
 6 -2 3 21.4 6.5
 6 -2 3 12.2 4.7
 -7 2 -3 56.99 8
 -7 2 -3 51.99 11.8
 -7 2 -3 56.59 11.1
 -7 2 -3 58.59 12.2
 -7 2 -3 47.3 8
 7 -2 3 64.49 11.2
 7 -2 3 64.39 10.7
 7 -2 3 59.39 10.3
 7 -2 3 67.89 9.7
 7 -2 3 49.3 8.7
 7 -2 3 74.09 10.1
 7 -2 3 65.39 11.5
 -8 2 -3 69.89 9
 -8 2 -3 53.39 12.7
 -8 2 -3 53.39 12.1
 -8 2 -3 68.19 13.8
 8 -2 3 59.59 9.8
 8 -2 3 39.7 8.8
 8 -2 3 63.19 10.4
 8 -2 3 66.49 10.9
 8 -2 3 60.09 12.7
 8 -2 3 67.09 11.5
 8 -2 3 38.4 9.7
 -9 2 -3 -3.9 6.2
 -9 2 -3 8.6 8
 -9 2 -3 9.3 8.3
 9 -2 3 7 5.2
 9 -2 3 18.3 7.8
 9 -2 3 21.6 8.2
 9 -2 3 9.7 6.3
 -10 2 -3 25 12.9
 10 -2 3 19 5.9
 10 -2 3 19 8.2
 10 -2 3 9.5 7.3
 10 -2 3 18.9 7.8
 11 -2 3 39.9 10.5
 11 -2 3 -1.6 8.2
 11 -2 3 9.2 7.7
 12 -2 3 3.1 11
 12 -2 3 13 9
 12 1 -3 12.1 8.8
 12 1 -3 8.4 10.6
 12 1 -3 6.6 11.4
 -12 -1 3 11.9 14.1
 11 1 -3 11.6 8.3
 11 1 -3 6.3 8.3
 11 1 -3 20.9 8.4
 -11 -1 3 3 13.7
 -11 -1 3 25.5 14.1
 10 1 -3 23.9 8.6
 10 1 -3 40.8 9.3
 10 1 -3 39.1 9.2
 -10 -1 3 0.4 15
 -10 -1 3 24.1 8.1
 -10 -1 3 21 12.2
 9 1 -3 -3.5 5
 9 1 -3 1.8 5.8
 9 1 -3 -5.4 4.3
 -9 -1 3 -9.2 8.1
 -9 -1 3 -5.2 4.1
 8 1 -3 8.1 5.2
 8 1 -3 6.9 6.3
 8 1 -3 10 5.3
 8 1 -3 -2.2 3.7
 -8 -1 3 3.8 8.7
 -8 -1 3 1.3 6.8
 -8 -1 3 2.1 4.5
 -8 -1 3 7 4.8
 7 1 -3 120.19 12.6
 7 1 -3 114.69 11.6
 7 1 -3 121.69 12.3
 7 1 -3 95.79 9
 7 1 -3 98.19 11.1
 -7 -1 3 92.29 10.3
 -7 -1 3 69.19 16.7
 -7 -1 3 101.89 11.4
 -7 -1 3 72.49 16.4
 -7 -1 3 105.89 10.4
 6 1 -3 8.2 4.1
 6 1 -3 7.9 2.6
 6 1 -3 4.2 3.6
 6 1 -3 4.4 4.1
 6 1 -3 16.2 4.5
 6 1 -3 7.2 4
 6 1 -3 2.6 2.6
 6 1 -3 12.7 7.3
 -6 -1 3 2 3
 -6 -1 3 4.4 2.5
 -6 -1 3 4.2 4
 -6 -1 3 10.5 3.6
 -6 -1 3 5.5 6
 -6 -1 3 5.7 1.8
 -6 -1 3 3.2 2.9
 -6 -1 3 5.3 2.9
 -6 -1 3 3.3 3.3
 -6 -1 3 4.9 6.4
 5 1 -3 0 1.3
 5 1 -3 19.4 4.5
 5 1 -3 2.1 5.3
 5 1 -3 28.4 11.2
 5 1 -3 2.1 1.7
 5 1 -3 29.7 5.9
 5 1 -3 1.4 5.5
 5 1 -3 3.3 5.1
 5 1 -3 0.7 3.4
 -5 -1 3 7 4.1
 -5 -1 3 3 5.5
 -5 -1 3 6.2 3.4
 -5 -1 3 3.2 4.5
 -5 -1 3 -1.9 3.6
 -5 -1 3 -3.3 2.6
 -5 -1 3 4.7 3
 -5 -1 3 2.7 3.3
 4 1 -3 559.84 42
 4 1 -3 605.04 42.3
 4 1 -3 577.44 41.6
 4 1 -3 637.14 46.5
 4 1 -3 551.94 39.9
 4 1 -3 561.54 41.9
 4 1 -3 628.04 48.8
 4 1 -3 552.64 40.9
 -4 -1 3 551.64 41.2
 -4 -1 3 549.25 41.9
 -4 -1 3 555.04 39.9
 -4 -1 3 558.84 41.5
 -4 -1 3 580.44 42
 -4 -1 3 530.75 42.1
 -4 -1 3 558.74 41.5
 -4 -1 3 486.25 45.4
 3 1 -3 876.11 67.49
 3 1 -3 852.91 60.39
 3 1 -3 831.62 59.89
 3 1 -3 878.91 64.49
 3 1 -3 817.42 60.19
 3 1 -3 834.72 59.19
 3 1 -3 901.21 61.29
 -3 -1 3 822.02 59.99
 -3 -1 3 825.02 60.19
 -3 -1 3 832.22 59.19
 -3 -1 3 832.22 60.29
 -3 -1 3 863.01 60.49
 -3 -1 3 863.51 60.49
 -3 -1 3 724.83 63.79
 -3 -1 3 848.22 61.19
 2 1 -3 8812.22 645.44
 2 1 -3 9483.15 638.64
 -2 -1 3 8494.75 642.74
 -2 -1 3 9999 640.34
 1 1 -3 233.88 17.9
 1 1 -3 223.68 17.2
 1 1 -3 224.08 16.4
 1 1 -3 223.28 17.2
 1 1 -3 206.78 16.9
 1 1 -3 225.08 16.7
 1 1 -3 178.98 19.9
 1 1 -3 227.78 17.2
 1 1 -3 230.08 16.9
 -1 -1 3 224.58 17.1
 -1 -1 3 230.68 16.9
 -1 -1 3 224.38 18
 -1 -1 3 243.08 17.2
 -1 -1 3 218.78 16.9
 0 1 -3 7.2 1.9
 0 1 -3 3.3 2.5
 0 1 -3 0.2 3.5
 0 1 -3 7.3 1.8
 0 1 -3 10.3 1.7
 0 1 -3 6.1 2
 0 1 -3 7.2 2.3
 0 -1 3 18.1 2.9
 0 -1 3 10.1 1.7
 0 -1 3 10.2 2.1
 0 -1 3 9.5 2.1
 0 -1 3 8.1 3.2
 0 -1 3 10.2 4.8
 0 -1 3 3 2.5
 0 -1 3 12.2 2.8
 0 -1 3 9.1 2.8
 -1 1 -3 358.16 27.1
 -1 1 -3 344.47 25.2
 -1 1 -3 274.87 26.6
 -1 1 -3 399.86 27.3
 -1 1 -3 330.57 26.8
 -1 1 -3 338.77 25.9
 -1 1 -3 356.16 26.4
 -1 1 -3 355.16 25.3
 -1 1 -3 331.97 25.6
 -1 1 -3 305.47 25.9
 -1 1 -3 370.86 24.9
 -1 1 -3 349.96 25.3
 1 -1 3 362.56 25.2
 1 -1 3 366.86 25.1
 1 -1 3 348.07 25.3
 1 -1 3 356.06 24.9
 1 -1 3 357.56 26.7
 1 -1 3 367.26 25.9
 1 -1 3 333.47 24.9
 1 -1 3 349.37 26.8
 1 -1 3 348.37 27.1
 1 -1 3 369.66 27.2
 1 -1 3 335.87 26
 -2 1 -3 12 3.5
 -2 1 -3 17.7 2.3
 -2 1 -3 15.2 2.7
 -2 1 -3 18.7 3.5
 -2 1 -3 17.9 3.1
 -2 1 -3 19.8 4.4
 -2 1 -3 23.9 3.9
 -2 1 -3 15.4 3.9
 -2 1 -3 13.2 3.1
 -2 1 -3 16.9 2.2
 -2 1 -3 14.8 2.8
 -2 1 -3 22.3 4.6
 -2 1 -3 15.2 2.2
 2 -1 3 15.1 2.9
 2 -1 3 21.7 3.2
 2 -1 3 12.5 2.9
 2 -1 3 18 3.9
 2 -1 3 16.5 2.2
 2 -1 3 20.3 4.2
 2 -1 3 16.9 3.2
 2 -1 3 14.4 3.8
 2 -1 3 16.1 2.2
 -3 1 -3 40.5 4.3
 -3 1 -3 45 6.3
 -3 1 -3 49.6 7.5
 -3 1 -3 48.6 5.9
 -3 1 -3 47 5.5
 -3 1 -3 43.6 5.9
 -3 1 -3 45.2 3.9
 -3 1 -3 47.6 4
 -3 1 -3 45.7 3.9
 -3 1 -3 51.99 4.1
 -3 1 -3 43.9 5.5
 -3 1 -3 47.3 7.3
 -3 1 -3 43.9 5.1
 -3 1 -3 52.69 8.2
 3 -1 3 44.9 5.7
 3 -1 3 57.89 7
 3 -1 3 52.49 6.5
 3 -1 3 43.8 7.1
 3 -1 3 50.89 7.4
 3 -1 3 49.2 5.3
 3 -1 3 48.7 6.7
 3 -1 3 49.2 5.5
 3 -1 3 48.6 5.7
 -4 1 -3 1016.1 75.29
 -4 1 -3 1064.89 77.69
 -4 1 -3 1024.9 75.09
 -4 1 -3 1019.8 72.99
 -4 1 -3 1092.59 78.99
 -4 1 -3 1039.1 74.89
 -4 1 -3 1002.1 75.89
 -4 1 -3 1053.59 74.19
 -4 1 -3 1088.09 77.99
 -4 1 -3 997.4 75.69
 -4 1 -3 1054.79 77.29
 -4 1 -3 1036.5 73.09
 -4 1 -3 1067.29 75.89
 -4 1 -3 1054.49 73.09
 -4 1 -3 1043.6 73.09
 4 -1 3 1029.2 75.69
 4 -1 3 1063.39 76.89
 4 -1 3 1055.29 75.99
 4 -1 3 1036.3 74.89
 4 -1 3 1057.29 76.99
 4 -1 3 1015.8 75.09
 4 -1 3 1039.7 74.79
 4 -1 3 1109.19 75.79
 4 -1 3 1102.79 77.59
 -5 1 -3 29.2 5.6
 -5 1 -3 32.3 5.4
 -5 1 -3 33.8 2.8
 -5 1 -3 27.1 5.8
 -5 1 -3 32.2 7.3
 -5 1 -3 36 7.7
 -5 1 -3 30.2 7
 -5 1 -3 38.8 8.9
 -5 1 -3 36.7 4.8
 -5 1 -3 21 5.3
 -5 1 -3 29.6 7.8
 -5 1 -3 23.4 6.2
 -5 1 -3 39.7 5.6
 -5 1 -3 27.1 2.7
 5 -1 3 26.6 5.7
 5 -1 3 31.3 6.4
 5 -1 3 25 6.6
 5 -1 3 25.6 6.1
 5 -1 3 28 5.5
 5 -1 3 32.9 6.6
 5 -1 3 38.8 6.1
 5 -1 3 28.1 5.3
 -6 1 -3 185.58 15.1
 -6 1 -3 181.08 15.8
 -6 1 -3 146.89 16.6
 -6 1 -3 189.18 18.9
 -6 1 -3 181.98 15.4
 -6 1 -3 194.88 13.5
 -6 1 -3 165.78 18.5
 -6 1 -3 187.68 20.2
 -6 1 -3 164.18 14.1
 -6 1 -3 170.28 16.7
 -6 1 -3 159.68 18.6
 6 -1 3 171.98 17
 6 -1 3 196.08 17.2
 6 -1 3 174.48 16.1
 6 -1 3 188.08 16
 6 -1 3 175.58 16.6
 6 -1 3 191.38 18.5
 6 -1 3 188.98 18.3
 -7 1 -3 65.59 13.4
 -7 1 -3 73.09 13.4
 -7 1 -3 77.89 8.5
 -7 1 -3 91.59 15.9
 -7 1 -3 72.19 8.3
 7 -1 3 86.39 11.6
 7 -1 3 92.99 12.5
 7 -1 3 84.49 11.3
 7 -1 3 75.59 12.4
 7 -1 3 75.59 11.1
 7 -1 3 80.29 10.3
 -8 1 -3 97.99 11.2
 -8 1 -3 91.29 17.3
 -8 1 -3 84.19 16.7
 8 -1 3 91.79 13.4
 8 -1 3 91.49 13.6
 8 -1 3 82.89 13.1
 8 -1 3 96.89 12.9
 8 -1 3 73.89 12.9
 -9 1 -3 4.2 9.1
 -9 1 -3 5.3 8.1
 9 -1 3 6.2 5.9
 9 -1 3 5.1 6.2
 9 -1 3 11.2 5.7
 9 -1 3 7.6 4.5
 -10 1 -3 4.7 11.2
 -10 1 -3 3.6 9.1
 10 -1 3 0.1 6.4
 10 -1 3 -2.8 6.4
 10 -1 3 -4.3 6.7
 -11 1 -3 10.5 12.6
 11 -1 3 11.4 9.1
 11 -1 3 2.7 10
 12 -1 3 43.2 15.4
 12 -1 3 25.5 10.9
 13 0 -3 -19.7 10.8
 -13 0 3 -17.6 16.2
 12 0 -3 10.5 7.8
 -12 0 3 -1 14.5
 11 0 -3 5.5 7.5
 11 0 -3 16.6 9.5
 -11 0 3 -2.8 9.1
 -11 0 3 -25.3 12.4
 10 0 -3 6 5.9
 10 0 -3 9 6.5
 -10 0 3 11.1 5.8
 -10 0 3 10.3 11
 -10 0 3 -18.2 10.3
 9 0 -3 2 6.1
 9 0 -3 19.8 8.6
 -9 0 3 3.9 6.7
 -9 0 3 16.5 6.4
 -9 0 3 10.8 8.4
 8 0 -3 70.19 10.9
 8 0 -3 66.79 10.9
 8 0 -3 64.39 9.8
 -8 0 3 45.3 14.4
 -8 0 3 66.59 9.8
 -8 0 3 69.59 17.8
 -8 0 3 52.59 9.4
 -8 0 3 66.09 9.2
 7 0 -3 221.68 19.8
 7 0 -3 281.47 22.4
 7 0 -3 238.28 19.4
 7 0 -3 240.98 18
 7 0 -3 281.67 26.1
 7 0 -3 244.68 21.1
 -7 0 3 193.38 24.8
 -7 0 3 244.88 19.2
 -7 0 3 177.98 24.4
 -7 0 3 213.68 16.6
 -7 0 3 234.78 21.6
 6 0 -3 78.09 15.3
 6 0 -3 62.49 6.4
 6 0 -3 61.69 9.1
 6 0 -3 79.29 10.3
 6 0 -3 86.59 15.4
 6 0 -3 58.39 8.1
 6 0 -3 70.59 7.3
 -6 0 3 54.19 8.2
 -6 0 3 71.09 9.5
 -6 0 3 39.3 11
 -6 0 3 52.99 12.7
 -6 0 3 62.09 6.9
 -6 0 3 61.09 5.2
 -6 0 3 71.59 10.3
 -6 0 3 69.89 7.3
 -6 0 3 54.39 8.3
 5 0 -3 62.99 8.4
 5 0 -3 53.09 5.6
 5 0 -3 49.3 4.8
 5 0 -3 45.9 6.9
 5 0 -3 77.69 13.3
 5 0 -3 53.99 7.7
 5 0 -3 30.3 5.6
 5 0 -3 42.2 7
 -5 0 3 55.89 6.7
 -5 0 3 34.1 10.3
 -5 0 3 51.79 11.5
 -5 0 3 48.9 8.4
 -5 0 3 53.69 7.5
 -5 0 3 48.3 7.6
 -5 0 3 38.2 5.8
 -5 0 3 56.79 4.7
 4 0 -3 100.29 16.6
 4 0 -3 82.99 9
 4 0 -3 85.89 7.2
 4 0 -3 86.19 8.3
 4 0 -3 83.99 8.5
 4 0 -3 86.89 12.2
 4 0 -3 81.89 8.1
 4 0 -3 89.49 7.9
 -4 0 3 84.29 9
 -4 0 3 77.89 7.9
 -4 0 3 60.29 12.7
 -4 0 3 79.29 13.8
 -4 0 3 94.39 8.7
 -4 0 3 85.19 8
 -4 0 3 90.69 9.5
 -4 0 3 84.39 7.1
 3 0 -3 182.38 13.3
 3 0 -3 153.68 12.7
 3 0 -3 171.38 14.1
 3 0 -3 174.78 13.3
 3 0 -3 151.38 19.4
 3 0 -3 191.28 18.2
 3 0 -3 169.68 12.5
 -3 0 3 111.99 16.4
 -3 0 3 119.49 16.2
 -3 0 3 161.68 13.1
 -3 0 3 165.58 14.2
 -3 0 3 167.68 13.2
 -3 0 3 159.28 12.9
 -3 0 3 143.99 13.8
 2 0 -3 3295.17 221.88
 2 0 -3 3148.98 222.28
 2 0 -3 3176.38 222.08
 2 0 -3 3176.58 222.08
 2 0 -3 3170.38 223.38
 2 0 -3 3166.58 222.58
 -2 0 3 3084.59 222.28
 -2 0 3 3211.58 222.08
 -2 0 3 3260.37 223.88
 -2 0 3 3181.18 221.58
 -2 0 3 3154.78 221.98
 -2 0 3 3212.38 222.58
 1 0 -3 2600.64 184.38
 1 0 -3 2680.13 184.78
 1 0 -3 2575.94 185.38
 1 0 -3 2658.03 184.48
 1 0 -3 2727.33 183.68
 -1 0 3 2679.03 184.68
 -1 0 3 2732.23 184.48
 -1 0 3 2724.83 183.98
 -1 0 3 2647.64 184.38
 -1 0 3 2745.93 185.48
 -1 0 3 2225.98 188.68
 -1 0 3 2631.24 183.48
 -1 0 3 2675.23 184.38
 0 0 -3 216.98 17.5
 0 0 -3 186.88 17.4
 0 0 -3 198.38 16.5
 0 0 -3 204.58 17
 0 0 -3 241.08 17
 0 0 -3 230.88 17.4
 0 0 -3 220.88 16.6
 0 0 3 234.58 17.7
 0 0 3 218.98 16.7
 0 0 3 230.58 16.9
 0 0 3 210.88 17.2
 0 0 3 223.88 15.8
 0 0 3 224.98 16.5
 0 0 3 233.68 16.9
 0 0 3 223.58 18.8
 -1 0 -3 2549.15 178.68
 -1 0 -3 2476.45 179.58
 -1 0 -3 2532.35 177.68
 -1 0 -3 2570.34 178.08
 -1 0 -3 2462.25 178.18
 -1 0 -3 2619.24 179.98
 -1 0 -3 2482.95 179.68
 -1 0 -3 2483.05 178.28
 -1 0 -3 2501.65 179.08
 -1 0 -3 2641.04 180.88
 1 0 3 2686.73 179.68
 1 0 3 2542.45 177.98
 1 0 3 2557.24 177.88
 1 0 3 2575.14 179.18
 1 0 3 2541.15 179.48
 1 0 3 2552.94 178.58
 1 0 3 2639.44 178.58
 -2 0 -3 429.66 31.3
 -2 0 -3 385.26 28.6
 -2 0 -3 392.86 29.4
 -2 0 -3 381.96 28.6
 -2 0 -3 392.56 30.7
 -2 0 -3 404.36 27.7
 -2 0 -3 381.36 29.8
 -2 0 -3 427.06 31.1
 -2 0 -3 398.56 29.4
 -2 0 -3 387.66 28.5
 -2 0 -3 371.66 28.5
 -2 0 -3 390.96 27.7
 -2 0 -3 382.46 29.9
 2 0 3 390.36 29
 2 0 3 401.76 30.7
 2 0 3 400.56 27.9
 2 0 3 416.16 30.1
 2 0 3 401.16 29.3
 2 0 3 399.36 29.4
 2 0 3 381.86 30.5
 -3 0 -3 92.39 7.6
 -3 0 -3 97.99 7.5
 -3 0 -3 108.59 11.2
 -3 0 -3 87.99 9.9
 -3 0 -3 84.99 8.4
 -3 0 -3 83.79 9
 -3 0 -3 83.79 7.1
 -3 0 -3 93.79 7.5
 -3 0 -3 95.09 8
 -3 0 -3 89.49 7.5
 -3 0 -3 96.19 8.8
 -3 0 -3 88.49 8.8
 -3 0 -3 83.59 7.5
 -3 0 -3 72.49 9.7
 -3 0 -3 100.79 11.9
 -3 0 -3 90.69 9
 3 0 3 90.79 10.2
 3 0 3 106.39 8.9
 3 0 3 95.09 11.6
 3 0 3 104.09 9.5
 3 0 3 88.99 9.7
 3 0 3 94.79 9.8
 3 0 3 95.69 9.7
 -4 0 -3 24.9 3.4
 -4 0 -3 32.6 3.5
 -4 0 -3 46.4 9.8
 -4 0 -3 24.5 3.5
 -4 0 -3 28 3.7
 -4 0 -3 41.2 6.3
 -4 0 -3 30.6 4.9
 -4 0 -3 30.1 4.3
 -4 0 -3 23.2 6.5
 -4 0 -3 38.5 6
 -4 0 -3 26.3 6.5
 -4 0 -3 31.3 5.6
 4 0 3 41.1 6.3
 4 0 3 28.5 4.6
 4 0 3 28.8 4.6
 4 0 3 25.5 6
 4 0 3 38.7 5.9
 -5 0 -3 120.49 10.3
 -5 0 -3 97.59 10.8
 -5 0 -3 93.49 9.2
 -5 0 -3 102.19 8.6
 -5 0 -3 96.59 10.8
 -5 0 -3 120.69 9.1
 -5 0 -3 111.99 12.9
 -5 0 -3 109.19 10.1
 -5 0 -3 110.79 14.4
 -5 0 -3 127.19 11.8
 -5 0 -3 121.29 14.6
 5 0 3 103.79 12.1
 5 0 3 107.39 11.6
 5 0 3 118.49 11.4
 5 0 3 102.59 12.4
 5 0 3 111.99 10
 5 0 3 123.89 10.3
 5 0 3 104.79 11
 -6 0 -3 21.1 7.4
 -6 0 -3 13.2 7.2
 -6 0 -3 14.1 2.3
 -6 0 -3 21.6 4.3
 -6 0 -3 18.4 3.8
 -6 0 -3 12.5 2.8
 -6 0 -3 11.7 4.1
 -6 0 -3 18.8 4.8
 6 0 3 13.5 4.9
 6 0 3 15.8 6.1
 6 0 3 18.7 6
 6 0 3 14.1 4
 6 0 3 14.7 4.9
 -7 0 -3 274.47 19.6
 -7 0 -3 243.48 19.5
 -7 0 -3 274.87 21.5
 -7 0 -3 279.77 29.2
 -7 0 -3 283.87 28.2
 7 0 3 270.27 23.6
 7 0 3 267.37 24
 7 0 3 276.27 24.1
 7 0 3 280.07 22.5
 -8 0 -3 -5.5 5.7
 -8 0 -3 0.2 6.9
 8 0 3 2.9 7.4
 8 0 3 -4.5 5
 8 0 3 -0.7 4.4
 8 0 3 4.7 6.1
 -9 0 -3 141.29 24.3
 -9 0 -3 103.09 22.1
 9 0 3 159.38 17.5
 9 0 3 145.19 15.8
 9 0 3 130.19 18.2
 -10 0 -3 19.6 13.1
 -10 0 -3 27.3 14
 10 0 3 20.5 8.5
 10 0 3 12 8.3
 10 0 3 45.8 12.4
 -11 0 -3 -5.7 13.8
 11 0 3 -6.4 9.9
 11 0 3 8.9 8.3
 13 -1 -3 3.1 9.9
 13 -1 -3 25.8 11.7
 -13 1 3 -5.7 13.9
 12 -1 -3 11.4 9.5
 12 -1 -3 16.9 9.9
 -12 1 3 3.7 12.6
 11 -1 -3 -4.1 5.8
 11 -1 -3 -4.5 6.4
 -11 1 3 -4.2 9.5
 10 -1 -3 117.19 14.8
 10 -1 -3 97.59 14.9
 -10 1 3 73.69 20.7
 -10 1 3 85.49 12.8
 -10 1 3 59.29 17.1
 9 -1 -3 2.1 5.4
 9 -1 -3 -6.1 6.1
 9 -1 -3 4.4 5
 -9 1 3 4.6 8.6
 -9 1 3 -2.9 4.1
 8 -1 -3 -0.7 6.8
 8 -1 -3 5.3 6.4
 8 -1 -3 3.5 4
 8 -1 -3 -2.1 4
 -8 1 3 -0.8 4.2
 -8 1 3 0.7 3.4
 -8 1 3 -5.3 5.7
 -8 1 3 9 7.7
 7 -1 -3 68.69 8
 7 -1 -3 63.69 6.4
 7 -1 -3 59.99 12.7
 7 -1 -3 57.29 8.6
 7 -1 -3 69.19 10.2
 7 -1 -3 90.39 14.5
 7 -1 -3 56.19 6.2
 -7 1 3 66.29 6.5
 -7 1 3 63.39 7.8
 -7 1 3 69.59 9.1
 -7 1 3 39.2 12.5
 -7 1 3 64.69 9.7
 -7 1 3 39.6 11.5
 -7 1 3 62.49 5.9
 -7 1 3 60.49 7.4
 6 -1 -3 4.7 3.6
 6 -1 -3 4.6 2.5
 6 -1 -3 11.7 6.9
 6 -1 -3 3.8 2.5
 6 -1 -3 9.1 7.1
 6 -1 -3 1.1 1.7
 6 -1 -3 1.3 2.3
 6 -1 -3 2.5 3
 6 -1 -3 5.7 3.3
 6 -1 -3 9.5 4
 -6 1 3 -1 3.2
 -6 1 3 1.7 1.8
 -6 1 3 2.3 3
 -6 1 3 1.7 2.4
 -6 1 3 -0.6 5.4
 -6 1 3 -2.6 5
 -6 1 3 3.5 1.9
 -6 1 3 1.3 2
 -6 1 3 4.2 2.1
 -6 1 3 -0.8 4.1
 5 -1 -3 328.77 30.2
 5 -1 -3 293.27 22.8
 5 -1 -3 332.47 30.3
 5 -1 -3 290.87 22.5
 5 -1 -3 322.37 25.1
 5 -1 -3 292.87 24.2
 5 -1 -3 299.17 23.7
 5 -1 -3 359.86 24.8
 -5 1 3 303.67 22.4
 -5 1 3 259.17 24.9
 -5 1 3 286.87 23.2
 -5 1 3 272.07 22.9
 -5 1 3 289.97 24.1
 -5 1 3 300.27 24.7
 4 -1 -3 449.06 33.3
 4 -1 -3 459.15 39.8
 4 -1 -3 477.25 33.9
 4 -1 -3 449.26 33.7
 4 -1 -3 416.06 34.9
 4 -1 -3 436.76 40.1
 4 -1 -3 442.16 34.2
 4 -1 -3 455.55 33.1
 4 -1 -3 491.45 34.8
 -4 1 3 465.55 34.1
 -4 1 3 442.06 33
 -4 1 3 444.46 35
 -4 1 3 444.16 33.6
 -4 1 3 463.05 33.5
 3 -1 -3 406.66 30.2
 3 -1 -3 395.26 29.7
 3 -1 -3 406.56 31
 3 -1 -3 421.16 29.7
 3 -1 -3 402.76 30
 3 -1 -3 408.26 29.8
 3 -1 -3 320.77 33.9
 -3 1 3 415.26 29.9
 -3 1 3 416.26 31.4
 -3 1 3 409.16 29.6
 -3 1 3 414.86 30
 -3 1 3 394.76 29.9
 2 -1 -3 0.8 2.2
 2 -1 -3 1.2 1.5
 2 -1 -3 1.3 1.8
 2 -1 -3 -2.4 2.9
 2 -1 -3 3.1 1.5
 2 -1 -3 4.7 1.9
 2 -1 -3 1.6 1.7
 2 -1 -3 -1.1 3.3
 -2 1 3 4.3 1.9
 -2 1 3 2.1 2.9
 -2 1 3 4.9 1.7
 -2 1 3 -2.7 1.7
 -2 1 3 3.1 3.7
 -2 1 3 1.6 1.3
 -2 1 3 0.9 1.5
 -2 1 3 0.9 1.3
 1 -1 -3 88.69 8.4
 1 -1 -3 82.19 7.9
 1 -1 -3 73.99 7.6
 1 -1 -3 89.49 7.9
 1 -1 -3 88.19 7.8
 -1 1 3 87.29 7.9
 -1 1 3 91.19 7.1
 -1 1 3 98.49 7.9
 -1 1 3 75.99 7.5
 -1 1 3 93.29 8.2
 -1 1 3 93.89 7.9
 -1 1 3 82.29 10.1
 0 -1 -3 260.17 20.3
 0 -1 -3 242.58 20.4
 0 -1 -3 260.57 20.4
 0 -1 -3 237.98 22.8
 0 -1 -3 275.47 21
 0 -1 -3 280.37 20.4
 0 -1 -3 266.17 20.6
 0 1 3 284.77 20.9
 0 1 3 283.17 20.7
 0 1 3 267.07 20.2
 0 1 3 275.77 20.9
 0 1 3 270.17 20.4
 0 1 3 294.47 23.2
 -1 -1 -3 18.3 3.4
 -1 -1 -3 21.9 3.1
 -1 -1 -3 23 4.4
 -1 -1 -3 22.8 3.5
 -1 -1 -3 15.4 2.9
 -1 -1 -3 22.7 5.6
 -1 -1 -3 21.9 3.3
 -1 -1 -3 21.3 2.4
 -1 -1 -3 17 3.5
 1 1 3 20.2 2.9
 1 1 3 22.1 4.1
 1 1 3 14.9 3.6
 1 1 3 18.7 2.8
 1 1 3 20.8 3.7
 1 1 3 17.3 3.9
 1 1 3 15.9 3.7
 1 1 3 13 1.3
 1 1 3 25.8 3.5
 -2 -1 -3 20.2 3.4
 -2 -1 -3 24.2 6.3
 -2 -1 -3 17.9 3.1
 -2 -1 -3 18.1 5.2
 -2 -1 -3 15.9 4.1
 -2 -1 -3 19.6 2.5
 -2 -1 -3 18.1 4.6
 -2 -1 -3 19.3 1.8
 -2 -1 -3 21.1 3.1
 -2 -1 -3 26.1 4
 -2 -1 -3 18.1 4
 2 1 3 20 3.1
 2 1 3 16.3 3.7
 2 1 3 14.4 2.8
 2 1 3 14.4 4.3
 2 1 3 14.1 3.9
 2 1 3 24.4 4.5
 2 1 3 24.5 3.8
 2 1 3 18 3.8
 -3 -1 -3 64.59 6.4
 -3 -1 -3 67.89 6.9
 -3 -1 -3 65.39 8.4
 -3 -1 -3 65.89 6
 -3 -1 -3 56.29 6.8
 -3 -1 -3 68.99 8.7
 -3 -1 -3 68.39 6.5
 -3 -1 -3 72.09 8.9
 -3 -1 -3 64.29 5.5
 -3 -1 -3 80.19 9.4
 -3 -1 -3 58.89 7.1
 -3 -1 -3 71.89 12
 3 1 3 71.39 6.2
 3 1 3 61.49 7.1
 3 1 3 72.99 7.8
 3 1 3 80.39 8.2
 3 1 3 70.79 7.1
 3 1 3 69.49 6.5
 3 1 3 68.89 5.5
 3 1 3 72.89 8.8
 3 1 3 71.29 8.7
 -4 -1 -3 126.09 15.5
 -4 -1 -3 130.39 10.2
 -4 -1 -3 121.19 13.3
 -4 -1 -3 119.09 10.1
 -4 -1 -3 122.89 11.6
 -4 -1 -3 109.89 9.8
 -4 -1 -3 108.99 12.6
 -4 -1 -3 118.89 9.9
 -4 -1 -3 106.09 11.6
 -4 -1 -3 127.99 10.7
 -4 -1 -3 105.49 11.1
 4 1 3 105.79 11.4
 4 1 3 114.89 11.3
 4 1 3 122.19 10
 4 1 3 110.69 12.6
 4 1 3 123.09 10.2
 4 1 3 121.19 10.5
 4 1 3 115.59 12.8
 4 1 3 111.69 11.4
 -5 -1 -3 440.16 32.4
 -5 -1 -3 413.16 32
 -5 -1 -3 445.96 34
 -5 -1 -3 478.65 39.8
 -5 -1 -3 420.46 32.4
 -5 -1 -3 423.76 32.8
 -5 -1 -3 415.86 32
 -5 -1 -3 425.46 32.4
 5 1 3 453.75 34.6
 5 1 3 478.05 34.7
 5 1 3 421.86 32.8
 5 1 3 427.36 32
 5 1 3 457.25 34.9
 5 1 3 458.65 32.8
 -6 -1 -3 14.2 6.9
 -6 -1 -3 13.7 8.6
 -6 -1 -3 10 3.7
 -6 -1 -3 6 2.7
 -6 -1 -3 17.7 5.4
 -6 -1 -3 13.6 3.5
 6 1 3 14 3.1
 6 1 3 11.4 5.2
 6 1 3 14.6 5.4
 6 1 3 5.4 4.9
 6 1 3 3.1 3.5
 -7 -1 -3 46.6 12.8
 -7 -1 -3 24.1 10.5
 7 1 3 27.4 6.6
 7 1 3 20.9 6.1
 7 1 3 18.6 6.7
 7 1 3 29.5 7
 -8 -1 -3 7.5 8.5
 8 1 3 8.8 6.6
 8 1 3 14.1 5.5
 8 1 3 1.2 4
 -9 -1 -3 13.8 11.5
 -9 -1 -3 12.1 11.2
 9 1 3 11.6 7.2
 9 1 3 13 7.5
 9 1 3 6.1 6.3
 -10 -1 -3 0 9.9
 -10 -1 -3 -5.2 10.7
 10 1 3 -2.6 10.6
 10 1 3 2.7 8.7
 10 1 3 5 6.6
 -11 -1 -3 0.6 13.2
 11 1 3 13.1 12.4
 11 1 3 4.1 7.5
 13 -2 -3 13 10.2
 13 -2 -3 -1.5 8.7
 -13 2 3 10.5 17.4
 -13 2 3 -6.8 8.1
 12 -2 -3 8.4 8.4
 12 -2 -3 -9 6.5
 -12 2 3 5.2 13
 11 -2 -3 13.9 8.4
 11 -2 -3 15.4 8.5
 -11 2 3 -3.9 10.5
 10 -2 -3 17.5 5.6
 10 -2 -3 26.4 9.5
 10 -2 -3 10.7 7.9
 -10 2 3 15.3 6.7
 -10 2 3 20.4 13.8
 9 -2 -3 49.7 9.5
 9 -2 -3 58.69 10.4
 9 -2 -3 59.19 12.4
 -9 2 3 47.2 15
 -9 2 3 54.09 9.9
 -9 2 3 36.9 13.2
 8 -2 -3 53.09 9.4
 8 -2 -3 62.79 11.3
 8 -2 -3 44.7 8.3
 -8 2 3 19.8 10.1
 -8 2 3 72.09 8.5
 -8 2 3 50.49 9.7
 -8 2 3 51.09 15.1
 7 -2 -3 201.58 21.4
 7 -2 -3 225.68 20.5
 7 -2 -3 183.78 17.5
 7 -2 -3 221.48 17.2
 7 -2 -3 181.48 18.2
 7 -2 -3 213.18 17.1
 7 -2 -3 214.48 17.4
 7 -2 -3 195.58 15.6
 -7 2 3 171.78 15.5
 -7 2 3 174.28 16.6
 -7 2 3 191.38 16.3
 -7 2 3 195.98 16.5
 6 -2 -3 111.59 12.2
 6 -2 -3 155.48 13.2
 6 -2 -3 131.99 14.4
 6 -2 -3 143.99 18.4
 6 -2 -3 132.69 11
 6 -2 -3 133.59 12.8
 6 -2 -3 141.29 12.1
 6 -2 -3 118.09 13.1
 6 -2 -3 114.49 11.5
 6 -2 -3 136.09 16.6
 -6 2 3 116.09 12.7
 -6 2 3 89.99 18
 -6 2 3 125.09 13
 -6 2 3 129.09 11
 -6 2 3 134.49 11.8
 -6 2 3 103.19 15
 -6 2 3 121.79 10.9
 -6 2 3 138.19 11.9
 5 -2 -3 52.59 7.2
 5 -2 -3 61.59 10
 5 -2 -3 52.39 8.9
 5 -2 -3 46.3 6.3
 5 -2 -3 41.7 6.2
 5 -2 -3 86.39 17.4
 5 -2 -3 99.99 17.6
 5 -2 -3 55.19 9.7
 5 -2 -3 50.29 9.7
 -5 2 3 48.1 8
 -5 2 3 50.79 6.2
 -5 2 3 28.5 5.4
 -5 2 3 46.1 4.5
 -5 2 3 22.2 9.2
 -5 2 3 33.2 5.5
 -5 2 3 37.4 6.8
 -5 2 3 24.2 7.9
 4 -2 -3 34.3 5.7
 4 -2 -3 36.1 8.7
 4 -2 -3 36.9 6.2
 4 -2 -3 16.2 7.3
 4 -2 -3 31.4 5.7
 4 -2 -3 50.19 17.1
 4 -2 -3 32 6.2
 -4 2 3 33.2 7.5
 -4 2 3 7.7 6.8
 -4 2 3 34.7 6.1
 -4 2 3 30.6 5.4
 -4 2 3 31.2 5.3
 -4 2 3 22.3 5.1
 3 -2 -3 26.9 7.8
 3 -2 -3 32.9 5.7
 3 -2 -3 27.8 4.5
 3 -2 -3 11.8 7.3
 3 -2 -3 34.7 4.5
 3 -2 -3 31.8 4.5
 3 -2 -3 22.1 4.2
 -3 2 3 22.7 5
 -3 2 3 30.2 2.6
 -3 2 3 36.8 5.3
 -3 2 3 28.9 4.6
 -3 2 3 36.4 5
 2 -2 -3 645.24 47.2
 2 -2 -3 677.13 47.2
 2 -2 -3 635.34 47
 2 -2 -3 623.84 47.8
 2 -2 -3 642.84 46.3
 -2 2 3 650.63 46.8
 -2 2 3 636.74 46.6
 -2 2 3 655.93 47.2
 -2 2 3 607.14 46.9
 -2 2 3 672.03 46
 -2 2 3 671.93 47.6
 1 -2 -3 1339.07 100.59
 1 -2 -3 1408.96 100.29
 1 -2 -3 1429.26 100.39
 1 -2 -3 1492.65 100.49
 1 -2 -3 1374.06 100.69
 1 -2 -3 1425.16 100.19
 1 -2 -3 1378.46 98.99
 -1 2 3 1407.76 99.49
 -1 2 3 1413.26 100.19
 -1 2 3 1379.06 100.39
 -1 2 3 1442.26 100.39
 -1 2 3 1404.36 99.89
 -1 2 3 1526.45 103.89
 0 -2 -3 386.86 28.1
 0 -2 -3 358.46 31
 0 -2 -3 359.66 27.7
 0 -2 -3 344.27 27.8
 0 -2 -3 357.86 26.1
 0 -2 -3 408.56 28.1
 0 -2 -3 373.56 28.3
 0 -2 -3 360.86 26.7
 0 2 3 373.86 28.2
 0 2 3 370.56 27.8
 0 2 3 383.86 28
 0 2 3 408.86 31.3
 0 2 3 366.66 28.2
 0 2 3 344.37 27.5
 0 2 3 369.56 28
 0 2 3 379.86 26.8
 -1 -2 -3 8.1 2.6
 -1 -2 -3 8.7 2.6
 -1 -2 -3 12.5 3.6
 -1 -2 -3 9 3.9
 -1 -2 -3 10.6 1.8
 -1 -2 -3 4.8 2.4
 -1 -2 -3 8 2.5
 -1 -2 -3 8.5 2.6
 1 2 3 6.6 2.4
 1 2 3 9.7 3.4
 1 2 3 8.4 2.6
 1 2 3 10.4 3.2
 1 2 3 9.6 3.2
 1 2 3 12.7 3.2
 1 2 3 11.5 1.8
 -2 -2 -3 598.34 47.6
 -2 -2 -3 545.05 43.7
 -2 -2 -3 558.64 46.5
 -2 -2 -3 556.74 44.7
 -2 -2 -3 620.14 43.1
 -2 -2 -3 599.44 43.2
 -2 -2 -3 581.14 41.2
 -2 -2 -3 623.94 43
 -2 -2 -3 556.54 41.5
 -2 -2 -3 595.44 43.1
 2 2 3 579.84 43.9
 2 2 3 594.54 42.9
 2 2 3 623.74 42.8
 2 2 3 616.34 44.9
 2 2 3 586.64 42.4
 2 2 3 553.94 43.1
 2 2 3 577.34 45.1
 2 2 3 588.74 43.2
 2 2 3 604.64 44
 -3 -2 -3 5.7 2.5
 -3 -2 -3 10 1.7
 -3 -2 -3 7.7 2.1
 -3 -2 -3 17.7 6.7
 -3 -2 -3 8.2 2.7
 -3 -2 -3 3.2 2.3
 -3 -2 -3 6.3 1.8
 -3 -2 -3 6.8 4
 -3 -2 -3 7.5 2.5
 -3 -2 -3 11.1 3.7
 3 2 3 10 3.3
 3 2 3 6.8 1.7
 3 2 3 7.4 2.1
 3 2 3 5.6 4.4
 3 2 3 5.8 2.2
 3 2 3 7.1 2.4
 3 2 3 3.2 3.2
 3 2 3 12.2 4
 3 2 3 12.9 3.5
 -4 -2 -3 148.29 12.2
 -4 -2 -3 158.18 16.4
 -4 -2 -3 154.48 18.6
 -4 -2 -3 152.58 12.3
 -4 -2 -3 158.28 13.4
 -4 -2 -3 151.98 13.2
 -4 -2 -3 163.18 13.7
 -4 -2 -3 153.98 13.4
 -4 -2 -3 150.68 13.7
 4 2 3 158.88 12.1
 4 2 3 152.18 14.6
 4 2 3 172.78 13.6
 4 2 3 165.08 15.1
 4 2 3 143.39 13.5
 4 2 3 149.79 14.6
 4 2 3 169.98 12.6
 -5 -2 -3 34.6 5.4
 -5 -2 -3 38.8 5.9
 -5 -2 -3 39.8 6
 -5 -2 -3 42.6 6.3
 -5 -2 -3 35.6 10.5
 -5 -2 -3 29.9 6
 5 2 3 32.4 7.2
 5 2 3 46.3 8.5
 5 2 3 33.7 7.3
 5 2 3 41.9 5.5
 5 2 3 42.8 7.5
 -6 -2 -3 2 5.6
 -6 -2 -3 -0.3 2.6
 6 2 3 5.1 4.8
 6 2 3 -0.2 3.3
 6 2 3 3.7 4.9
 -7 -2 -3 33.1 13.8
 -7 -2 -3 19 11.3
 7 2 3 20.4 7.4
 7 2 3 31.2 8.3
 7 2 3 26.7 7.4
 -8 -2 -3 80.29 19.8
 -8 -2 -3 108.39 21.2
 8 2 3 97.39 14.8
 8 2 3 89.89 14.2
 8 2 3 101.99 15.3
 -9 -2 -3 1.6 9.7
 -9 -2 -3 7.3 10.2
 9 2 3 2.6 6.9
 9 2 3 3.5 6.3
 9 2 3 8.2 5.9
 -10 -2 -3 8 13
 -10 -2 -3 20.8 16.1
 10 2 3 11.1 8.9
 10 2 3 -6.2 10.2
 10 2 3 6.2 9.9
 13 -3 -3 -14.5 8.4
 13 -3 -3 21.9 9.1
 -13 3 3 8.6 8.1
 -13 3 3 -16.3 15.5
 12 -3 -3 4.4 8
 12 -3 -3 14.1 8
 -12 3 3 2.3 6.9
 -12 3 3 -13.9 10.8
 11 -3 -3 78.29 14.6
 11 -3 -3 129.19 20.7
 11 -3 -3 107.19 15.2
 -11 3 3 59.29 18.7
 -11 3 3 79.79 13.5
 10 -3 -3 0.4 4.7
 10 -3 -3 1.6 5.8
 10 -3 -3 4.6 6.5
 -10 3 3 -10.2 7.8
 -10 3 3 -6.8 5.7
 -10 3 3 0.3 5.9
 9 -3 -3 38.6 8.5
 9 -3 -3 59.19 12.4
 9 -3 -3 42.1 9.5
 9 -3 -3 41.6 6.2
 -9 3 3 31.1 7.5
 -9 3 3 24.1 11.9
 8 -3 -3 3.5 3.2
 8 -3 -3 20.8 5.3
 8 -3 -3 10 6.8
 8 -3 -3 3.3 4.9
 -8 3 3 1.5 6.5
 -8 3 3 2.7 6.2
 -8 3 3 14.4 5.6
 -8 3 3 4.7 4.2
 7 -3 -3 17.8 5.5
 7 -3 -3 19.5 4.1
 7 -3 -3 18.5 4
 7 -3 -3 17.1 5.6
 7 -3 -3 13.6 6.8
 7 -3 -3 21.7 6.9
 7 -3 -3 24.1 6.6
 -7 3 3 15.8 4.2
 -7 3 3 13.3 5.2
 -7 3 3 2.2 6.5
 -7 3 3 20.4 4.6
 -7 3 3 10.7 5.8
 6 -3 -3 485.45 39.2
 6 -3 -3 414.86 35.2
 6 -3 -3 436.56 35.1
 6 -3 -3 476.75 36.2
 6 -3 -3 496.05 37.8
 6 -3 -3 501.75 40.2
 6 -3 -3 477.85 36
 6 -3 -3 466.65 38.2
 6 -3 -3 474.85 34.8
 6 -3 -3 465.95 36.4
 6 -3 -3 538.55 45.5
 -6 3 3 442.46 36
 -6 3 3 458.45 35.2
 -6 3 3 466.25 36
 -6 3 3 449.86 36.8
 -6 3 3 486.75 36.7
 -6 3 3 461.65 33.4
 5 -3 -3 2.7 3.3
 5 -3 -3 0.2 1.8
 5 -3 -3 0.4 2
 5 -3 -3 11.2 8
 5 -3 -3 3.9 2.5
 5 -3 -3 -0.6 2
 5 -3 -3 2.3 2.8
 5 -3 -3 1.4 3.3
 5 -3 -3 4 4.1
 5 -3 -3 13.8 8.2
 -5 3 3 -1.4 2.4
 -5 3 3 -3.8 2.6
 -5 3 3 7.2 4.5
 -5 3 3 4.3 4.2
 -5 3 3 2.4 2.2
 -5 3 3 3.9 3
 -5 3 3 0.5 2.4
 -5 3 3 3.4 2.8
 4 -3 -3 68.49 7.6
 4 -3 -3 67.29 14.2
 4 -3 -3 59.49 9.1
 4 -3 -3 41.6 11.1
 4 -3 -3 77.89 7.6
 4 -3 -3 78.69 7.9
 4 -3 -3 77.09 8.1
 4 -3 -3 70.89 7.7
 -4 3 3 70.59 7.8
 -4 3 3 70.39 7.6
 -4 3 3 83.89 8.9
 -4 3 3 76.59 8.4
 -4 3 3 85.59 7.9
 -4 3 3 82.79 8.1
 3 -3 -3 1869.31 128.79
 3 -3 -3 1870.11 129.59
 3 -3 -3 1852.71 129.59
 3 -3 -3 1747.73 130.39
 3 -3 -3 1768.72 129.49
 3 -3 -3 1802.52 129.29
 -3 3 3 1845.42 129.39
 -3 3 3 1829.52 128.69
 -3 3 3 1819.62 129.69
 -3 3 3 1886.81 129.69
 -3 3 3 1855.01 129.99
 -3 3 3 1801.62 129.39
 2 -3 -3 218.28 19
 2 -3 -3 240.58 19.3
 2 -3 -3 242.88 18
 2 -3 -3 237.98 19.2
 2 -3 -3 234.48 18
 2 -3 -3 224.78 19.6
 2 -3 -3 244.88 19.1
 -2 3 3 240.48 22.8
 -2 3 3 256.77 19.4
 -2 3 3 251.17 19.6
 -2 3 3 242.48 18.8
 -2 3 3 219.48 19
 1 -3 -3 292.97 23.1
 1 -3 -3 318.87 23
 1 -3 -3 311.77 21.5
 1 -3 -3 276.67 23.3
 1 -3 -3 287.47 22.2
 1 -3 -3 305.57 23.3
 1 -3 -3 263.27 23.2
 -1 3 3 297.17 23.5
 -1 3 3 309.87 26.8
 -1 3 3 290.67 23.3
 -1 3 3 323.17 23.9
 -1 3 3 297.27 22.7
 -1 3 3 292.37 23.2
 -1 3 3 272.87 23.4
 0 -3 -3 13.4 3.9
 0 -3 -3 10.3 3.3
 0 -3 -3 7.5 4.2
 0 -3 -3 12 3.5
 0 -3 -3 5.7 2.4
 0 -3 -3 9.3 3.2
 0 -3 -3 7.7 2.6
 0 -3 -3 1.9 5.6
 0 3 3 4.5 3
 0 3 3 5.2 3.1
 0 3 3 4.5 3.1
 0 3 3 4.3 2.6
 0 3 3 8 2.2
 0 3 3 3.7 2.3
 -1 -3 -3 123.29 12.2
 -1 -3 -3 146.99 13.4
 -1 -3 -3 146.29 15.8
 -1 -3 -3 131.09 12
 -1 -3 -3 134.49 11.2
 -1 -3 -3 157.38 12.4
 -1 -3 -3 142.69 12.5
 -1 -3 -3 149.88 12.5
 -1 -3 -3 152.08 17.8
 1 3 3 134.59 11.9
 1 3 3 129.79 12.2
 1 3 3 133.59 12.4
 1 3 3 124.79 12.4
 1 3 3 124.19 12.1
 1 3 3 129.29 11
 -2 -3 -3 715.53 54.39
 -2 -3 -3 746.83 56.39
 -2 -3 -3 818.12 60.19
 -2 -3 -3 733.33 58.69
 -2 -3 -3 705.23 54.99
 -2 -3 -3 724.13 54.49
 -2 -3 -3 764.02 54.59
 -2 -3 -3 755.02 54.49
 -2 -3 -3 727.13 53.39
 2 3 3 735.23 54.29
 2 3 3 749.73 53.89
 2 3 3 761.02 52.99
 2 3 3 768.22 55.19
 2 3 3 718.13 55.39
 2 3 3 743.43 54.79
 2 3 3 751.82 54.49
 -3 -3 -3 4.7 2.9
 -3 -3 -3 9.3 3.4
 -3 -3 -3 1 1.6
 -3 -3 -3 8 2.8
 -3 -3 -3 -1.6 4.5
 -3 -3 -3 5.7 5.6
 -3 -3 -3 0.5 1.9
 3 3 3 4 3.1
 3 3 3 2.4 2.8
 3 3 3 2.8 2.4
 3 3 3 8.5 3.6
 3 3 3 -0.9 2.2
 3 3 3 1.2 1.7
 3 3 3 0.8 2.6
 3 3 3 1.9 2.7
 -4 -3 -3 19.5 8.9
 -4 -3 -3 9.5 3.3
 -4 -3 -3 14.1 4.4
 -4 -3 -3 17.5 4.4
 -4 -3 -3 7 3
 -4 -3 -3 13.7 4.1
 4 3 3 13.8 3.2
 4 3 3 11.4 4.7
 4 3 3 22.7 5.6
 4 3 3 13.3 5.8
 -5 -3 -3 297.87 23.6
 -5 -3 -3 286.77 23.7
 -5 -3 -3 291.47 30.9
 5 3 3 262.47 25.2
 5 3 3 315.27 25.7
 5 3 3 290.97 25.5
 -6 -3 -3 42 7.7
 -6 -3 -3 39.1 14
 6 3 3 53.59 10.5
 6 3 3 51.89 13.1
 6 3 3 39.7 10.9
 -7 -3 -3 0.3 7.9
 -7 -3 -3 12.8 8.8
 7 3 3 -5.7 5.1
 7 3 3 8 5.8
 7 3 3 4.7 5.5
 -8 -3 -3 -5.2 9.8
 -8 -3 -3 2.2 9.9
 8 3 3 -3 7.2
 8 3 3 5.3 6.8
 8 3 3 23.3 8.8
 -9 -3 -3 4.9 12.3
 -9 -3 -3 6.7 7.6
 9 3 3 -2.8 9.3
 9 3 3 -9.9 7.5
 9 3 3 -2.5 8.4
 -10 -3 -3 0.2 14.5
 -10 -3 -3 25.5 15.9
 10 3 3 6.5 10.1
 10 3 3 -0.9 7.5
 10 3 3 5.3 13.2
 13 -4 -3 7.2 9.8
 13 -4 -3 -11.5 7.5
 -13 4 3 -16.1 12.3
 -13 4 3 0.6 9.8
 12 -4 -3 18.5 9.1
 12 -4 -3 -2.1 9.4
 12 -4 -3 11.3 12
 -12 4 3 -9.2 14.6
 -12 4 3 8.5 8.9
 11 -4 -3 42.5 11.3
 11 -4 -3 38.5 9.5
 11 -4 -3 29.4 11.6
 -11 4 3 10.9 8
 -11 4 3 4 11.5
 10 -4 -3 12.9 7.9
 10 -4 -3 4.8 6.2
 10 -4 -3 0.3 6.3
 -10 4 3 8.1 6.4
 -10 4 3 17.1 6.4
 -10 4 3 -4.2 9.3
 9 -4 -3 39.6 13.5
 9 -4 -3 68.99 13.1
 9 -4 -3 43.5 7.2
 -9 4 3 20.2 12.6
 -9 4 3 37.7 10.4
 8 -4 -3 75.99 14.3
 8 -4 -3 67.19 8.8
 8 -4 -3 80.69 13.2
 8 -4 -3 68.89 10.4
 -8 4 3 78.19 11
 -8 4 3 36 13.1
 -8 4 3 68.19 10.6
 7 -4 -3 144.89 21.2
 7 -4 -3 140.89 15.6
 7 -4 -3 143.29 12.5
 7 -4 -3 143.79 16.2
 7 -4 -3 127.99 18.1
 7 -4 -3 165.88 14.6
 7 -4 -3 126.69 12.8
 -7 4 3 105.49 14.7
 -7 4 3 140.69 13.1
 -7 4 3 146.59 14.4
 -7 4 3 152.58 14.8
 -7 4 3 138.99 13
 6 -4 -3 33.1 6.2
 6 -4 -3 39.6 11.4
 6 -4 -3 40.1 5.9
 6 -4 -3 25.8 6.3
 6 -4 -3 44.5 9
 6 -4 -3 28.2 6.8
 6 -4 -3 28.6 12.4
 6 -4 -3 34.8 11.3
 6 -4 -3 23.8 5.1
 -6 4 3 19.2 6.1
 -6 4 3 28.1 5.3
 -6 4 3 27 5.9
 -6 4 3 22.3 6.5
 -6 4 3 24 5.8
 5 -4 -3 103.29 19.9
 5 -4 -3 105.99 16.7
 5 -4 -3 161.58 15.3
 5 -4 -3 157.98 12.9
 5 -4 -3 137.59 12.6
 -5 4 3 148.09 13.3
 -5 4 3 131.49 12.4
 -5 4 3 115.79 13.2
 -5 4 3 127.09 12.3
 -5 4 3 144.99 12.7
 -5 4 3 151.88 13.6
 4 -4 -3 -0.4 5.4
 4 -4 -3 10.3 5
 4 -4 -3 -5.9 5.9
 4 -4 -3 8.9 3.1
 4 -4 -3 14 3.8
 4 -4 -3 17.2 3.6
 4 -4 -3 11.5 3.5
 -4 4 3 14.2 4.2
 -4 4 3 12.4 4.3
 -4 4 3 6.3 6.1
 -4 4 3 8.9 2.8
 -4 4 3 17.8 4.5
 -4 4 3 10 3.5
 -4 4 3 7.1 3.9
 3 -4 -3 307.37 22.9
 3 -4 -3 304.97 24.8
 3 -4 -3 296.67 26.3
 3 -4 -3 313.47 25
 3 -4 -3 321.17 25.1
 3 -4 -3 305.87 23.8
 3 -4 -3 310.37 25.7
 -3 4 3 332.37 24.9
 -3 4 3 316.97 25.3
 -3 4 3 334.17 29.8
 -3 4 3 318.37 24.9
 -3 4 3 299.57 23.8
 -3 4 3 339.57 25.7
 2 -4 -3 168.68 14.2
 2 -4 -3 169.98 14.9
 2 -4 -3 147.79 15.9
 2 -4 -3 158.18 13.2
 2 -4 -3 153.78 15
 2 -4 -3 160.98 14.7
 2 -4 -3 167.68 13.7
 -2 4 3 176.38 13.3
 -2 4 3 162.98 14.7
 -2 4 3 169.48 15.1
 -2 4 3 170.28 15.4
 -2 4 3 157.18 15.2
 -2 4 3 168.28 14.5
 -2 4 3 185.08 14.7
 -2 4 3 218.28 20
 1 -4 -3 65.59 6.8
 1 -4 -3 64.89 7.5
 1 -4 -3 49.4 7.6
 1 -4 -3 70.39 5.6
 1 -4 -3 33.6 10.8
 1 -4 -3 72.39 11.5
 1 -4 -3 52.99 9.3
 1 -4 -3 59.39 8.6
 -1 4 3 66.99 8.8
 -1 4 3 71.19 7.5
 -1 4 3 71.49 8.8
 -1 4 3 57.89 7.8
 -1 4 3 55.49 7.8
 -1 4 3 70.09 7.7
 -1 4 3 68.09 12.8
 0 -4 -3 271.47 24.5
 0 -4 -3 252.17 21
 0 -4 -3 258.57 21.1
 0 -4 -3 234.28 24.6
 0 -4 -3 248.38 19.8
 0 -4 -3 276.07 21.7
 0 -4 -3 247.38 21.1
 0 4 3 264.27 21
 0 4 3 256.07 20.8
 0 4 3 262.17 21.3
 0 4 3 268.47 21.4
 0 4 3 251.97 20.1
 -1 -4 -3 405.86 33.2
 -1 -4 -3 348.57 28.4
 -1 -4 -3 365.46 28.4
 -1 -4 -3 361.06 27
 -1 -4 -3 337.37 29.4
 -1 -4 -3 373.46 28.5
 -1 -4 -3 329.77 28.3
 -1 -4 -3 384.06 32.9
 1 4 3 364.16 27.2
 1 4 3 358.86 28.4
 1 4 3 372.26 29.5
 1 4 3 364.26 28.2
 1 4 3 370.86 28.5
 1 4 3 368.86 28.5
 1 4 3 326.67 28.2
 -2 -4 -3 89.19 9.4
 -2 -4 -3 88.29 15
 -2 -4 -3 87.69 9.5
 -2 -4 -3 84.09 10.6
 -2 -4 -3 75.79 7.9
 -2 -4 -3 73.79 11.4
 -2 -4 -3 90.59 11.1
 -2 -4 -3 95.49 9.4
 2 4 3 79.89 8.7
 2 4 3 74.69 10
 2 4 3 96.39 12
 2 4 3 79.49 10.2
 2 4 3 89.49 8.1
 2 4 3 86.39 9.3
 2 4 3 94.79 9.5
 -3 -4 -3 12.9 4.2
 -3 -4 -3 10.8 4.2
 -3 -4 -3 14.6 8.6
 -3 -4 -3 19.5 4.6
 3 4 3 16.5 5.9
 3 4 3 12.8 4.8
 3 4 3 22.8 5.3
 3 4 3 14.5 4.9
 3 4 3 12.6 3.5
 3 4 3 14.8 4.5
 3 4 3 20.2 5.9
 -4 -4 -3 112.69 11.5
 -4 -4 -3 105.09 10.9
 -4 -4 -3 117.49 20.5
 4 4 3 119.09 12.5
 4 4 3 89.79 13.5
 4 4 3 101.89 12.3
 -5 -4 -3 42.9 13.8
 -5 -4 -3 52.29 7.8
 -5 -4 -3 57.49 8.8
 5 4 3 65.19 11.9
 5 4 3 51.59 10
 5 4 3 57.49 10.6
 -6 -4 -3 45.3 13.9
 -6 -4 -3 49.9 9
 6 4 3 47.4 9.5
 6 4 3 43.3 10.6
 6 4 3 44.1 9.1
 -7 -4 -3 0.4 8.5
 -7 -4 -3 -4.1 9.9
 7 4 3 4.3 5.1
 7 4 3 2.6 6.3
 7 4 3 -0.1 6.8
 -8 -4 -3 3.8 12
 -8 -4 -3 3.6 12.1
 8 4 3 4.6 8.4
 8 4 3 2.4 6.9
 8 4 3 17 7.9
 -9 -4 -3 18.1 15.7
 -9 -4 -3 9.1 14.2
 9 4 3 6.2 8
 9 4 3 -5.3 8.6
 9 4 3 6 11.9
 13 -5 -3 5.3 8.5
 13 -5 -3 -7.7 9
 -13 5 3 7.4 9.6
 12 -5 -3 -13.5 13.7
 12 -5 -3 6.4 11.6
 -12 5 3 9.9 7.7
 -12 5 3 -2.2 15.6
 11 -5 -3 2.2 7.8
 11 -5 -3 -4.7 8
 11 -5 -3 24.3 8.3
 -11 5 3 11.9 6.5
 -11 5 3 -5.4 11.6
 10 -5 -3 32 7.6
 10 -5 -3 16.5 9.5
 10 -5 -3 8.3 7.5
 -10 5 3 8.7 5.7
 -10 5 3 9.5 7.2
 -10 5 3 -11.9 8.6
 9 -5 -3 8.9 4.5
 9 -5 -3 -1.4 3.6
 -9 5 3 3.5 7.7
 -9 5 3 3 5.8
 -9 5 3 -0.7 5.2
 8 -5 -3 2.7 3.8
 8 -5 -3 -4 6.5
 8 -5 -3 -1.6 4.1
 8 -5 -3 -4.3 11.4
 -8 5 3 -2.5 4
 -8 5 3 0.9 7.7
 -8 5 3 3.5 3.9
 7 -5 -3 -0.8 2.3
 7 -5 -3 -3.1 3.1
 7 -5 -3 0.4 5
 7 -5 -3 2.3 2.9
 7 -5 -3 4.3 11.6
 7 -5 -3 -2.4 5.9
 -7 5 3 -3 4.6
 -7 5 3 3.4 4.3
 -7 5 3 2 4.8
 6 -5 -3 542.65 40.3
 6 -5 -3 537.35 41.7
 6 -5 -3 493.35 39.9
 6 -5 -3 491.25 43
 6 -5 -3 519.75 51.19
 6 -5 -3 498.45 41.3
 -6 5 3 529.05 40.9
 -6 5 3 585.84 41.2
 5 -5 -3 217.38 19.1
 5 -5 -3 231.18 20.4
 5 -5 -3 217.08 18.8
 5 -5 -3 252.57 22.1
 5 -5 -3 214.58 20.4
 5 -5 -3 234.58 19.3
 5 -5 -3 223.08 18.7
 -5 5 3 173.88 22.8
 -5 5 3 263.47 20.2
 -5 5 3 200.78 19.2
 -5 5 3 242.58 19.1
 -5 5 3 230.08 20.3
 4 -5 -3 13.6 3.4
 4 -5 -3 19 4.9
 4 -5 -3 24.3 5.8
 4 -5 -3 2.5 6.5
 4 -5 -3 12 7.1
 4 -5 -3 16.8 4.9
 4 -5 -3 21.1 5.8
 4 -5 -3 10.8 5.5
 4 -5 -3 10.1 3.9
 -4 5 3 9.7 3.9
 -4 5 3 17.3 5
 -4 5 3 9.1 3.5
 -4 5 3 17.1 7.1
 -4 5 3 13.9 4.9
 3 -5 -3 25.6 4.1
 3 -5 -3 19.5 5.1
 3 -5 -3 29.8 6.6
 3 -5 -3 3.2 5.7
 3 -5 -3 28 3.9
 3 -5 -3 23.9 6
 3 -5 -3 19.3 4.6
 3 -5 -3 18.8 5.4
 -3 5 3 21.5 5.9
 -3 5 3 25.3 4.3
 -3 5 3 33.9 6.2
 -3 5 3 32 9
 -3 5 3 26.4 5.8
 -3 5 3 20.6 4.8
 -3 5 3 23.3 5.5
 2 -5 -3 718.13 55.39
 2 -5 -3 740.13 53.19
 2 -5 -3 729.83 54.39
 2 -5 -3 753.32 55.19
 2 -5 -3 654.53 55.29
 2 -5 -3 702.43 53.99
 2 -5 -3 758.02 55.19
 2 -5 -3 768.42 57.39
 -2 5 3 650.63 55.89
 -2 5 3 837.92 60.09
 -2 5 3 770.52 54.49
 -2 5 3 766.82 55.59
 -2 5 3 720.03 56.29
 -2 5 3 801.62 54.99
 -2 5 3 761.62 53.09
 -2 5 3 757.82 55.29
 1 -5 -3 24.4 5.5
 1 -5 -3 21.5 4.5
 1 -5 -3 30.1 5.8
 1 -5 -3 25.6 5.6
 1 -5 -3 20.9 6.9
 1 -5 -3 19.9 9.2
 1 -5 -3 22.6 5.2
 -1 5 3 34.1 6.5
 -1 5 3 31.9 5.2
 -1 5 3 20.9 5.6
 -1 5 3 27 5.1
 -1 5 3 27.6 6.6
 -1 5 3 26.5 5.2
 0 -5 -3 37.3 7.5
 0 -5 -3 40 10
 0 -5 -3 31 6.5
 0 -5 -3 29.1 4.8
 0 -5 -3 28.4 6
 0 -5 -3 41.8 6.7
 0 5 3 41.3 7
 0 5 3 41.6 6
 0 5 3 26.5 5.9
 0 5 3 31.4 6
 -1 -5 -3 151.18 14.3
 -1 -5 -3 161.08 15.9
 -1 -5 -3 143.49 14.4
 -1 -5 -3 140.59 12.8
 -1 -5 -3 153.58 14.3
 -1 -5 -3 159.78 18.5
 -1 -5 -3 170.08 14.8
 1 5 3 147.89 13.3
 1 5 3 166.28 14.9
 1 5 3 127.99 13.8
 1 5 3 161.28 14.7
 1 5 3 140.99 14.9
 -2 -5 -3 230.28 20.6
 -2 -5 -3 252.37 20.9
 -2 -5 -3 262.67 26.5
 2 5 3 220.28 21.7
 2 5 3 236.08 21.8
 2 5 3 240.08 21.1
 2 5 3 234.68 21.1
 2 5 3 245.68 19.7
 -3 -5 -3 101.59 19.2
 -3 -5 -3 116.99 11.6
 -3 -5 -3 109.89 11.8
 3 5 3 90.99 12.1
 3 5 3 120.29 13.1
 3 5 3 91.69 12.6
 3 5 3 85.29 13.1
 -4 -5 -3 230.98 27.3
 -4 -5 -3 186.48 18.7
 -4 -5 -3 183.28 18.2
 4 5 3 233.18 20.7
 4 5 3 209.98 21.4
 4 5 3 214.68 21.1
 -5 -5 -3 50.09 16.4
 -5 -5 -3 59.59 9.8
 5 5 3 52.79 10.5
 5 5 3 58.89 11.1
 -6 -5 -3 40.6 15.2
 6 5 3 38.8 10.8
 6 5 3 47 12.1
 6 5 3 43 9.5
 -7 -5 -3 6.5 11.1
 -7 -5 -3 19.6 12.2
 7 5 3 -7.5 6.6
 7 5 3 -12.2 6.6
 7 5 3 1.6 5.8
 -8 -5 -3 -8.2 13.1
 -8 -5 -3 -14.7 10.2
 8 5 3 12.7 9.3
 8 5 3 -1 10.9
 9 5 3 34 12.4
 13 -6 -3 -12.6 14.4
 12 -6 -3 24.6 14.6
 12 -6 -3 -8.2 8.8
 -12 6 3 2.9 9.2
 11 -6 -3 -8.7 9.6
 11 -6 -3 -1.1 4.3
 -11 6 3 1.8 11.6
 -11 6 3 5 6.1
 10 -6 -3 112.89 15.4
 10 -6 -3 120.89 19.3
 -10 6 3 108.89 15.1
 -10 6 3 130.49 17.8
 9 -6 -3 -2.2 7.9
 9 -6 -3 8.3 5.5
 -9 6 3 -3.4 4.5
 -9 6 3 4.9 4.7
 -9 6 3 11.4 9.7
 8 -6 -3 197.88 32.8
 8 -6 -3 164.98 17.6
 8 -6 -3 192.78 17.2
 -8 6 3 168.28 17.7
 7 -6 -3 58.09 8.5
 7 -6 -3 54.19 8.1
 7 -6 -3 68.59 12.8
 7 -6 -3 94.49 22.6
 7 -6 -3 61.29 8.8
 7 -6 -3 57.09 11.5
 -7 6 3 59.99 9.7
 -7 6 3 66.99 11.2
 -7 6 3 21.1 11
 6 -6 -3 67.89 9.7
 6 -6 -3 87.19 14.7
 6 -6 -3 72.19 10.1
 6 -6 -3 65.49 11.2
 6 -6 -3 77.09 10.1
 -6 6 3 74.89 10.9
 -6 6 3 72.79 15.8
 -6 6 3 83.39 11.6
 5 -6 -3 8.9 4.9
 5 -6 -3 14.5 4.6
 5 -6 -3 18.6 7
 5 -6 -3 8.6 4
 5 -6 -3 5.8 7.6
 -5 6 3 11.3 5.3
 -5 6 3 7.4 5.4
 -5 6 3 26.7 10.9
 -5 6 3 7 4.8
 4 -6 -3 4.2 3.1
 4 -6 -3 1.7 3.6
 4 -6 -3 3.8 2.8
 4 -6 -3 -0.3 3.8
 4 -6 -3 7.5 4.8
 4 -6 -3 6.7 5.3
 -4 6 3 -0.7 5.2
 -4 6 3 0.3 3
 -4 6 3 2.4 3.5
 -4 6 3 6.4 5.6
 -4 6 3 -4.2 3.5
 3 -6 -3 33.7 8.2
 3 -6 -3 38.5 5.3
 3 -6 -3 28.2 5.8
 3 -6 -3 24.2 6.6
 3 -6 -3 33.5 7.9
 3 -6 -3 27.2 5.6
 3 -6 -3 20.9 5.5
 -3 6 3 42.9 6.1
 -3 6 3 28.3 6.3
 -3 6 3 36.4 5.2
 -3 6 3 32.4 6.7
 -3 6 3 35.7 7.1
 -3 6 3 43.8 10.5
 2 -6 -3 574.04 45.6
 2 -6 -3 629.44 48.4
 2 -6 -3 624.74 45.9
 2 -6 -3 545.05 44.7
 2 -6 -3 572.44 43.4
 2 -6 -3 592.44 46.3
 -2 6 3 614.04 46.1
 -2 6 3 607.14 44.6
 -2 6 3 619.14 45.5
 -2 6 3 629.84 46.4
 1 -6 -3 38.1 6.2
 1 -6 -3 44.6 7.9
 1 -6 -3 28.7 6.2
 1 -6 -3 37.4 6.9
 1 -6 -3 31.7 6.7
 1 -6 -3 40 9.7
 -1 6 3 37.5 7.6
 -1 6 3 37 6.8
 -1 6 3 47.5 8.6
 -1 6 3 39.7 6.5
 0 -6 -3 186.58 17.8
 0 -6 -3 195.68 18.9
 0 -6 -3 209.38 18.4
 0 -6 -3 207.98 22.3
 0 -6 -3 216.28 18.7
 0 6 3 189.38 17.4
 0 6 3 187.78 18.5
 0 6 3 189.38 18.8
 -1 -6 -3 49.3 8.3
 -1 -6 -3 26.5 7
 -1 -6 -3 31 10.8
 -1 -6 -3 27.3 6.7
 1 6 3 40.1 8.3
 1 6 3 34.2 6.4
 1 6 3 34.9 7.3
 1 6 3 32.6 6.3
 -2 -6 -3 79.59 16.8
 -2 -6 -3 87.49 11.8
 -2 -6 -3 92.89 12.2
 2 6 3 68.39 11.2
 2 6 3 76.59 10.7
 2 6 3 95.69 13.7
 -3 -6 -3 18.1 6.6
 -3 -6 -3 8.5 10.8
 -3 -6 -3 7.5 6.4
 3 6 3 14.4 6.6
 3 6 3 15 6.9
 3 6 3 13.3 5.5
 -4 -6 -3 -0.1 4.2
 -4 -6 -3 3.1 7.9
 4 6 3 3 5.1
 4 6 3 8 6
 4 6 3 -4.8 3.9
 -5 -6 -3 3.7 10.3
 -5 -6 -3 16.5 6.9
 5 6 3 14.6 8.2
 5 6 3 29.3 9.4
 5 6 3 25.3 7.7
 -6 -6 -3 100.99 15.9
 -6 -6 -3 108.89 26.2
 6 6 3 128.99 19.2
 6 6 3 116.49 18
 6 6 3 129.49 17.7
 -7 -6 -3 17 14.5
 -7 -6 -3 12.7 12.1
 7 6 3 3.7 7.8
 7 6 3 22.1 9.2
 7 6 3 19 14.2
 8 6 3 -4 9.8
 12 -7 -3 15.4 11.2
 12 -7 -3 7.4 9.1
 -12 7 3 -12.7 8.5
 11 -7 -3 -1.9 6
 11 -7 -3 5.1 10.4
 -11 7 3 2.8 8.2
 10 -7 -3 -5.3 8.7
 10 -7 -3 -7.8 5.6
 -10 7 3 4.7 6.2
 -10 7 3 6.1 8.2
 9 -7 -3 1 8.4
 9 -7 -3 11 6.7
 -9 7 3 3.9 9.3
 -9 7 3 11.8 7
 -9 7 3 16.7 6.9
 8 -7 -3 26.9 19.4
 8 -7 -3 34.8 10.8
 8 -7 -3 14.4 5.6
 8 -7 -3 7.7 5
 -8 7 3 5.1 6.3
 -8 7 3 15.6 10.9
 -8 7 3 15.1 7.2
 7 -7 -3 334.07 28.4
 7 -7 -3 333.37 30.1
 7 -7 -3 391.56 32.8
 7 -7 -3 331.17 33.5
 7 -7 -3 364.66 29.1
 -7 7 3 384.56 30.2
 -7 7 3 360.76 33.7
 -7 7 3 293.07 35
 6 -7 -3 55.39 11.9
 6 -7 -3 36 7.5
 6 -7 -3 57.59 9.1
 6 -7 -3 45.5 10.9
 6 -7 -3 55.79 9
 -6 7 3 49.5 9.7
 -6 7 3 57.59 10.3
 -6 7 3 57.59 14.9
 5 -7 -3 401.06 36.4
 5 -7 -3 422.86 33.6
 5 -7 -3 432.26 32.9
 5 -7 -3 365.56 34.7
 5 -7 -3 396.76 33.5
 -5 7 3 401.36 34.4
 -5 7 3 506.25 40.5
 -5 7 3 425.86 34.6
 4 -7 -3 164.08 18.8
 4 -7 -3 176.58 16.5
 4 -7 -3 166.68 16.6
 4 -7 -3 165.38 17.7
 4 -7 -3 164.88 16.6
 -4 7 3 162.78 17.2
 -4 7 3 181.98 15.4
 -4 7 3 178.88 17.3
 -4 7 3 191.48 17.6
 -4 7 3 183.58 21.2
 3 -7 -3 5.8 4.9
 3 -7 -3 2.2 5.2
 3 -7 -3 -0.4 4.4
 3 -7 -3 4.8 3.7
 3 -7 -3 2 2.5
 3 -7 -3 9.7 5.5
 -3 7 3 3.4 5.7
 -3 7 3 -3.7 4
 -3 7 3 1.7 4.3
 -3 7 3 -0.4 4.1
 -3 7 3 6.6 3.2
 2 -7 -3 10.2 4.8
 2 -7 -3 22.3 7.4
 2 -7 -3 20.4 7.6
 2 -7 -3 12.5 6.2
 2 -7 -3 10.1 5.7
 -2 7 3 16.6 5.9
 -2 7 3 13.3 6.4
 -2 7 3 10.9 3.7
 -2 7 3 9.3 5.8
 1 -7 -3 63.69 11.5
 1 -7 -3 64.69 10.7
 1 -7 -3 76.69 14.4
 -1 7 3 76.49 8.5
 -1 7 3 82.99 11
 -1 7 3 66.59 11.4
 0 -7 -3 90.69 13.4
 0 -7 -3 127.99 17.6
 0 -7 -3 124.39 15.7
 0 7 3 122.19 12.6
 0 7 3 126.09 13.7
 0 7 3 113.29 11.8
 -1 -7 -3 119.39 16
 -1 -7 -3 132.89 22.3
 -1 -7 -3 120.69 16
 1 7 3 123.69 17.9
 1 7 3 127.29 13.8
 1 7 3 142.39 17.6
 -2 -7 -3 74.99 18.2
 -2 -7 -3 70.09 12.1
 -2 -7 -3 108.29 14
 2 7 3 84.59 14
 2 7 3 91.89 12.8
 2 7 3 75.79 11.1
 -3 -7 -3 139.99 15.7
 -3 -7 -3 155.88 27.4
 -3 -7 -3 135.79 15.5
 3 7 3 126.49 18.4
 3 7 3 139.49 15.2
 3 7 3 138.09 19
 -4 -7 -3 2.6 11
 -4 -7 -3 15.6 5.7
 4 7 3 7 4.7
 4 7 3 14 8.6
 4 7 3 6.3 7.8
 -5 -7 -3 -1.7 6.2
 -5 -7 -3 -10.5 10.6
 5 7 3 -3.4 6.4
 5 7 3 0.9 7.9
 5 7 3 -3 5.2
 -6 -7 -3 13.9 8.5
 -6 -7 -3 13.5 15.2
 6 7 3 0.6 8.9
 6 7 3 19 9.2
 7 7 3 13.8 9.6
 12 -8 -3 6.1 8.1
 12 -8 -3 -6.9 12.3
 -12 8 3 -4 10.7
 11 -8 -3 -6.8 12
 11 -8 -3 11.3 8.8
 -11 8 3 -2.5 9.5
 10 -8 -3 16.3 7.6
 10 -8 -3 41.5 13.7
 -10 8 3 8.6 6.8
 -10 8 3 10.2 8.3
 9 -8 -3 53.49 13.8
 9 -8 -3 49.99 9.9
 -9 8 3 48.3 10.1
 -9 8 3 49.9 10.4
 8 -8 -3 4.5 4.9
 8 -8 -3 -0.6 6.9
 8 -8 -3 19.8 19.9
 -8 8 3 -2.8 9.2
 -8 8 3 19.9 7.5
 -8 8 3 16 8.2
 7 -8 -3 57.79 10.2
 7 -8 -3 71.69 14.3
 7 -8 -3 78.09 11
 7 -8 -3 80.99 26.1
 7 -8 -3 83.49 15
 -7 8 3 89.69 13.8
 -7 8 3 70.69 11.7
 -7 8 3 69.09 16.2
 6 -8 -3 46.2 8.6
 6 -8 -3 60.09 12.8
 6 -8 -3 44.9 9.3
 6 -8 -3 70.89 14.2
 -6 8 3 45.1 13.1
 -6 8 3 56.19 10.9
 5 -8 -3 207.08 18.3
 5 -8 -3 186.28 22.2
 5 -8 -3 187.18 19.3
 5 -8 -3 205.98 20
 5 -8 -3 217.48 22.6
 -5 8 3 237.18 25.3
 -5 8 3 210.78 20.5
 -5 8 3 194.88 20.5
 4 -8 -3 17.3 10.1
 4 -8 -3 4.6 5.2
 4 -8 -3 3.3 6.7
 -4 8 3 16.2 6.9
 -4 8 3 5.2 9.4
 -4 8 3 7 5.4
 3 -8 -3 32.8 11.3
 3 -8 -3 9.9 8.4
 -3 8 3 14.7 9.2
 2 -8 -3 19.3 10
 2 -8 -3 29.3 10.4
 2 -8 -3 31.9 9.5
 -2 8 3 18.7 7
 1 -8 -3 514.85 44.3
 1 -8 -3 472.35 39.1
 1 -8 -3 422.86 38.4
 -1 8 3 501.25 38.8
 0 -8 -3 4 8
 0 -8 -3 1.5 5.9
 -1 -8 -3 53.09 10.5
 -1 -8 -3 24.1 8.4
 1 8 3 40.1 9.8
 -2 -8 -3 1.7 5.3
 -2 -8 -3 -1.2 9.9
 -2 -8 -3 -0.8 5.4
 2 8 3 -1.5 5.3
 -3 -8 -3 24.8 8.9
 -3 -8 -3 34.9 9.3
 -3 -8 -3 23.2 14.2
 3 8 3 24.1 9.4
 3 8 3 29.8 10.9
 -4 -8 -3 21.1 9.8
 -4 -8 -3 15.7 14.1
 4 8 3 22.6 10.4
 4 8 3 15.7 9
 -5 -8 -3 41.9 17.6
 -5 -8 -3 4.3 8.9
 5 8 3 35.9 12
 -6 -8 -3 7.6 10.3
 11 -9 -3 1.4 7
 11 -9 -3 18.3 11.8
 -11 9 3 15.5 10.7
 10 -9 -3 5.6 6.9
 10 -9 -3 16.5 9.5
 -10 9 3 18.8 9.7
 -10 9 3 -3.5 9.6
 9 -9 -3 20.9 12.8
 9 -9 -3 -0.6 5.7
 -9 9 3 25.1 9.9
 -9 9 3 10.5 7.7
 8 -9 -3 22.4 21.8
 8 -9 -3 9.4 10.6
 8 -9 -3 10.6 7
 -8 9 3 17.1 8.3
 -8 9 3 -3 8
 7 -9 -3 66.09 15
 7 -9 -3 94.29 30.6
 7 -9 -3 44.2 8.1
 -7 9 3 62.29 11.8
 -7 9 3 37.5 9.9
 6 -9 -3 28.8 8.4
 6 -9 -3 11.3 8.9
 6 -9 -3 29.2 7.3
 6 -9 -3 31.5 11.3
 -6 9 3 32.7 12.4
 -6 9 3 15.3 8.6
 -6 9 3 27.3 8.4
 5 -9 -3 27.7 10.1
 5 -9 -3 10.8 9.3
 5 -9 -3 4 5.3
 -5 9 3 6.5 7.1
 -5 9 3 13.1 8.9
 -5 9 3 -4.1 5.3
 4 -9 -3 108.79 20.1
 4 -9 -3 117.59 15.8
 4 -9 -3 95.29 17.1
 -4 9 3 126.59 19
 -4 9 3 111.19 15.9
 3 -9 -3 39.7 11.3
 3 -9 -3 30.9 8.7
 3 -9 -3 32.2 9.7
 -3 9 3 30.1 9.4
 -3 9 3 37.1 10
 2 -9 -3 52.09 12.5
 2 -9 -3 24.3 8.9
 2 -9 -3 47.1 10
 -2 9 3 48.7 9.7
 -2 9 3 49.2 10.6
 1 -9 -3 38.8 10.4
 1 -9 -3 31.1 8.9
 -1 9 3 22.9 7.9
 0 -9 -3 19.2 7.3
 0 -9 -3 34.7 16.2
 0 -9 -3 24.2 10.6
 0 9 3 24.6 9.1
 0 9 3 35.7 10.6
 -1 -9 -3 24.7 12.8
 -1 -9 -3 34.7 11
 -1 -9 -3 22.6 8.4
 1 9 3 19.6 9.7
 1 9 3 24.6 10.5
 -2 -9 -3 55.99 12.1
 -2 -9 -3 54.89 12.4
 -2 -9 -3 78.09 20.9
 2 9 3 84.59 15.3
 -3 -9 -3 19.2 16.5
 -3 -9 -3 17 10.5
 3 9 3 10.4 11.9
 -4 -9 -3 3 13.9
 -4 -9 -3 17 10
 4 9 3 2.1 9.3
 10 -10 -3 -11.7 9.8
 10 -10 -3 10.3 9
 -10 10 3 3.2 8.7
 -10 10 3 -3.8 8
 9 -10 -3 12.3 12.5
 -9 10 3 20.7 10.4
 -9 10 3 15.8 10.3
 8 -10 -3 17 12.2
 8 -10 -3 95.99 35.9
 -8 10 3 1.2 9.6
 -8 10 3 7.8 11.2
 7 -10 -3 12.7 23.1
 7 -10 -3 3.8 6.9
 -7 10 3 -6.1 6.3
 -7 10 3 -16.4 8.1
 6 -10 -3 16.8 9.4
 6 -10 -3 28.3 11.8
 -6 10 3 25.7 10.5
 -6 10 3 26.2 9.5
 5 -10 -3 3.1 8.3
 5 -10 -3 -4.7 6.2
 5 -10 -3 -5.7 6.7
 -5 10 3 10.5 7.5
 -5 10 3 -0.6 6.6
 4 -10 -3 104.19 18.1
 4 -10 -3 101.49 16
 4 -10 -3 98.89 17.5
 -4 10 3 124.19 17.9
 -4 10 3 127.89 17.2
 3 -10 -3 25.7 9.2
 3 -10 -3 47.2 12
 3 -10 -3 33.8 12.8
 -3 10 3 32.5 9.9
 -3 10 3 30.5 8.5
 2 -10 -3 -6.7 7.4
 2 -10 -3 6.7 8.7
 -2 10 3 13.4 7.8
 1 -10 -3 10.6 7.9
 1 -10 -3 43.4 12.7
 -1 10 3 28.1 10.4
 0 -10 -3 33.9 10.5
 0 -10 -3 31.3 11.5
 0 10 3 63.09 14.5
 0 10 3 66.39 13.9
 -1 -10 -3 -4.6 9.6
 -1 -10 -3 11.8 9.3
 1 10 3 14.3 10.3
 1 10 3 7.7 12.6
 -2 -10 -3 7.9 9.3
 -2 -10 -3 -6.3 18
 2 10 3 -5.8 7.1
 -3 -10 -3 1.4 7.5
 -3 -10 -3 -4.8 15.9
 3 10 3 3.7 9.5
 9 -11 -3 12.2 15.5
 -9 11 3 9.5 12.9
 -9 11 3 2.6 11
 8 -11 -3 12.7 29.5
 8 -11 -3 26.2 13
 -8 11 3 18.9 12.8
 -8 11 3 0.3 9.5
 7 -11 -3 117.59 37.7
 6 -11 -3 34.7 13.7
 -6 11 3 62.79 13.4
 -6 11 3 59.49 15.1
 5 -11 -3 58.79 14.2
 5 -11 -3 73.69 16.9
 -5 11 3 85.69 17.7
 -5 11 3 60.69 13.5
 4 -11 -3 26.2 11.3
 -4 11 3 1.7 11.9
 3 -11 -3 15.2 11
 2 -11 -3 1.2 9.6
 1 -11 -3 43.7 12.1
 1 -11 -3 41.1 14.5
 -1 11 3 51.99 15
 -1 11 3 82.19 15.7
 0 -11 -3 44 13
 0 -11 -3 73.49 17.7
 0 11 3 72.19 15.4
 0 11 3 64.59 14.6
 -1 -11 -3 -11.5 10.8
 1 11 3 -0.6 10.1
 6 -12 -3 -10.3 9.8
 -6 12 3 16.5 17.8
 5 -12 -3 -10.2 12.3
 4 -12 -3 10.6 11.5
 -4 12 3 -9.8 8.6
 3 -12 -3 44.8 14.5
 1 13 -4 24.3 12.6
 1 13 -4 8.9 13.5
 -1 -13 4 14.4 19.7
 -1 -13 4 35.6 15.3
 0 13 -4 18.4 12.1
 0 13 -4 16.3 10.1
 0 -13 4 -5.9 15.5
 0 -13 4 39.7 12.9
 -1 13 -4 23.9 10.1
 -1 13 -4 -2.5 8.2
 1 -13 4 25.7 20.2
 1 -13 4 20.7 12.6
 -2 13 -4 -6.9 7.6
 -2 13 -4 -9.2 10.5
 2 -13 4 34.8 18.5
 2 -13 4 1.9 14.5
 -3 13 -4 6.2 8.4
 -3 13 -4 1.5 10.6
 3 -13 4 -0.5 16.3
 -4 13 -4 5.3 10.3
 -4 13 -4 2.4 8.7
 4 -13 4 19 17.9
 -5 13 -4 -0.5 14.5
 -5 13 -4 11.3 12.1
 5 -13 4 1.9 13.7
 -6 13 -4 35.3 14.4
 -6 13 -4 39.5 13.1
 6 -13 4 23 18.2
 6 -13 4 21.5 10.6
 -7 13 -4 19 10.7
 -7 13 -4 45.4 14.8
 7 -13 4 34.5 12.6
 7 -13 4 34.7 21.1
 3 12 -4 -9.7 9.2
 3 12 -4 -7.6 10.9
 -3 -12 4 -4 27.3
 -3 -12 4 -10.2 10.2
 2 12 -4 -9.9 9.1
 -2 -12 4 -0.8 9.8
 1 12 -4 35.1 12
 1 12 -4 24.2 12
 -1 -12 4 -1.6 10.4
 -1 -12 4 2 14.7
 0 12 -4 10.9 7.2
 0 12 -4 1 8.6
 0 -12 4 -4.7 7.9
 0 -12 4 -4.6 13.3
 -1 12 -4 11.3 10.5
 -1 12 -4 -6 5.9
 1 -12 4 42.3 12
 1 -12 4 1.5 12.1
 -2 12 -4 10.9 7.5
 -2 12 -4 22.7 11
 2 -12 4 9.6 13.2
 2 -12 4 17.2 10.5
 -3 12 -4 143.29 19.2
 -3 12 -4 115.39 17.3
 3 -12 4 117.69 26.3
 -4 12 -4 10.2 9.2
 -4 12 -4 3.8 6.6
 4 -12 4 -12.1 4.9
 4 -12 4 7.4 9.4
 -5 12 -4 9.5 6.3
 -5 12 -4 1.9 8.4
 5 -12 4 17.2 17.1
 5 -12 4 6 6.7
 -6 12 -4 4.4 7.3
 -6 12 -4 7.8 6.6
 6 -12 4 -12.9 6.5
 6 -12 4 18.1 16.2
 -7 12 -4 -4.2 9.4
 -7 12 -4 10.6 7.7
 7 -12 4 -2.2 7.4
 -8 12 -4 6.6 9.7
 8 -12 4 -12.2 20.9
 8 -12 4 9.8 9.5
 -9 12 -4 16.4 10.8
 9 -12 4 18.9 29.1
 9 -12 4 21.9 11.6
 5 11 -4 -1 13.2
 5 11 -4 -2.3 9.4
 -5 -11 4 10.1 22.1
 -5 -11 4 6.3 12.3
 4 11 -4 20.5 11.1
 4 11 -4 4.2 9.5
 -4 -11 4 -19.4 8.8
 -4 -11 4 15.6 21.7
 3 11 -4 9.9 9
 3 11 -4 2.8 8
 -3 -11 4 17.5 10.9
 -3 -11 4 -5.1 17.8
 2 11 -4 69.49 14.2
 2 11 -4 48.3 11.7
 -2 -11 4 56.39 25.5
 -2 -11 4 59.49 11.7
 1 11 -4 2.1 7.5
 1 11 -4 2.2 5.8
 -1 -11 4 -2.6 10.3
 -1 -11 4 -9.5 7.4
 -1 -11 4 -2.9 15.6
 0 11 -4 6.8 6.7
 0 11 -4 20.4 8.5
 0 -11 4 19.3 13.7
 0 -11 4 20.1 10
 -1 11 -4 -4.8 4.3
 -1 11 -4 7.6 7.6
 1 -11 4 -3.7 5.7
 1 -11 4 4 12.9
 -2 11 -4 39.1 12.6
 -2 11 -4 48.8 10
 -2 11 -4 62.69 12.2
 2 -11 4 42.2 16.5
 2 -11 4 43.2 13.2
 2 -11 4 30.5 8.3
 -3 11 -4 100.09 13.7
 -3 11 -4 63.09 12.2
 -3 11 -4 94.69 15.4
 3 -11 4 91.89 13.2
 3 -11 4 85.29 20.4
 3 -11 4 95.59 14.7
 3 -11 4 79.39 12.4
 -4 11 -4 18.8 8.4
 -4 11 -4 16.2 6.1
 4 -11 4 11.9 7.3
 4 -11 4 9.4 13.4
 -5 11 -4 8.8 6.8
 -5 11 -4 5.2 5.7
 5 -11 4 4.3 11.7
 5 -11 4 4.8 6
 -6 11 -4 94.19 16.5
 -6 11 -4 125.79 15.9
 6 -11 4 105.09 25.2
 6 -11 4 106.89 17.1
 -7 11 -4 17 9.3
 -7 11 -4 32.4 7.7
 7 -11 4 42 17.3
 7 -11 4 28.2 9.1
 -8 11 -4 25.9 10.2
 8 -11 4 33.4 20.4
 8 -11 4 17.3 10.4
 -9 11 -4 3.9 10.1
 9 -11 4 10 9.6
 9 -11 4 -10.9 24.4
 -10 11 -4 5.9 8.4
 10 -11 4 3.5 6.9
 10 -11 4 -27.7 22.9
 6 10 -4 -0.3 10.9
 -6 -10 4 7.4 17.8
 -6 -10 4 -16.4 20.2
 -6 -10 4 -3.8 9.4
 5 10 -4 19.7 11.4
 5 10 -4 12.1 10.5
 -5 -10 4 -1.8 20.4
 -5 -10 4 13.9 16
 4 10 -4 19.9 10
 4 10 -4 16 7.7
 -4 -10 4 11.1 7.3
 -4 -10 4 13.7 11.8
 -4 -10 4 16.2 17.9
 3 10 -4 -4 5.9
 3 10 -4 -0.5 6.5
 -3 -10 4 -11.7 12.9
 -3 -10 4 -18.4 5.4
 2 10 -4 19.6 7.4
 2 10 -4 46.4 10.4
 -2 -10 4 31.9 9.2
 -2 -10 4 39.2 18.1
 1 10 -4 3.3 6.3
 1 10 -4 -0.3 4.4
 -1 -10 4 -9.7 4.7
 -1 -10 4 0.5 12.3
 0 10 -4 138.39 14.7
 0 10 -4 149.69 18.7
 0 -10 4 133.89 18.1
 0 -10 4 109.89 26.1
 0 -10 4 88.59 23.7
 -1 10 -4 201.88 20.5
 -1 10 -4 220.78 21.8
 -1 10 -4 203.88 20.2
 1 -10 4 204.88 19.9
 1 -10 4 222.28 21.4
 1 -10 4 124.59 29.4
 -2 10 -4 -3.3 6.3
 -2 10 -4 8.2 4.6
 -2 10 -4 6.1 5.7
 2 -10 4 -6.5 3.8
 2 -10 4 -0.9 4.6
 2 -10 4 18.9 10.8
 2 -10 4 -6.6 5
 -3 10 -4 25.7 7.6
 -3 10 -4 24.4 8.5
 -3 10 -4 23.3 7.6
 3 -10 4 24.7 7.9
 3 -10 4 35.4 14.9
 3 -10 4 33.2 9.2
 -4 10 -4 48.2 10.3
 -4 10 -4 47.4 8.7
 -4 10 -4 51.49 10.1
 4 -10 4 36.9 8.4
 4 -10 4 31.2 12.2
 4 -10 4 61.69 16.3
 4 -10 4 62.89 10.8
 -5 10 -4 -0.7 4.9
 -5 10 -4 -0.3 5.6
 -5 10 -4 5.4 5.2
 5 -10 4 5.4 5.2
 5 -10 4 -5.4 3.7
 5 -10 4 -1.8 8.1
 5 -10 4 6 12.1
 -6 10 -4 101.79 13.4
 -6 10 -4 82.79 13.7
 6 -10 4 78.49 14.5
 6 -10 4 77.39 21.3
 -7 10 -4 -1.1 7.3
 -7 10 -4 3.1 5.7
 7 -10 4 -4 12
 7 -10 4 1.6 6.7
 -8 10 -4 17.5 7.2
 8 -10 4 12.9 17.7
 8 -10 4 25 9.9
 -9 10 -4 13.4 8.4
 9 -10 4 -10.4 15.6
 9 -10 4 7.6 8.9
 10 -10 4 12.1 29.6
 10 -10 4 26.3 12.3
 -11 10 -4 27.3 11.5
 -11 10 -4 -34.6 14.4
 11 -10 4 -38.5 23.1
 7 9 -4 -9.2 8
 7 9 -4 8.7 13
 -7 -9 4 -8.9 18.4
 -7 -9 4 5.6 10.8
 6 9 -4 -1.5 7.4
 6 9 -4 -7.1 9.3
 -6 -9 4 12.2 9.1
 -6 -9 4 13.2 14.2
 -6 -9 4 -15.5 14.6
 5 9 -4 42.9 12.8
 5 9 -4 52.19 11.2
 5 9 -4 49.9 12.4
 -5 -9 4 37.3 10.7
 -5 -9 4 45.5 22.4
 -5 -9 4 32.6 13.7
 4 9 -4 6.7 7.4
 4 9 -4 29 8.2
 -4 -9 4 21.5 8
 -4 -9 4 7.5 12.3
 3 9 -4 14.8 6.1
 3 9 -4 25.7 8.3
 -3 -9 4 13.6 14.8
 -3 -9 4 22.8 8.2
 -3 -9 4 17.3 8.6
 2 9 -4 39.6 7.2
 2 9 -4 45.1 9.8
 -2 -9 4 50.39 12.8
 -2 -9 4 16 12.9
 -2 -9 4 32.2 9.5
 1 9 -4 178.18 18.4
 1 9 -4 163.58 17.8
 1 9 -4 177.08 15.6
 -1 -9 4 162.08 18.6
 -1 -9 4 124.29 26.6
 -1 -9 4 161.68 18.9
 0 9 -4 62.49 9.5
 0 9 -4 50.59 9.6
 0 9 -4 59.99 10.7
 0 9 -4 69.99 10.3
 0 -9 4 44.8 16.4
 0 -9 4 50.79 9.1
 0 -9 4 67.79 12
 0 -9 4 48.4 9
 0 -9 4 42 13.5
 -1 9 -4 127.49 15.5
 -1 9 -4 115.89 13.9
 -1 9 -4 124.79 13.2
 1 -9 4 73.89 19.4
 1 -9 4 102.79 12.8
 1 -9 4 96.49 20.6
 1 -9 4 100.59 11.3
 1 -9 4 83.59 13.7
 -2 9 -4 55.99 9.1
 -2 9 -4 31.8 7.8
 -2 9 -4 26.5 6.6
 2 -9 4 27.4 6.8
 2 -9 4 22.9 6.2
 2 -9 4 12.7 10.9
 2 -9 4 30.3 15.1
 2 -9 4 36.3 7.8
 -3 9 -4 273.27 21.8
 -3 9 -4 248.08 21.6
 -3 9 -4 253.07 23.1
 3 -9 4 208.18 21.3
 3 -9 4 213.68 29.4
 3 -9 4 227.68 21.1
 3 -9 4 242.58 22.3
 -4 9 -4 95.29 12
 -4 9 -4 106.59 11.3
 -4 9 -4 106.19 14.3
 4 -9 4 98.79 21
 4 -9 4 88.89 13.1
 4 -9 4 90.59 11.8
 4 -9 4 42.5 13.6
 -5 9 -4 -6.6 4.1
 -5 9 -4 13.4 5.7
 -5 9 -4 7.6 4.6
 5 -9 4 -49.6 16.4
 5 -9 4 1.1 3.9
 5 -9 4 2.4 7.1
 5 -9 4 -23.7 8.9
 -6 9 -4 36.1 9.6
 -6 9 -4 46.4 7.5
 -6 9 -4 47.8 8.8
 6 -9 4 46.2 7.7
 6 -9 4 39.1 9.9
 6 -9 4 28.7 9.9
 6 -9 4 24.9 17.9
 -7 9 -4 131.39 17.4
 7 -9 4 159.78 28.1
 7 -9 4 112.89 17.9
 -8 9 -4 20.2 7.5
 8 -9 4 19.9 8.6
 8 -9 4 5.4 14.3
 -9 9 -4 8.5 7.8
 9 -9 4 3.9 7.5
 9 -9 4 8.7 15.2
 -10 9 -4 -18.9 11.5
 -10 9 -4 18.1 8.8
 10 -9 4 0.6 21.6
 11 -9 4 32.9 12.5
 11 -9 4 16.3 11.1
 8 8 -4 15 12
 -8 -8 4 1.7 16
 -8 -8 4 3.9 11.2
 -8 -8 4 9.7 19.6
 7 8 -4 4.4 9.1
 7 8 -4 31.7 10.2
 -7 -8 4 16.7 10.3
 -7 -8 4 20.4 14
 -7 -8 4 12.7 19.6
 6 8 -4 11 6.6
 6 8 -4 17.4 9.8
 6 8 -4 15.7 7.2
 -6 -8 4 -4.1 11.4
 -6 -8 4 -4 9
 -6 -8 4 13.9 11
 5 8 -4 0.8 5.8
 5 8 -4 0 5.1
 5 8 -4 -0.2 6.6
 5 8 -4 11 7.3
 -5 -8 4 -3.4 7.3
 -5 -8 4 9.6 6.5
 -5 -8 4 -2.5 13.9
 4 8 -4 28.2 8.2
 4 8 -4 27.9 6.3
 -4 -8 4 11.2 15.5
 -4 -8 4 37.1 9.3
 -4 -8 4 22.8 10.2
 3 8 -4 -3.3 5.7
 3 8 -4 2.8 3.7
 3 8 -4 7.1 5.3
 -3 -8 4 -1.3 4.8
 -3 -8 4 4.3 8.9
 -3 -8 4 3.1 7.9
 2 8 -4 58.69 9.7
 2 8 -4 47.4 9.3
 2 8 -4 47.4 7.6
 -2 -8 4 36.2 16.3
 -2 -8 4 52.59 12.5
 -2 -8 4 62.59 10.9
 1 8 -4 188.48 16.4
 1 8 -4 161.88 14
 1 8 -4 180.48 16.4
 1 8 -4 152.58 16.2
 -1 -8 4 98.19 23.8
 -1 -8 4 150.28 16.8
 -1 -8 4 146.99 13.6
 -1 -8 4 167.48 19.9
 -1 -8 4 144.99 15.3
 0 8 -4 39.4 8
 0 8 -4 40.1 13.3
 0 8 -4 43.3 9.5
 0 8 -4 49.99 7.2
 0 8 -4 40.6 8.3
 0 -8 4 28.7 6.6
 0 -8 4 26.4 8.4
 0 -8 4 31.1 6.2
 0 -8 4 44.9 18
 0 -8 4 27.1 12.7
 0 -8 4 46.2 9.5
 -1 8 -4 332.37 27
 -1 8 -4 327.67 28.1
 -1 8 -4 347.67 27.4
 -1 8 -4 365.76 28.4
 -1 8 -4 366.36 31.4
 1 -8 4 332.47 27
 1 -8 4 258.97 31.9
 1 -8 4 306.07 26.6
 1 -8 4 248.68 34.7
 1 -8 4 327.57 28.1
 -2 8 -4 136.69 14.8
 -2 8 -4 131.59 16.2
 -2 8 -4 145.79 14.8
 -2 8 -4 154.48 13.7
 -2 8 -4 125.39 12.6
 2 -8 4 122.99 14
 2 -8 4 107.09 12.6
 2 -8 4 106.19 12.1
 2 -8 4 96.49 19.7
 2 -8 4 92.39 21.1
 -3 8 -4 53.59 8.7
 -3 8 -4 47.1 9
 -3 8 -4 51.79 8.4
 3 -8 4 61.89 10.4
 3 -8 4 60.39 18.5
 3 -8 4 25 16.1
 3 -8 4 29.8 12
 3 -8 4 53.19 8.3
 3 -8 4 67.29 12.3
 3 -8 4 55.49 8.4
 -4 8 -4 5.1 4.9
 -4 8 -4 12.4 4.7
 -4 8 -4 17.9 4.3
 4 -8 4 11.9 8.2
 4 -8 4 3.9 3.6
 4 -8 4 10.5 5.6
 4 -8 4 5 6.4
 4 -8 4 14.2 5.4
 -5 8 -4 4.1 4.3
 -5 8 -4 12.5 4.2
 -5 8 -4 1.6 3.9
 5 -8 4 5.2 5.7
 5 -8 4 -1.1 2.5
 5 -8 4 5.8 3.2
 5 -8 4 -2.2 6.4
 -6 8 -4 34.2 7.6
 -6 8 -4 36.4 6.1
 -6 8 -4 37.4 6.4
 6 -8 4 37.1 10
 6 -8 4 39.8 6.3
 6 -8 4 20.8 13.5
 6 -8 4 31.5 8.4
 -7 8 -4 16.3 4.2
 -7 8 -4 22.2 6.6
 7 -8 4 13.7 4.1
 7 -8 4 9.4 16.8
 7 -8 4 30.5 8.4
 7 -8 4 10.3 6.9
 -8 8 -4 21.5 6.7
 8 -8 4 1.4 11.6
 8 -8 4 4.5 6.1
 -9 8 -4 8.8 6.4
 9 -8 4 11.6 16.2
 9 -8 4 10.5 7.7
 9 -8 4 17.8 7.7
 -10 8 -4 1.6 7.1
 -10 8 -4 7.7 11.3
 10 -8 4 1.8 7.7
 10 -8 4 -36 12.6
 10 -8 4 11.7 8.4
 -11 8 -4 42.6 11.4
 -11 8 -4 28.1 15.2
 11 -8 4 45 14.1
 11 -8 4 25.3 12.7
 11 -8 4 23.4 19.7
 12 -8 4 -6.1 12.6
 9 7 -4 2.6 7.4
 9 7 -4 1.5 7.8
 -9 -7 4 -16.3 13.7
 -9 -7 4 -6.9 16.8
 8 7 -4 7 7.1
 8 7 -4 -11.7 8.4
 -8 -7 4 -12.9 15.3
 -8 -7 4 -4.1 7.6
 -8 -7 4 -10.3 8.5
 7 7 -4 19.6 7.1
 7 7 -4 31.7 11
 7 7 -4 5.1 5.7
 -7 -7 4 0.6 7.4
 -7 -7 4 6.8 10.9
 -7 -7 4 9.5 17.2
 6 7 -4 3.8 5.2
 6 7 -4 3.8 6.2
 6 7 -4 4.3 6
 6 7 -4 -1 7.1
 -6 -7 4 5.8 14.7
 -6 -7 4 2.2 6.3
 -6 -7 4 -1.6 6.2
 5 7 -4 4 5.4
 5 7 -4 5.2 6.1
 5 7 -4 0.4 4.6
 5 7 -4 -1.2 4.3
 -5 -7 4 9.3 7.6
 -5 -7 4 -3.5 11.1
 -5 -7 4 11.6 8.2
 4 7 -4 271.17 24
 4 7 -4 289.87 22.5
 4 7 -4 296.27 23.9
 -4 -7 4 262.47 27.8
 -4 -7 4 257.17 25.2
 -4 -7 4 181.68 33.8
 3 7 -4 2.2 4.9
 3 7 -4 10.1 5
 3 7 -4 4.4 3.8
 -3 -7 4 0.3 8
 -3 -7 4 7.5 4.3
 -3 -7 4 10.1 7.1
 2 7 -4 0.6 3.2
 2 7 -4 -1.8 3
 2 7 -4 -3.6 5.9
 2 7 -4 -0.5 3.9
 2 7 -4 4.4 3.2
 -2 -7 4 -0.2 3.3
 -2 -7 4 -5.2 4.1
 -2 -7 4 2.8 8.9
 -2 -7 4 1.7 3
 1 7 -4 15.5 3.8
 1 7 -4 6 4.6
 1 7 -4 22.2 7.3
 1 7 -4 8.8 8.5
 1 7 -4 17.5 5.6
 1 7 -4 20.6 5.7
 -1 -7 4 4.7 9.5
 -1 -7 4 15.6 5.2
 -1 -7 4 15 3.5
 -1 -7 4 10.6 3.6
 -1 -7 4 11.1 5
 -1 -7 4 15 8.4
 0 7 -4 309.57 28.3
 0 7 -4 273.97 23.2
 0 7 -4 311.87 23.6
 0 7 -4 277.57 23.8
 0 7 -4 295.67 23.3
 0 7 -4 251.87 24.1
 0 7 -4 267.17 21.2
 0 -7 4 258.77 21.3
 0 -7 4 305.67 24.4
 0 -7 4 219.98 27
 0 -7 4 272.57 22.2
 0 -7 4 273.47 22.9
 0 -7 4 275.57 23.7
 -1 7 -4 25.5 6.5
 -1 7 -4 22.6 8.1
 -1 7 -4 24.6 5
 -1 7 -4 22.4 6
 -1 7 -4 19 5.3
 1 -7 4 24.1 3.3
 1 -7 4 18.9 4.9
 1 -7 4 20.5 5.9
 1 -7 4 23.1 5.1
 1 -7 4 23.4 6.4
 1 -7 4 14.6 6.7
 1 -7 4 21.5 10.4
 1 -7 4 19.5 5
 -2 7 -4 8.6 4.1
 -2 7 -4 9.3 5.9
 -2 7 -4 19.3 5.6
 -2 7 -4 9.9 3.5
 -2 7 -4 7.5 4.2
 -2 7 -4 10.1 4.7
 2 -7 4 11.7 4.5
 2 -7 4 6.7 7
 2 -7 4 18.4 5.2
 2 -7 4 16.6 5.2
 2 -7 4 6.3 9.6
 2 -7 4 10.7 3.8
 -3 7 -4 6.6 5.6
 -3 7 -4 4.4 3.6
 -3 7 -4 7.8 3.7
 -3 7 -4 7.5 4.2
 -3 7 -4 8.9 3.2
 3 -7 4 9.9 3.6
 3 -7 4 15.8 4.6
 3 -7 4 11.4 4.7
 3 -7 4 14 9
 3 -7 4 7.1 5.2
 3 -7 4 4 6.9
 3 -7 4 15.5 4.3
 -4 7 -4 477.85 38
 -4 7 -4 509.25 36.6
 -4 7 -4 479.65 36.8
 -4 7 -4 485.05 36.3
 4 -7 4 506.35 45.3
 4 -7 4 449.56 35.9
 4 -7 4 524.55 36.7
 4 -7 4 475.45 38.5
 4 -7 4 381.36 39.3
 -5 7 -4 93.49 10
 -5 7 -4 104.79 11.3
 -5 7 -4 93.19 13.2
 -5 7 -4 101.39 13.4
 5 -7 4 84.69 10.4
 5 -7 4 78.69 13.8
 5 -7 4 113.99 23.5
 5 -7 4 113.09 17.4
 -6 7 -4 24.9 5.3
 -6 7 -4 11.3 5.6
 -6 7 -4 21.7 4.2
 6 -7 4 20.7 7.8
 6 -7 4 48.3 15.3
 6 -7 4 22.7 6.8
 6 -7 4 17.7 4.1
 -7 7 -4 33.7 5.2
 -7 7 -4 60.19 10.1
 7 -7 4 41.1 11
 7 -7 4 39.6 6.5
 7 -7 4 45.4 10.6
 7 -7 4 31.2 9.7
 7 -7 4 40.4 14.2
 -8 7 -4 118.39 15.8
 8 -7 4 118.09 17.2
 8 -7 4 139.09 10.9
 8 -7 4 112.19 16.9
 8 -7 4 172.08 31.3
 8 -7 4 102.69 16
 -9 7 -4 6.5 8.8
 -9 7 -4 5.4 4.8
 -9 7 -4 -4.7 7.3
 9 -7 4 6.3 6.9
 9 -7 4 -0.6 6.7
 9 -7 4 -4.7 10.9
 -10 7 -4 -13.5 10
 -10 7 -4 17.9 7.4
 10 -7 4 5.3 8.7
 10 -7 4 14.4 9.9
 10 -7 4 3.6 12.3
 -11 7 -4 -0.5 13.8
 11 -7 4 -1.4 9.2
 11 -7 4 27.2 19.1
 12 -7 4 10.7 11.7
 12 -7 4 19.5 13.3
 10 6 -4 -12.5 8.2
 -10 -6 4 12.4 16.5
 -10 -6 4 4.3 19.2
 9 6 -4 -7.8 9.2
 9 6 -4 12.5 8.8
 -9 -6 4 -3.8 9.5
 -9 -6 4 -8.1 16.4
 -9 -6 4 3.7 12.5
 8 6 -4 26.5 8.1
 8 6 -4 23.4 10.6
 -8 -6 4 19.3 8.1
 -8 -6 4 23.6 14.5
 -8 -6 4 24 16.9
 7 6 -4 45.5 9.3
 7 6 -4 28.9 9.3
 7 6 -4 33.1 9
 7 6 -4 41.1 8.6
 -7 -6 4 17.8 15.7
 -7 -6 4 18.8 8.2
 -7 -6 4 21.1 11.1
 6 6 -4 6 5.3
 6 6 -4 8.4 5.2
 6 6 -4 3.5 5.8
 6 6 -4 8.1 5.6
 -6 -6 4 -12.3 6.8
 -6 -6 4 -4.3 5.1
 -6 -6 4 -0.4 7.9
 5 6 -4 13 7.5
 5 6 -4 4.7 5.4
 5 6 -4 0.1 4.2
 5 6 -4 4.1 4
 -5 -6 4 6.8 5.2
 -5 -6 4 9.6 11
 -5 -6 4 2.3 5.5
 4 6 -4 1 4.3
 4 6 -4 2 3
 4 6 -4 0.4 3.8
 -4 -6 4 6.8 7.7
 -4 -6 4 6.9 5.7
 -4 -6 4 -8.8 5.8
 -4 -6 4 0 4.9
 3 6 -4 4.8 3.5
 3 6 -4 1.6 5.4
 3 6 -4 2.1 2.5
 3 6 -4 6 4.3
 3 6 -4 11.5 5
 -3 -6 4 4.3 4.9
 -3 -6 4 -2.6 2.3
 -3 -6 4 -0.5 4
 2 6 -4 1.5 3.5
 2 6 -4 15.2 5.2
 2 6 -4 8.1 3.1
 2 6 -4 3 7.2
 2 6 -4 8.5 3.9
 2 6 -4 8.1 2.6
 2 6 -4 9.8 4.9
 -2 -6 4 4.9 3.6
 -2 -6 4 8.8 5.3
 -2 -6 4 9.2 3.7
 -2 -6 4 2.8 8.4
 -2 -6 4 3.1 4.5
 1 6 -4 117.69 11.9
 1 6 -4 111.89 11.7
 1 6 -4 126.99 13
 1 6 -4 132.59 10.3
 1 6 -4 126.19 12.3
 1 6 -4 109.09 16
 1 6 -4 122.29 11.4
 -1 -6 4 119.19 11.9
 -1 -6 4 94.59 16.1
 -1 -6 4 110.59 11.5
 -1 -6 4 112.29 12.7
 -1 -6 4 118.59 11.6
 -1 -6 4 138.19 13.9
 0 6 -4 758.22 56.09
 0 6 -4 795.42 55.39
 0 6 -4 799.62 55.49
 0 6 -4 766.22 53.29
 0 6 -4 778.72 55.39
 0 6 -4 766.22 60.99
 0 6 -4 770.62 55.99
 0 -6 4 737.03 55.19
 0 -6 4 578.64 58.29
 0 -6 4 717.73 55.49
 0 -6 4 750.22 54.69
 0 -6 4 762.82 55.99
 0 -6 4 712.13 54.79
 -1 6 -4 29.3 5.6
 -1 6 -4 24 8.6
 -1 6 -4 29 5.8
 -1 6 -4 31.1 5.9
 -1 6 -4 21.8 5
 -1 6 -4 19.8 5.8
 1 -6 4 28.8 5.4
 1 -6 4 30.8 5.3
 1 -6 4 29.9 5.4
 1 -6 4 24.5 8
 1 -6 4 24.8 5.1
 1 -6 4 18.5 11.5
 1 -6 4 39.7 7
 1 -6 4 33.6 6.4
 -2 6 -4 25.6 8.5
 -2 6 -4 13.5 4.3
 -2 6 -4 24 4.8
 -2 6 -4 14.3 4.6
 -2 6 -4 25.1 5.2
 -2 6 -4 28.7 5.7
 2 -6 4 23.3 10
 2 -6 4 15.9 7.4
 2 -6 4 27.9 5.5
 2 -6 4 5.5 7
 2 -6 4 21.5 5.4
 2 -6 4 21 5.5
 2 -6 4 20.7 4.4
 2 -6 4 24.4 3.1
 2 -6 4 26.3 4.5
 -3 6 -4 139.59 12.3
 -3 6 -4 133.79 13.3
 -3 6 -4 84.89 15
 -3 6 -4 99.69 11
 -3 6 -4 125.29 10.7
 -3 6 -4 87.19 10.1
 -3 6 -4 123.19 10.7
 -3 6 -4 118.39 11.2
 3 -6 4 108.99 11.5
 3 -6 4 107.19 15.4
 3 -6 4 112.39 9.1
 3 -6 4 132.09 11.6
 3 -6 4 105.59 10.3
 3 -6 4 108.99 9.9
 3 -6 4 116.29 12.1
 3 -6 4 120.69 15.7
 -4 6 -4 63.09 7.7
 -4 6 -4 64.39 9.3
 -4 6 -4 59.39 8.2
 -4 6 -4 39.1 10
 -4 6 -4 52.49 7.9
 -4 6 -4 55.09 6.9
 4 -6 4 62.79 5.6
 4 -6 4 68.39 6.2
 4 -6 4 63.69 6.8
 4 -6 4 70.39 10.7
 4 -6 4 70.99 14.5
 4 -6 4 40.8 7.5
 4 -6 4 49.1 10.3
 -5 6 -4 1 2.3
 -5 6 -4 2.5 2.2
 -5 6 -4 4.4 2.4
 -5 6 -4 -0.8 3.6
 -5 6 -4 -0.7 2.4
 -5 6 -4 2.2 2.4
 5 -6 4 6.6 5.3
 5 -6 4 3 2.4
 5 -6 4 2.9 2.2
 5 -6 4 2.5 4.7
 5 -6 4 7.4 4.5
 -6 6 -4 0.2 2.1
 -6 6 -4 2.3 4.1
 -6 6 -4 4 3.5
 -6 6 -4 3.6 2.6
 6 -6 4 -5.4 5.2
 6 -6 4 1.9 3
 6 -6 4 4.2 2.3
 6 -6 4 -0.4 3.2
 6 -6 4 4.3 4.4
 6 -6 4 0.5 4.5
 -7 6 -4 130.29 14.3
 -7 6 -4 117.79 17.2
 7 -6 4 149.29 10.9
 7 -6 4 135.59 15.6
 7 -6 4 121.69 15.7
 7 -6 4 155.78 24.8
 7 -6 4 123.69 14.9
 7 -6 4 125.59 13.3
 -8 6 -4 159.68 26.9
 -8 6 -4 172.68 20.6
 -8 6 -4 220.88 19.8
 8 -6 4 213.68 18.6
 8 -6 4 187.78 21.5
 8 -6 4 239.38 27.8
 8 -6 4 196.58 20.3
 -9 6 -4 6.7 9.7
 -9 6 -4 16.5 7
 -9 6 -4 -8.9 6.6
 9 -6 4 6.4 6.3
 9 -6 4 -4.7 6.2
 9 -6 4 14.9 11.5
 9 -6 4 17.5 7.5
 -10 6 -4 -3.3 9.5
 -10 6 -4 16.1 7.1
 10 -6 4 4.1 13.5
 10 -6 4 9.8 9
 10 -6 4 -4.8 7.1
 -11 6 -4 -2.8 12.1
 11 -6 4 -8.3 9.3
 11 -6 4 -24.9 12.2
 11 -6 4 -7.5 9.5
 12 -6 4 8.2 11.3
 12 -6 4 16.6 14.8
 11 5 -4 9 9.9
 -11 -5 4 -25.5 17.9
 10 5 -4 8 9.4
 10 5 -4 2.8 7.2
 -10 -5 4 -1.3 11.7
 -10 -5 4 -1.5 8.1
 9 5 -4 -0.1 6
 9 5 -4 9.7 5.5
 9 5 -4 12.6 9.1
 -9 -5 4 -1.7 10.5
 -9 -5 4 -16.1 12.2
 -9 -5 4 -4.5 6.6
 8 5 -4 -7 5.5
 8 5 -4 7.2 7
 8 5 -4 3.2 5.6
 -8 -5 4 -13.6 9.7
 -8 -5 4 4.6 6.2
 -8 -5 4 1.7 8.4
 7 5 -4 32.7 7.9
 7 5 -4 27.2 7.3
 7 5 -4 20.6 8.8
 -7 -5 4 15.5 14.3
 -7 -5 4 25.7 7.4
 -7 -5 4 24.4 11.8
 6 5 -4 24.8 6
 6 5 -4 21.5 7.2
 6 5 -4 24.6 5.4
 6 5 -4 24 6.7
 -6 -5 4 1.8 9.6
 -6 -5 4 26 10.8
 -6 -5 4 32.8 8.2
 5 5 -4 84.79 10.6
 5 5 -4 85.39 11.3
 5 5 -4 81.79 11.5
 5 5 -4 95.89 13.8
 -5 -5 4 79.99 19.5
 -5 -5 4 67.29 12
 -5 -5 4 89.89 9.9
 -5 -5 4 86.89 17.2
 4 5 -4 0.4 2.8
 4 5 -4 0.6 2.5
 4 5 -4 -3.7 4.1
 4 5 -4 0.2 4.3
 4 5 -4 -4.6 3.2
 4 5 -4 1.6 3.8
 -4 -5 4 1.7 4
 -4 -5 4 4.6 3.3
 -4 -5 4 0.7 3.7
 -4 -5 4 0.5 3.4
 -4 -5 4 -2.3 7.3
 -4 -5 4 -0.1 4.7
 3 5 -4 304.87 23.4
 3 5 -4 272.67 21.7
 3 5 -4 281.97 20.9
 3 5 -4 323.77 31.4
 3 5 -4 306.97 23.8
 3 5 -4 301.77 23.2
 3 5 -4 319.77 24.6
 -3 -5 4 251.67 23.5
 -3 -5 4 271.37 26.3
 -3 -5 4 275.17 21.8
 -3 -5 4 246.48 23.8
 -3 -5 4 260.87 24.1
 -3 -5 4 262.87 23.6
 -3 -5 4 270.87 23.1
 2 5 -4 128.09 10.3
 2 5 -4 127.19 11.7
 2 5 -4 127.09 17.4
 2 5 -4 138.99 13.1
 2 5 -4 125.69 11.9
 2 5 -4 126.99 12.3
 2 5 -4 132.19 10.6
 -2 -5 4 120.99 11.8
 -2 -5 4 122.99 12.9
 -2 -5 4 114.19 13.6
 -2 -5 4 118.59 11.8
 -2 -5 4 116.09 11.4
 -2 -5 4 86.19 14.5
 1 5 -4 1.9 2.9
 1 5 -4 -0.7 3.2
 1 5 -4 -4.3 2.6
 1 5 -4 2.4 6.1
 1 5 -4 5.2 4.4
 1 5 -4 -5.2 2.9
 1 5 -4 -0.7 1.5
 -1 -5 4 2 2.6
 -1 -5 4 2.6 7
 -1 -5 4 0.9 2.4
 -1 -5 4 -9.1 3.8
 -1 -5 4 4.2 2.7
 -1 -5 4 2.5 2.5
 -1 -5 4 -1.3 3.7
 0 5 -4 19.4 4.7
 0 5 -4 16.6 8.3
 0 5 -4 14 3.1
 0 5 -4 13 4.3
 0 5 -4 30 5.1
 0 5 -4 10.9 3.6
 0 -5 4 16.4 3.9
 0 -5 4 21.6 4.6
 0 -5 4 24 5.8
 0 -5 4 9 5.3
 0 -5 4 14.7 3.8
 0 -5 4 25.3 4.4
 0 -5 4 16.6 3.7
 0 -5 4 23.3 11.1
 -1 5 -4 750.72 53.59
 -1 5 -4 729.93 52.59
 -1 5 -4 738.13 53.39
 -1 5 -4 742.23 52.69
 -1 5 -4 738.83 53.49
 -1 5 -4 616.84 57.49
 1 -5 4 727.23 52.69
 1 -5 4 737.33 53.29
 1 -5 4 743.13 52.39
 1 -5 4 701.43 53.09
 1 -5 4 684.43 56.79
 1 -5 4 736.13 53.59
 -2 5 -4 490.85 37.4
 -2 5 -4 448.86 34.9
 -2 5 -4 498.75 35.8
 -2 5 -4 501.05 36.8
 -2 5 -4 481.25 37.8
 -2 5 -4 465.45 35.7
 2 -5 4 487.55 35.4
 2 -5 4 458.45 34.9
 2 -5 4 496.95 35.8
 2 -5 4 495.45 37.1
 2 -5 4 459.05 36.5
 2 -5 4 510.55 36.7
 2 -5 4 477.35 40.9
 -3 5 -4 395.06 30.2
 -3 5 -4 389.16 29.4
 -3 5 -4 384.16 28.7
 -3 5 -4 417.36 30.4
 -3 5 -4 377.76 31
 -3 5 -4 398.86 28.9
 3 -5 4 381.26 28.9
 3 -5 4 429.96 35.2
 3 -5 4 343.67 29.5
 3 -5 4 395.96 28.4
 3 -5 4 308.87 32
 -4 5 -4 15.6 3.9
 -4 5 -4 15.6 4.4
 -4 5 -4 15.8 3
 -4 5 -4 14.1 7
 -4 5 -4 10.8 3.9
 -4 5 -4 9.9 5.6
 -4 5 -4 16.7 3.2
 -4 5 -4 12.3 3.5
 -4 5 -4 6 3.4
 -4 5 -4 7 3.1
 4 -5 4 14.2 2.7
 4 -5 4 15.8 3.4
 4 -5 4 13.3 6.8
 4 -5 4 17.2 4.7
 4 -5 4 8.1 5.9
 4 -5 4 10.5 4.3
 -5 5 -4 575.34 44.6
 -5 5 -4 599.44 42.5
 -5 5 -4 599.64 44
 -5 5 -4 489.35 43.5
 -5 5 -4 625.54 42.8
 -5 5 -4 548.55 44.2
 5 -5 4 597.04 42.5
 5 -5 4 602.34 43.7
 5 -5 4 613.94 46.3
 5 -5 4 717.93 51.59
 5 -5 4 584.64 44.3
 5 -5 4 610.34 47
 -6 5 -4 50.59 13.9
 -6 5 -4 55.99 5.4
 -6 5 -4 50.49 8.2
 -6 5 -4 48.2 4.7
 -6 5 -4 47.6 8.7
 -6 5 -4 49.9 8.9
 -6 5 -4 57.29 8.4
 -6 5 -4 62.89 8.1
 -6 5 -4 41.9 8.9
 6 -5 4 56.49 9.9
 6 -5 4 51.39 9.6
 6 -5 4 59.79 9.2
 6 -5 4 66.99 14
 6 -5 4 57.99 5.1
 -7 5 -4 25.8 7.8
 -7 5 -4 26.4 5.9
 -7 5 -4 13.2 6.4
 -7 5 -4 1.9 6.9
 7 -5 4 29.5 10.7
 7 -5 4 20.4 7
 7 -5 4 27.6 7.4
 7 -5 4 31.9 6.4
 7 -5 4 16.1 5.9
 -8 5 -4 0.2 8.3
 -8 5 -4 6.6 6.7
 -8 5 -4 12.3 5.1
 8 -5 4 7 5.4
 8 -5 4 12.7 7.3
 8 -5 4 10.6 7.7
 8 -5 4 16.1 10.2
 8 -5 4 16.8 5.8
 -9 5 -4 9.9 9
 -9 5 -4 -2.8 7.6
 -9 5 -4 5.9 4.9
 9 -5 4 8.2 6.3
 9 -5 4 1.7 5
 9 -5 4 3.2 7
 9 -5 4 -1.7 17.2
 9 -5 4 -2.6 5.9
 9 -5 4 -1.6 7
 -10 5 -4 4 8.7
 10 -5 4 2.1 7.6
 10 -5 4 7.4 8.8
 10 -5 4 11 6.6
 10 -5 4 -1.7 9.7
 10 -5 4 5.8 7.3
 -11 5 -4 46.6 17.7
 11 -5 4 45.2 14.4
 11 -5 4 21.6 22
 11 -5 4 60.59 14.2
 11 -5 4 62.09 16.5
 12 -5 4 -12.1 16.7
 12 -5 4 0.5 12.1
 12 -5 4 -6.8 11.9
 11 4 -4 -1.4 10.3
 11 4 -4 -10.9 11.3
 -11 -4 4 -32.2 13.9
 -11 -4 4 3.2 14.7
 10 4 -4 1.8 6.2
 10 4 -4 2 7.6
 10 4 -4 5.7 9.6
 -10 -4 4 -7.4 11.9
 -10 -4 4 -10.2 10.9
 -10 -4 4 3 6.9
 9 4 -4 2.1 6.1
 9 4 -4 8.5 7.4
 9 4 -4 -2.5 6.2
 -9 -4 4 -4.3 13.1
 -9 -4 4 2.7 6.6
 -9 -4 4 -2.5 9.4
 8 4 -4 6.9 5.9
 8 4 -4 28 6.6
 8 4 -4 8.6 5.6
 -8 -4 4 19.9 12.7
 -8 -4 4 -5.7 10.6
 -8 -4 4 9.7 7.1
 7 4 -4 67.49 11.9
 7 4 -4 61.09 8.7
 7 4 -4 70.09 10.4
 7 4 -4 71.19 10
 -7 -4 4 33.2 9.7
 -7 -4 4 45.9 14.2
 6 4 -4 79.59 10.2
 6 4 -4 95.09 9.7
 6 4 -4 75.59 11.5
 6 4 -4 91.79 13.6
 -6 -4 4 67.39 15.8
 -6 -4 4 61.69 18
 -6 -4 4 46.3 10.6
 5 4 -4 2.8 3.1
 5 4 -4 4.2 2
 5 4 -4 4.3 3.1
 5 4 -4 1.1 3.5
 5 4 -4 4.6 5.3
 5 4 -4 5.9 3.2
 5 4 -4 2.1 3.7
 -5 -4 4 0.6 7.4
 -5 -4 4 1.2 2.7
 -5 -4 4 2.4 6.7
 -5 -4 4 8.8 4.2
 -5 -4 4 8.4 3.4
 4 4 -4 29.5 11.4
 4 4 -4 32 5.9
 4 4 -4 34.5 3.9
 4 4 -4 33.1 6.5
 4 4 -4 41 6.4
 4 4 -4 33.7 6.9
 4 4 -4 25.1 4.8
 4 4 -4 33.2 5.9
 4 4 -4 44.6 9.7
 4 4 -4 36.3 4.7
 -4 -4 4 28.9 5.5
 -4 -4 4 29.4 5.7
 -4 -4 4 42 7.8
 -4 -4 4 42.7 10.2
 -4 -4 4 37.3 5.6
 -4 -4 4 41.8 6.6
 -4 -4 4 12.6 8.3
 3 4 -4 940.21 74.19
 3 4 -4 879.31 64.09
 3 4 -4 908.51 66.29
 3 4 -4 956.4 65.79
 3 4 -4 939.51 63.69
 3 4 -4 970.4 68.69
 3 4 -4 907.01 65.69
 3 4 -4 907.91 65.19
 3 4 -4 890.71 64.09
 -3 -4 4 845.62 68.89
 -3 -4 4 879.91 63.99
 -3 -4 4 842.12 65.09
 -3 -4 4 798.72 64.79
 -3 -4 4 930.81 65.69
 -3 -4 4 861.01 66.69
 2 4 -4 36.6 6
 2 4 -4 43.6 11.8
 2 4 -4 22.1 4
 2 4 -4 40.6 7.3
 2 4 -4 28.6 5.4
 2 4 -4 27.9 5.3
 2 4 -4 34.4 5.6
 2 4 -4 29 4
 -2 -4 4 24.5 4.8
 -2 -4 4 25.6 4.9
 -2 -4 4 23.1 4.7
 -2 -4 4 18.9 5.6
 -2 -4 4 18.3 5.4
 -2 -4 4 25.2 9.8
 -2 -4 4 37.8 3.7
 -2 -4 4 39.2 8.3
 1 4 -4 27.4 4.8
 1 4 -4 44.5 6.8
 1 4 -4 25.2 5.6
 1 4 -4 15.7 10.7
 1 4 -4 22.2 5.3
 1 4 -4 27.4 3.3
 1 4 -4 33.5 5.4
 1 4 -4 34 5.4
 -1 -4 4 27.5 9.7
 -1 -4 4 27.6 6.4
 -1 -4 4 26.7 4.8
 -1 -4 4 30.1 5.3
 -1 -4 4 23.5 4.9
 -1 -4 4 30.9 6.9
 -1 -4 4 24.9 5.8
 0 4 -4 361.26 26
 0 4 -4 347.27 25.8
 0 4 -4 339.77 23.4
 0 4 -4 352.06 25.7
 0 4 -4 348.47 25.9
 0 4 -4 323.77 26.3
 0 4 -4 343.47 26
 0 4 -4 313.27 31.4
 0 -4 4 351.36 25.5
 0 -4 4 323.37 25.8
 0 -4 4 325.27 28.3
 0 -4 4 248.48 32
 0 -4 4 338.07 26.6
 0 -4 4 321.87 27.1
 0 -4 4 338.27 25.7
 -1 4 -4 525.55 39.7
 -1 4 -4 536.05 40.8
 -1 4 -4 561.44 39.1
 -1 4 -4 540.75 38.1
 -1 4 -4 541.05 40.5
 -1 4 -4 554.84 40.4
 -1 4 -4 526.55 39.8
 1 -4 4 579.44 41
 1 -4 4 527.55 40.3
 1 -4 4 549.45 39.9
 1 -4 4 548.45 43.5
 1 -4 4 520.05 39.5
 1 -4 4 562.04 40.7
 -2 4 -4 738.13 59.39
 -2 4 -4 847.32 58.79
 -2 4 -4 806.02 58.49
 -2 4 -4 814.62 57.79
 -2 4 -4 825.42 59.09
 -2 4 -4 833.52 57.09
 -2 4 -4 833.42 57.99
 2 -4 4 811.32 57.39
 2 -4 4 807.62 62.49
 2 -4 4 771.72 64.59
 2 -4 4 792.92 59.39
 2 -4 4 772.02 57.89
 2 -4 4 936.51 58.99
 2 -4 4 772.32 57.89
 2 -4 4 742.73 58.49
 -3 4 -4 83.39 8.1
 -3 4 -4 81.79 7.2
 -3 4 -4 70.99 7.2
 -3 4 -4 72.09 7.5
 -3 4 -4 79.99 6.5
 -3 4 -4 82.39 8.9
 -3 4 -4 75.09 10
 -3 4 -4 77.69 6.9
 -3 4 -4 64.59 6.7
 3 -4 4 71.99 7.9
 3 -4 4 78.69 7
 3 -4 4 78.79 13
 3 -4 4 70.89 8.5
 3 -4 4 59.19 7.1
 3 -4 4 82.29 12.1
 -4 4 -4 69.39 7.5
 -4 4 -4 45.3 9.3
 -4 4 -4 73.09 10.1
 -4 4 -4 88.39 11.5
 -4 4 -4 39.1 9.4
 -4 4 -4 79.89 6.5
 -4 4 -4 77.69 7.8
 -4 4 -4 68.39 7.4
 -4 4 -4 48.1 10.8
 -4 4 -4 71.69 9.4
 -4 4 -4 78.89 7.9
 4 -4 4 76.19 12.7
 4 -4 4 78.89 6.8
 4 -4 4 70.19 7.8
 4 -4 4 96.49 10.9
 4 -4 4 82.49 7.8
 4 -4 4 77.79 8.9
 4 -4 4 70.19 7.7
 -5 4 -4 643.54 49.5
 -5 4 -4 618.44 49.4
 -5 4 -4 613.64 54.79
 -5 4 -4 597.84 47.5
 -5 4 -4 695.63 47.4
 -5 4 -4 597.04 50.69
 -5 4 -4 635.34 50.09
 -5 4 -4 655.73 50.89
 -5 4 -4 650.73 49.4
 -5 4 -4 681.53 47
 5 -4 4 680.73 49.3
 5 -4 4 687.43 51.39
 5 -4 4 658.83 50.09
 5 -4 4 703.93 49.5
 5 -4 4 693.03 49.4
 5 -4 4 705.03 54.39
 5 -4 4 737.73 52.29
 5 -4 4 731.43 47.2
 -6 4 -4 55.69 8.5
 -6 4 -4 31.4 10.2
 -6 4 -4 54.59 9
 -6 4 -4 44.7 8.7
 -6 4 -4 47.5 8.2
 -6 4 -4 50.99 9.6
 -6 4 -4 48.9 4.5
 6 -4 4 59.99 8.2
 6 -4 4 54.39 9.6
 6 -4 4 44.5 7.6
 6 -4 4 66.09 10
 6 -4 4 50.79 7.9
 6 -4 4 54.79 11.6
 6 -4 4 42.8 9
 -7 4 -4 42.7 8.9
 -7 4 -4 50.59 13.5
 -7 4 -4 38.6 9.1
 -7 4 -4 45 7.5
 -7 4 -4 37.4 8.8
 7 -4 4 45.7 7.9
 7 -4 4 28.9 7.5
 7 -4 4 51.99 9.5
 7 -4 4 45.5 9.8
 7 -4 4 33.1 7.4
 7 -4 4 58.89 12.9
 7 -4 4 62.89 10.8
 -8 4 -4 2.4 4.3
 -8 4 -4 -4.3 6.4
 -8 4 -4 2.4 6.4
 -8 4 -4 7.9 8.1
 -8 4 -4 -8.6 5
 8 -4 4 9.8 7.5
 8 -4 4 25.8 8.1
 8 -4 4 13.8 6.1
 8 -4 4 26.7 8.6
 8 -4 4 24.1 8.6
 8 -4 4 9.5 10.7
 -9 4 -4 66.99 15.5
 -9 4 -4 93.59 12.2
 9 -4 4 116.09 15.2
 9 -4 4 98.49 16
 9 -4 4 78.39 14.2
 9 -4 4 89.19 17
 9 -4 4 122.39 22.9
 9 -4 4 110.09 17.4
 9 -4 4 96.99 13.5
 -10 4 -4 10.6 9.5
 10 -4 4 3.6 10.1
 10 -4 4 11.5 8.3
 10 -4 4 11.3 7.9
 10 -4 4 -3.1 6.5
 10 -4 4 -6.3 7.6
 10 -4 4 11.5 9
 10 -4 4 8.6 8.2
 -11 4 -4 9.8 11.7
 11 -4 4 -2.7 9.5
 11 -4 4 6.5 10.2
 11 -4 4 9.9 9.4
 11 -4 4 -6.5 8.6
 12 -4 4 -1.6 11.6
 12 -4 4 -3.4 12.4
 12 3 -4 6.3 8.8
 -12 -3 4 -31.2 15.8
 11 3 -4 5.8 12.1
 11 3 -4 4.2 8.9
 11 3 -4 -2.6 7.9
 -11 -3 4 -11.4 11.9
 -11 -3 4 -15.2 13.6
 10 3 -4 13.5 8.5
 10 3 -4 28.3 9
 10 3 -4 28.7 9.8
 -10 -3 4 13 8.7
 -10 -3 4 20.1 13.7
 -10 -3 4 -12.5 13.2
 9 3 -4 3 6.3
 9 3 -4 15.7 6.8
 9 3 -4 6.6 6.1
 -9 -3 4 -2.3 5.6
 -9 -3 4 2.9 11.2
 -9 -3 4 5.1 9.1
 8 3 -4 38.4 10.9
 8 3 -4 28.6 7.3
 8 3 -4 32.9 8
 -8 -3 4 35.3 9.7
 -8 -3 4 37.6 16.4
 7 3 -4 3.3 5
 7 3 -4 1.3 4.3
 7 3 -4 5.8 4.7
 -7 -3 4 -9.2 8.2
 -7 -3 4 1 8.2
 -7 -3 4 -0.9 4.5
 6 3 -4 110.69 10.5
 6 3 -4 102.79 11.2
 6 3 -4 91.99 10.7
 6 3 -4 87.49 12.8
 6 3 -4 106.29 11.1
 6 3 -4 105.59 13.1
 -6 -3 4 97.29 13.4
 -6 -3 4 94.59 11.9
 -6 -3 4 65.79 18
 -6 -3 4 113.79 19.1
 5 3 -4 95.29 9.4
 5 3 -4 82.29 9.9
 5 3 -4 84.59 8.7
 5 3 -4 86.79 11.5
 5 3 -4 90.19 9.5
 5 3 -4 86.39 6.9
 5 3 -4 97.99 9.6
 5 3 -4 70.39 15.7
 -5 -3 4 68.19 14.2
 -5 -3 4 69.39 10.5
 -5 -3 4 84.39 8.9
 -5 -3 4 52.59 15.4
 -5 -3 4 73.39 9.6
 4 3 -4 2.4 2.3
 4 3 -4 4.2 4.5
 4 3 -4 3.3 1.8
 4 3 -4 4 3.5
 4 3 -4 4.5 2.6
 4 3 -4 2.4 2.6
 4 3 -4 0.4 3.2
 4 3 -4 5.1 3.1
 4 3 -4 3.7 7
 -4 -3 4 3.5 7.4
 -4 -3 4 4.3 2.3
 -4 -3 4 -2.5 2.6
 -4 -3 4 9.3 3
 -4 -3 4 3 5.2
 -4 -3 4 0.5 2.2
 -4 -3 4 2.2 2.5
 3 3 -4 1.3 3.2
 3 3 -4 6.9 3.4
 3 3 -4 5 2
 3 3 -4 5.7 2.9
 3 3 -4 6.2 2.7
 3 3 -4 5.4 4.6
 3 3 -4 15.4 9.1
 3 3 -4 3.1 2.3
 3 3 -4 4.4 2.9
 -3 -3 4 0.8 2.7
 -3 -3 4 5.9 2
 -3 -3 4 1.7 6.4
 -3 -3 4 1.7 2.3
 -3 -3 4 3.1 2.5
 -3 -3 4 5.4 3.1
 -3 -3 4 7 5.1
 -3 -3 4 2.8 2.5
 2 3 -4 406.46 28.8
 2 3 -4 402.26 27.5
 2 3 -4 419.36 29
 2 3 -4 381.26 27.9
 2 3 -4 378.16 36.3
 2 3 -4 387.46 29.5
 2 3 -4 408.96 28.6
 2 3 -4 382.66 30.9
 -2 -3 4 330.17 28.8
 -2 -3 4 373.86 28.6
 -2 -3 4 282.97 34.1
 -2 -3 4 368.76 31.8
 -2 -3 4 358.56 28.2
 -2 -3 4 372.16 27.1
 -2 -3 4 345.57 29.3
 -2 -3 4 378.06 28.4
 1 3 -4 28 10.2
 1 3 -4 42.6 7
 1 3 -4 46.4 5.9
 1 3 -4 30.5 7
 1 3 -4 43.5 4.8
 1 3 -4 37.8 5.1
 1 3 -4 32.9 4.9
 1 3 -4 36.6 6.1
 1 3 -4 36 5.2
 -1 -3 4 38.3 5.2
 -1 -3 4 32.4 5.9
 -1 -3 4 34 10.4
 -1 -3 4 34.5 5
 -1 -3 4 34.7 4.9
 -1 -3 4 33.7 3
 -1 -3 4 20.5 6.7
 -1 -3 4 45.9 5.8
 0 3 -4 722.43 51.09
 0 3 -4 716.93 51.59
 0 3 -4 721.53 50.79
 0 3 -4 718.43 50.79
 0 3 -4 619.14 52.69
 0 3 -4 699.63 51.09
 0 3 -4 746.23 50.69
 0 3 -4 662.63 51.59
 0 -3 4 712.23 52.69
 0 -3 4 692.63 50.69
 0 -3 4 757.02 51.99
 0 -3 4 685.63 50.29
 0 -3 4 679.03 50.69
 -1 3 -4 55.69 8.8
 -1 3 -4 62.89 6
 -1 3 -4 57.79 6.4
 -1 3 -4 59.39 6.2
 -1 3 -4 57.79 6.5
 -1 3 -4 53.39 5.8
 -1 3 -4 32.3 9.5
 -1 3 -4 56.19 4.5
 -1 3 -4 61.69 5.8
 1 -3 4 54.29 5.9
 1 -3 4 58.39 5.9
 1 -3 4 72.69 7.1
 1 -3 4 44.2 11.2
 1 -3 4 34.2 8.3
 1 -3 4 58.59 5.4
 1 -3 4 59.29 7.7
 1 -3 4 59.79 7.9
 1 -3 4 54.39 6
 -2 3 -4 155.18 16
 -2 3 -4 175.78 13.5
 -2 3 -4 159.78 12.8
 -2 3 -4 148.69 13.2
 -2 3 -4 183.28 14.6
 -2 3 -4 155.88 12.7
 -2 3 -4 165.38 14.4
 -2 3 -4 160.08 13.9
 -2 3 -4 167.38 12.5
 2 -3 4 167.88 16
 2 -3 4 157.88 13.3
 2 -3 4 165.58 13
 2 -3 4 154.38 14.3
 2 -3 4 162.28 13.5
 2 -3 4 164.78 12.2
 2 -3 4 168.78 13.1
 2 -3 4 172.68 16.4
 2 -3 4 156.28 12.5
 -3 3 -4 287.37 24.5
 -3 3 -4 317.47 22.2
 -3 3 -4 315.07 23.6
 -3 3 -4 281.37 23.6
 -3 3 -4 258.57 25.7
 -3 3 -4 328.07 27.3
 -3 3 -4 278.27 22.5
 -3 3 -4 310.27 22.8
 -3 3 -4 322.17 23.2
 -3 3 -4 294.47 22.1
 -3 3 -4 291.77 24.3
 -3 3 -4 283.97 23.3
 3 -3 4 292.77 23.4
 3 -3 4 353.76 27.2
 3 -3 4 283.27 24.4
 3 -3 4 347.87 26.4
 3 -3 4 322.07 22.8
 3 -3 4 267.57 22.7
 3 -3 4 314.17 22.3
 -4 3 -4 224.68 21.5
 -4 3 -4 251.57 21.4
 -4 3 -4 234.78 18.7
 -4 3 -4 272.57 20.8
 -4 3 -4 255.27 19.9
 -4 3 -4 255.77 18.3
 -4 3 -4 219.88 23.7
 -4 3 -4 231.38 21.5
 -4 3 -4 234.78 23.2
 -4 3 -4 242.58 20
 -4 3 -4 253.87 18.4
 -4 3 -4 277.47 21.3
 4 -3 4 298.07 21.8
 4 -3 4 249.18 19.9
 4 -3 4 269.07 18.4
 4 -3 4 266.07 22.5
 4 -3 4 264.97 25.5
 4 -3 4 260.57 20.5
 4 -3 4 231.98 19.5
 -5 3 -4 21.4 5.6
 -5 3 -4 26.4 2.4
 -5 3 -4 22.5 4.5
 -5 3 -4 25.7 5.2
 -5 3 -4 33.3 8.4
 -5 3 -4 17.9 7.3
 -5 3 -4 21.8 6.3
 -5 3 -4 23.9 5.9
 -5 3 -4 23.9 2.6
 -5 3 -4 28 5.6
 -5 3 -4 24.2 7
 -5 3 -4 17.5 6.2
 -5 3 -4 28.9 6.1
 -5 3 -4 28.2 6.6
 5 -3 4 22.7 5.6
 5 -3 4 23.7 5.9
 5 -3 4 30.4 5.4
 5 -3 4 36.1 8.1
 5 -3 4 35.2 5.7
 5 -3 4 22.5 6.5
 5 -3 4 28.2 6.3
 -6 3 -4 67.59 10.2
 -6 3 -4 75.19 13.6
 -6 3 -4 74.29 10.5
 -6 3 -4 58.49 11.4
 -6 3 -4 74.69 8.9
 -6 3 -4 73.99 11
 -6 3 -4 92.89 11.6
 6 -3 4 82.99 12.3
 6 -3 4 69.79 10.6
 6 -3 4 72.49 10.9
 6 -3 4 82.79 13.2
 6 -3 4 63.59 9.7
 6 -3 4 70.59 9.8
 6 -3 4 66.49 9.2
 -7 3 -4 37 8.5
 -7 3 -4 67.89 12.5
 -7 3 -4 78.19 13.4
 -7 3 -4 39 11.1
 7 -3 4 64.99 9.5
 7 -3 4 46.4 9.4
 7 -3 4 53.79 9.2
 7 -3 4 57.69 9.1
 7 -3 4 59.59 12.1
 7 -3 4 59.19 10.1
 7 -3 4 59.69 10.3
 -8 3 -4 12.1 6.3
 -8 3 -4 5.1 7.9
 -8 3 -4 19.8 7.9
 -8 3 -4 8.4 4
 -8 3 -4 23.2 9
 8 -3 4 24.5 9.2
 8 -3 4 36.6 8.1
 8 -3 4 24 7.7
 8 -3 4 40 9.1
 8 -3 4 14.9 9.3
 8 -3 4 23.6 11.1
 8 -3 4 15 7.5
 -9 3 -4 13.3 10
 -9 3 -4 27.2 9.9
 9 -3 4 23.7 7.3
 9 -3 4 34.9 9
 9 -3 4 33.3 9.6
 9 -3 4 36.7 7.6
 9 -3 4 35.7 12.1
 9 -3 4 14.7 8.5
 9 -3 4 43 10.6
 -10 3 -4 6.3 8.9
 10 -3 4 13.3 8.4
 10 -3 4 4.2 7.2
 10 -3 4 9.3 7
 10 -3 4 -2.3 5.8
 10 -3 4 -3.8 7.1
 -11 3 -4 21.6 12.4
 11 -3 4 0.6 8.1
 11 -3 4 9.7 10.2
 11 -3 4 -11.2 9.8
 12 -3 4 19.8 10.2
 12 -3 4 6.9 13.8
 12 2 -4 0 9.3
 -12 -2 4 -6.3 15
 -12 -2 4 -33.9 14.2
 11 2 -4 2.9 6.4
 11 2 -4 3.3 8.1
 11 2 -4 4.8 8.5
 -11 -2 4 8.7 11.8
 -11 -2 4 -7.5 14.9
 10 2 -4 23.3 8.9
 10 2 -4 18.4 7.1
 10 2 -4 18.3 7
 -10 -2 4 -6.6 12
 -10 -2 4 20.4 13.3
 9 2 -4 10.9 6.6
 9 2 -4 24.6 11.8
 -9 -2 4 -1.6 11.2
 -9 -2 4 12.4 11.2
 -9 -2 4 4.8 6.8
 8 2 -4 12.6 5.4
 8 2 -4 28.7 7.2
 8 2 -4 9.5 5
 -8 -2 4 15.6 7.9
 -8 -2 4 -4.7 8.8
 -8 -2 4 19.8 6.1
 7 2 -4 0.2 4.1
 7 2 -4 13.1 3.7
 7 2 -4 -1.5 4.8
 7 2 -4 5.9 3.9
 7 2 -4 16.8 5.3
 -7 -2 4 7.3 8.6
 -7 -2 4 -2.9 6.2
 -7 -2 4 -5.2 3.6
 6 2 -4 128.39 11.5
 6 2 -4 115.99 10.1
 6 2 -4 110.59 11
 6 2 -4 133.59 11.8
 6 2 -4 88.89 11
 -6 -2 4 88.59 12.4
 -6 -2 4 105.09 18.6
 -6 -2 4 98.19 7.6
 -6 -2 4 57.29 15.8
 -6 -2 4 93.69 10.4
 -6 -2 4 89.19 10.3
 -6 -2 4 96.89 11.1
 5 2 -4 15.2 2.4
 5 2 -4 12.5 2.1
 5 2 -4 14.4 3.9
 5 2 -4 26.2 11.7
 5 2 -4 14.9 3.9
 5 2 -4 2.8 6.4
 5 2 -4 12.4 3.6
 5 2 -4 20.8 5
 -5 -2 4 11.4 6
 -5 -2 4 5.4 3
 -5 -2 4 14.3 4.2
 -5 -2 4 2.1 2.5
 -5 -2 4 2.8 3.7
 -5 -2 4 17.6 8.5
 -5 -2 4 17 4.1
 4 2 -4 117.29 14
 4 2 -4 124.69 17.8
 4 2 -4 117.99 10.8
 4 2 -4 116.99 11.6
 4 2 -4 105.69 10.9
 4 2 -4 116.99 9.1
 4 2 -4 112.79 10.5
 4 2 -4 121.39 10.5
 -4 -2 4 111.69 10.4
 -4 -2 4 100.69 10.3
 -4 -2 4 110.99 14.7
 -4 -2 4 78.89 17
 -4 -2 4 116.09 10.4
 -4 -2 4 107.09 11.4
 -4 -2 4 106.59 8.5
 3 2 -4 1.8 1.6
 3 2 -4 1.3 2
 3 2 -4 8.1 7.7
 3 2 -4 0.4 2.3
 3 2 -4 6 1.9
 3 2 -4 2.8 3.4
 3 2 -4 0.5 3.6
 3 2 -4 3.2 2.5
 -3 -2 4 2.9 2.1
 -3 -2 4 2.9 2.1
 -3 -2 4 1.9 1.9
 -3 -2 4 0 1.7
 -3 -2 4 -0.9 2.2
 -3 -2 4 4.8 1.6
 -3 -2 4 5.9 1.9
 -3 -2 4 4.5 5
 -3 -2 4 8.1 5.7
 2 2 -4 1277.47 90.49
 2 2 -4 1366.86 89.79
 2 2 -4 1330.77 91.49
 2 2 -4 1348.47 90.29
 2 2 -4 1309.27 93.89
 2 2 -4 1299.67 90.09
 2 2 -4 1287.47 90.19
 2 2 -4 1109.89 90.59
 2 2 -4 1124.39 97.59
 -2 -2 4 1339.97 89.49
 -2 -2 4 1305.77 90.09
 -2 -2 4 1296.87 89.89
 -2 -2 4 1298.17 90.59
 -2 -2 4 1259.27 90.09
 -2 -2 4 1260.87 91.49
 -2 -2 4 1046.8 93.59
 -2 -2 4 1288.67 90.19
 1 2 -4 112.99 19.5
 1 2 -4 152.48 12.1
 1 2 -4 147.09 12.2
 1 2 -4 149.79 12.4
 1 2 -4 163.18 12.3
 1 2 -4 138.79 13
 1 2 -4 134.09 12.9
 1 2 -4 138.79 14.7
 -1 -2 4 97.79 18.9
 -1 -2 4 145.69 13.3
 -1 -2 4 153.78 12.1
 -1 -2 4 168.08 12.7
 -1 -2 4 152.58 12.8
 -1 -2 4 153.48 12.1
 -1 -2 4 153.58 11.2
 -1 -2 4 145.39 12.1
 0 2 -4 11.8 6.6
 0 2 -4 23.7 3.7
 0 2 -4 26.3 5.2
 0 2 -4 26.8 3.8
 0 2 -4 25.3 3.5
 0 2 -4 23.6 4
 0 2 -4 26.3 5
 0 2 -4 28 4.8
 0 -2 4 9.6 4.9
 0 -2 4 20.9 3.4
 0 -2 4 24.9 5.3
 0 -2 4 25.1 8.9
 0 -2 4 27.2 4.9
 0 -2 4 27 4
 0 -2 4 23.8 4
 0 -2 4 23.6 3.5
 -1 2 -4 263.67 20.2
 -1 2 -4 238.88 20.6
 -1 2 -4 241.58 22.2
 -1 2 -4 280.27 22.5
 -1 2 -4 295.47 21.3
 -1 2 -4 261.37 20.1
 -1 2 -4 276.37 21.4
 -1 2 -4 272.97 20
 1 -2 4 280.97 21.5
 1 -2 4 269.87 20.3
 1 -2 4 277.77 22.5
 1 -2 4 267.67 20.8
 1 -2 4 269.37 23
 1 -2 4 265.07 19.5
 1 -2 4 270.47 20.9
 -2 2 -4 130.89 12.2
 -2 2 -4 147.29 12.2
 -2 2 -4 158.78 14.7
 -2 2 -4 106.89 13.3
 -2 2 -4 152.98 13.1
 -2 2 -4 145.89 12.4
 -2 2 -4 158.18 11.5
 -2 2 -4 142.99 11.4
 -2 2 -4 155.48 12.8
 -2 2 -4 140.29 11.2
 -2 2 -4 144.99 13.1
 -2 2 -4 122.19 13.7
 -2 2 -4 139.29 11.9
 -2 2 -4 131.19 11.2
 2 -2 4 156.98 14.3
 2 -2 4 145.49 12.6
 2 -2 4 148.49 11.4
 2 -2 4 151.18 14.1
 2 -2 4 155.58 11.6
 2 -2 4 154.58 12.5
 2 -2 4 143.69 10.4
 2 -2 4 141.79 10.4
 -3 2 -4 4.3 3.2
 -3 2 -4 3.3 1.5
 -3 2 -4 2.8 2.1
 -3 2 -4 8.2 4.1
 -3 2 -4 2.8 1.3
 -3 2 -4 5 2.3
 -3 2 -4 1.4 2.3
 -3 2 -4 -1.3 1.6
 -3 2 -4 3.9 1.7
 -3 2 -4 2.6 1.9
 -3 2 -4 1.5 2.5
 -3 2 -4 5.3 3.6
 -3 2 -4 1.2 1.9
 -3 2 -4 1.2 1.1
 3 -2 4 4.7 2.9
 3 -2 4 1.3 3.5
 3 -2 4 1 2.3
 3 -2 4 2.7 1.5
 3 -2 4 -1.1 2.6
 3 -2 4 2.1 1.2
 3 -2 4 4.3 2.6
 3 -2 4 2 2.1
 -4 2 -4 80.09 10.8
 -4 2 -4 99.69 9.3
 -4 2 -4 94.59 10.5
 -4 2 -4 90.09 8.9
 -4 2 -4 83.09 9.7
 -4 2 -4 92.49 7.1
 -4 2 -4 103.09 9.9
 -4 2 -4 91.69 7.2
 -4 2 -4 85.19 9.6
 -4 2 -4 87.99 8.3
 -4 2 -4 82.09 14.2
 -4 2 -4 82.39 12.2
 -4 2 -4 91.79 7.1
 4 -2 4 97.29 14.8
 4 -2 4 100.19 9.7
 4 -2 4 102.59 9.7
 4 -2 4 99.39 9.5
 4 -2 4 91.09 10.2
 4 -2 4 88.09 8.8
 -5 2 -4 5.5 3.9
 -5 2 -4 12.4 4.8
 -5 2 -4 6.6 3.6
 -5 2 -4 -4 2.1
 -5 2 -4 0.6 0.8
 -5 2 -4 5 3.4
 -5 2 -4 3.2 4.9
 -5 2 -4 1.2 3.1
 -5 2 -4 3 0.9
 -5 2 -4 1.3 2.4
 -5 2 -4 -0.1 2.7
 -5 2 -4 -0.1 2.7
 -5 2 -4 -0.7 2.6
 5 -2 4 -2.8 2.6
 5 -2 4 0.4 2.2
 5 -2 4 1.6 2.9
 5 -2 4 2.2 3.6
 5 -2 4 4.2 3.8
 5 -2 4 1.4 2.7
 5 -2 4 9.4 4.8
 -6 2 -4 564.44 48.1
 -6 2 -4 595.14 46.7
 -6 2 -4 567.04 48.2
 -6 2 -4 648.94 51.29
 -6 2 -4 626.44 45.8
 -6 2 -4 675.73 51.99
 6 -2 4 605.74 46.8
 6 -2 4 613.14 48
 6 -2 4 684.93 50.69
 6 -2 4 629.44 49.4
 6 -2 4 634.54 47.8
 6 -2 4 623.34 46.9
 6 -2 4 621.84 47.6
 -7 2 -4 32.7 7.3
 -7 2 -4 46 11.4
 -7 2 -4 59.19 12.1
 -7 2 -4 40.4 6.4
 -7 2 -4 35.9 9.7
 7 -2 4 41.8 10.3
 7 -2 4 39.4 7.4
 7 -2 4 32.9 8.4
 7 -2 4 40.2 8.8
 7 -2 4 34.2 8.4
 7 -2 4 34.3 8
 7 -2 4 59.29 9
 -8 2 -4 68.39 14.7
 -8 2 -4 68.29 15.3
 -8 2 -4 72.89 15.8
 8 -2 4 56.69 11.8
 8 -2 4 82.79 12.6
 8 -2 4 90.19 11.7
 8 -2 4 77.49 12.7
 8 -2 4 79.29 11.5
 8 -2 4 79.89 11.5
 -9 2 -4 2.1 8.1
 -9 2 -4 7.8 8.8
 -9 2 -4 7 8.2
 9 -2 4 14.8 8.5
 9 -2 4 18.9 6.6
 9 -2 4 10 5.9
 9 -2 4 12.9 7
 9 -2 4 6.7 6.6
 -10 2 -4 7.2 12.8
 10 -2 4 16.6 7.7
 10 -2 4 7.5 7.3
 10 -2 4 12.7 7
 10 -2 4 20.3 9.6
 11 -2 4 0 8.1
 11 -2 4 10.8 8.6
 11 -2 4 6.3 10.3
 12 -2 4 14 9.4
 12 -2 4 12.6 14.4
 12 1 -4 0.7 9
 12 1 -4 7.9 10.3
 -12 -1 4 22.1 18.1
 11 1 -4 -1.6 7.3
 11 1 -4 -12.3 6.7
 -11 -1 4 -0.8 10.2
 -11 -1 4 -17.2 12.6
 10 1 -4 -3.1 5.6
 10 1 -4 8.6 6.5
 -10 -1 4 -0.7 8.4
 -10 -1 4 9.4 6.6
 9 1 -4 7 6.8
 -9 -1 4 -6.7 8.4
 -9 -1 4 -7.1 8
 -9 -1 4 0.1 5.4
 8 1 -4 4.8 6
 8 1 -4 3 5.1
 8 1 -4 2.8 4.5
 8 1 -4 3.7 3.3
 -8 -1 4 7.4 8.5
 -8 -1 4 -8.6 6
 -8 -1 4 6 4.7
 7 1 -4 228.98 18.3
 7 1 -4 231.38 20.9
 7 1 -4 291.47 22
 7 1 -4 238.38 20
 7 1 -4 260.37 20.4
 -7 -1 4 153.58 27.9
 -7 -1 4 213.38 20.5
 -7 -1 4 214.18 19.1
 -7 -1 4 178.08 24.4
 6 1 -4 4.2 3.5
 6 1 -4 3.4 3.1
 6 1 -4 3.9 3.5
 6 1 -4 4.7 2.9
 6 1 -4 4.1 8.8
 -6 -1 4 -0.3 2.9
 -6 -1 4 5.9 3.6
 -6 -1 4 3 2.6
 -6 -1 4 1.3 4
 -6 -1 4 1.5 1.5
 -6 -1 4 2 5.5
 -6 -1 4 -0.1 3
 -6 -1 4 -0.3 3.9
 5 1 -4 201.18 16
 5 1 -4 189.98 14.6
 5 1 -4 219.38 18.2
 5 1 -4 206.58 22.1
 5 1 -4 197.78 16.9
 5 1 -4 190.78 16.5
 5 1 -4 235.48 29.8
 5 1 -4 187.28 16.5
 -5 -1 4 177.18 15.9
 -5 -1 4 170.58 16.6
 -5 -1 4 195.58 16.5
 -5 -1 4 181.98 17
 -5 -1 4 201.68 16.6
 -5 -1 4 186.68 17.4
 -5 -1 4 167.38 21.2
 -5 -1 4 201.38 14.8
 4 1 -4 35 5.6
 4 1 -4 38.1 5.5
 4 1 -4 34.1 4.4
 4 1 -4 35 9.6
 4 1 -4 50.19 15.2
 4 1 -4 34.8 6.7
 4 1 -4 30 5.1
 -4 -1 4 33.5 5.3
 -4 -1 4 48.6 6.8
 -4 -1 4 39.2 4.2
 -4 -1 4 29.4 9.5
 -4 -1 4 34.5 5.5
 -4 -1 4 36.2 5.7
 -4 -1 4 30.5 9.3
 -4 -1 4 30.2 5.4
 -4 -1 4 30 6.6
 3 1 -4 361.66 27.7
 3 1 -4 377.26 28.7
 3 1 -4 377.06 29.9
 3 1 -4 377.36 29
 3 1 -4 352.66 36.8
 3 1 -4 384.36 28.1
 3 1 -4 415.16 34
 3 1 -4 413.46 28.8
 -3 -1 4 374.36 28.7
 -3 -1 4 404.76 29.2
 -3 -1 4 393.66 28.8
 -3 -1 4 409.66 28.2
 -3 -1 4 396.56 29.1
 -3 -1 4 364.36 30.1
 -3 -1 4 385.86 28.7
 -3 -1 4 309.77 32.8
 2 1 -4 608.04 44.1
 2 1 -4 602.14 43.1
 2 1 -4 588.94 43.5
 2 1 -4 608.64 44.9
 2 1 -4 587.84 43.7
 2 1 -4 537.25 47.5
 2 1 -4 606.04 43.4
 2 1 -4 604.04 42.9
 -2 -1 4 602.74 43.6
 -2 -1 4 594.14 45.3
 -2 -1 4 650.83 43.4
 -2 -1 4 610.04 43.5
 -2 -1 4 609.24 43.4
 -2 -1 4 585.64 44
 1 1 -4 319.57 24.4
 1 1 -4 310.27 24.8
 1 1 -4 313.97 23.3
 1 1 -4 336.47 24.5
 1 1 -4 323.37 23.9
 1 1 -4 310.77 24.5
 1 1 -4 325.27 24.4
 1 1 -4 294.67 25.1
 -1 -1 4 336.37 24.3
 -1 -1 4 328.27 24.7
 -1 -1 4 329.47 24.8
 -1 -1 4 384.16 26.5
 -1 -1 4 329.17 24
 -1 -1 4 325.77 24.4
 0 1 -4 322.27 23.1
 0 1 -4 330.27 24.8
 0 1 -4 301.67 24.6
 0 1 -4 322.07 24.2
 0 1 -4 321.87 23.7
 0 1 -4 317.07 25
 0 1 -4 312.57 23.8
 0 -1 4 311.67 23.1
 0 -1 4 324.87 25
 0 -1 4 333.37 24.7
 0 -1 4 365.96 24.9
 0 -1 4 315.87 23.5
 0 -1 4 308.97 23.8
 0 -1 4 270.87 25.7
 0 -1 4 320.07 25.9
 0 -1 4 310.77 24
 -1 1 -4 539.25 38.6
 -1 1 -4 556.74 39.7
 -1 1 -4 533.85 40
 -1 1 -4 523.45 37.2
 -1 1 -4 482.05 38.3
 -1 1 -4 514.75 37
 -1 1 -4 498.25 37.7
 -1 1 -4 486.05 37.7
 1 -1 4 543.45 40.1
 1 -1 4 528.25 37.7
 1 -1 4 497.35 37.1
 1 -1 4 553.54 37.7
 1 -1 4 515.45 38.8
 1 -1 4 533.45 39.4
 1 -1 4 533.75 40
 1 -1 4 524.55 39.8
 1 -1 4 539.25 37.9
 1 -1 4 517.65 38.4
 -2 1 -4 1474.65 119.19
 -2 1 -4 1672.03 119.49
 -2 1 -4 1658.23 115.99
 -2 1 -4 1643.04 116.59
 -2 1 -4 1655.93 119.79
 -2 1 -4 1726.03 117.69
 -2 1 -4 1683.83 117.29
 -2 1 -4 1669.73 118.49
 -2 1 -4 1645.04 118.19
 -2 1 -4 1679.73 117.89
 -2 1 -4 1693.93 119.69
 -2 1 -4 1636.64 117.19
 -2 1 -4 1592.14 116.59
 2 -1 4 1721.33 119.69
 2 -1 4 1785.22 119.59
 2 -1 4 1739.73 116.99
 2 -1 4 1649.04 115.99
 2 -1 4 1645.84 117.09
 2 -1 4 1621.24 115.69
 2 -1 4 1626.24 115.89
 2 -1 4 1746.23 116.69
 2 -1 4 1622.34 118.19
 2 -1 4 1685.33 117.69
 2 -1 4 1672.93 118.99
 -3 1 -4 11.9 3.1
 -3 1 -4 18.6 5.3
 -3 1 -4 13.5 3.5
 -3 1 -4 14.7 2.5
 -3 1 -4 18.1 2.6
 -3 1 -4 17.6 4.3
 -3 1 -4 16.5 3.1
 -3 1 -4 11.7 4.3
 -3 1 -4 17.2 3.5
 -3 1 -4 13.8 3.8
 -3 1 -4 14.9 2.6
 -3 1 -4 11.2 2.5
 -3 1 -4 12.9 2.4
 -3 1 -4 18.9 5.1
 -3 1 -4 11.5 4.3
 3 -1 4 11.7 4.1
 3 -1 4 16.8 3.7
 3 -1 4 15.7 3.8
 3 -1 4 15.7 3.7
 3 -1 4 12.6 3.3
 3 -1 4 21 5.2
 3 -1 4 13.6 5.1
 -4 1 -4 217.98 18.5
 -4 1 -4 233.98 18.1
 -4 1 -4 226.78 16.9
 -4 1 -4 214.78 18.7
 -4 1 -4 233.98 16.7
 -4 1 -4 225.58 16.6
 -4 1 -4 225.18 19.2
 -4 1 -4 210.08 21
 -4 1 -4 210.38 20.3
 -4 1 -4 218.68 16.7
 -4 1 -4 250.87 22.9
 -4 1 -4 211.98 20.3
 -4 1 -4 212.08 18.3
 -4 1 -4 214.88 16.5
 -4 1 -4 238.28 21.1
 4 -1 4 237.28 18.8
 4 -1 4 233.98 18.5
 4 -1 4 235.08 21
 4 -1 4 203.98 19
 4 -1 4 219.48 18.1
 4 -1 4 224.48 20.3
 4 -1 4 230.38 20.5
 4 -1 4 221.58 18.2
 -5 1 -4 252.77 18.5
 -5 1 -4 223.48 19.5
 -5 1 -4 209.78 21.1
 -5 1 -4 200.38 18.5
 -5 1 -4 210.08 16.3
 -5 1 -4 204.48 15.8
 -5 1 -4 216.58 15.9
 -5 1 -4 229.38 18.7
 -5 1 -4 224.78 22.9
 -5 1 -4 213.68 16.3
 -5 1 -4 219.28 16.9
 5 -1 4 225.38 19.4
 5 -1 4 229.68 18.2
 5 -1 4 234.08 21.5
 5 -1 4 209.98 17.8
 5 -1 4 230.08 21
 5 -1 4 236.98 19.1
 5 -1 4 199.68 18.3
 -6 1 -4 25.6 5.6
 -6 1 -4 29.4 9.4
 -6 1 -4 18.4 6.2
 -6 1 -4 25.3 4.4
 -6 1 -4 31.5 8.8
 -6 1 -4 16.6 6.2
 -6 1 -4 21.8 5.2
 -6 1 -4 31 4
 6 -1 4 24.2 5.6
 6 -1 4 28.6 7.2
 6 -1 4 20 5.9
 6 -1 4 40.3 7.1
 6 -1 4 26.6 7.2
 -7 1 -4 2.9 3.7
 -7 1 -4 -1.3 5.6
 -7 1 -4 -8.6 4.8
 -7 1 -4 4.3 5.3
 7 -1 4 -1.6 3.9
 7 -1 4 1.6 4.7
 7 -1 4 0.1 4.7
 7 -1 4 5.8 4.8
 7 -1 4 -1.7 5.2
 -8 1 -4 8.9 8.2
 -8 1 -4 -1.3 6.6
 8 -1 4 -1.1 5.1
 8 -1 4 7.2 7.8
 8 -1 4 -1.2 5.3
 -9 1 -4 41.7 16.5
 9 -1 4 43.5 9.9
 9 -1 4 36.6 9.8
 9 -1 4 30.1 10.3
 -10 1 -4 42.9 15.3
 -10 1 -4 28.3 12.1
 10 -1 4 23.5 11.4
 10 -1 4 8.1 6.7
 10 -1 4 13.5 9.4
 11 -1 4 10.8 10.7
 11 -1 4 9 8.7
 11 -1 4 1.1 11.1
 13 0 -4 19.5 12
 -13 0 4 -10.2 15
 12 0 -4 3.5 9.7
 -12 0 4 -2.4 10.1
 11 0 -4 13.9 7.9
 11 0 -4 10.2 7.9
 -11 0 4 9.6 13.8
 10 0 -4 24.2 7.6
 10 0 -4 28.6 8.7
 -10 0 4 14.9 11
 -10 0 4 12.3 13
 -10 0 4 36.9 9.3
 9 0 -4 27.8 8.9
 9 0 -4 15.3 11.3
 9 0 -4 13.2 6.4
 -9 0 4 16.1 9.1
 -9 0 4 20.4 12.5
 -9 0 4 12.3 9.3
 8 0 -4 -5.1 6.8
 8 0 -4 1.6 4
 8 0 -4 -0.5 2.3
 -8 0 4 -6.3 6.1
 -8 0 4 2.4 5.9
 -8 0 4 7 5.2
 7 0 -4 7.4 3.5
 7 0 -4 0 2.7
 7 0 -4 0.9 4.6
 7 0 -4 2.3 9.7
 7 0 -4 1.8 2.8
 -7 0 4 0.6 3.3
 -7 0 4 2.4 7.5
 -7 0 4 4 3
 -7 0 4 -2 3.8
 -7 0 4 6 4.4
 6 0 -4 101.49 10.5
 6 0 -4 114.09 11.4
 6 0 -4 129.99 23
 6 0 -4 94.79 8.8
 6 0 -4 91.39 7.9
 6 0 -4 87.39 10.8
 6 0 -4 107.09 12.6
 -6 0 4 77.49 9.1
 -6 0 4 88.19 9.9
 -6 0 4 79.69 7.5
 -6 0 4 78.09 16
 -6 0 4 81.99 9.1
 -6 0 4 57.89 14.9
 -6 0 4 74.99 11.8
 -6 0 4 89.19 11.9
 5 0 -4 88.49 11.1
 5 0 -4 102.99 10.5
 5 0 -4 91.69 8.5
 5 0 -4 79.59 7.7
 5 0 -4 82.69 9.3
 5 0 -4 87.79 16.9
 5 0 -4 92.99 9.2
 5 0 -4 92.29 19
 -5 0 4 80.09 9
 -5 0 4 67.99 18
 -5 0 4 78.99 8.7
 -5 0 4 90.49 12.2
 -5 0 4 99.09 12.4
 -5 0 4 65.09 15.2
 -5 0 4 87.49 9.2
 -5 0 4 83.09 8.7
 -5 0 4 83.99 7.7
 4 0 -4 119.79 10.7
 4 0 -4 122.79 9.6
 4 0 -4 102.49 8
 4 0 -4 114.29 18.1
 4 0 -4 130.99 10.9
 4 0 -4 112.49 11.5
 4 0 -4 115.89 21.3
 4 0 -4 103.89 10.4
 4 0 -4 109.29 10.1
 -4 0 4 81.19 16.4
 -4 0 4 105.99 10.3
 -4 0 4 106.49 10.1
 -4 0 4 74.39 16.5
 -4 0 4 108.59 10.6
 -4 0 4 113.59 9.4
 -4 0 4 109.39 10.1
 -4 0 4 103.99 12.7
 -4 0 4 105.89 13.4
 3 0 -4 169.48 14.6
 3 0 -4 185.38 13.5
 3 0 -4 146.29 18.4
 3 0 -4 169.38 15.6
 3 0 -4 177.48 14.4
 3 0 -4 178.18 14.1
 3 0 -4 168.48 14.1
 3 0 -4 136.19 19.8
 -3 0 4 177.58 14.1
 -3 0 4 175.48 14.4
 -3 0 4 179.48 14
 -3 0 4 182.08 13.2
 -3 0 4 187.18 14.6
 -3 0 4 179.38 14.7
 -3 0 4 201.98 16.6
 2 0 -4 53.69 5.1
 2 0 -4 42 6.6
 2 0 -4 43.3 5.9
 2 0 -4 24.3 7.6
 2 0 -4 25.8 9.7
 2 0 -4 52.29 5.2
 2 0 -4 44.4 4.5
 2 0 -4 42 5.6
 -2 0 4 43.7 5.7
 -2 0 4 42.1 10.6
 -2 0 4 44.4 4.6
 -2 0 4 43.2 5.4
 -2 0 4 46.9 4.9
 -2 0 4 35.7 4.9
 -2 0 4 28.6 5.9
 -2 0 4 48.5 4.3
 -2 0 4 46.4 7.4
 1 0 -4 593.74 48.6
 1 0 -4 638.74 47.8
 1 0 -4 646.14 47.7
 1 0 -4 670.93 48.4
 1 0 -4 662.43 48
 -1 0 4 684.03 47.7
 -1 0 4 643.54 47.9
 -1 0 4 704.33 49.1
 -1 0 4 632.74 47.8
 -1 0 4 722.03 49
 -1 0 4 682.13 48
 0 0 -4 245.88 19.6
 0 0 -4 189.38 19.1
 0 0 -4 236.38 18.2
 0 0 -4 227.08 18.5
 0 0 -4 233.58 18.9
 0 0 -4 209.18 18.1
 0 0 4 230.48 18.5
 0 0 4 227.48 18
 0 0 4 276.27 21.6
 0 0 4 235.88 17.1
 0 0 4 240.28 19.4
 0 0 4 251.37 19.3
 0 0 4 267.17 18.7
 0 0 4 247.58 18.4
 0 0 4 242.28 19.1
 -1 0 -4 71.79 6.7
 -1 0 -4 66.29 7.8
 -1 0 -4 68.19 7.2
 -1 0 -4 72.09 6.8
 -1 0 -4 73.79 8.5
 -1 0 -4 60.99 8
 -1 0 -4 67.29 9
 -1 0 -4 62.69 6.9
 1 0 4 66.29 7
 1 0 4 70.09 8.1
 1 0 4 77.19 9.4
 1 0 4 83.19 8.4
 1 0 4 89.19 6.9
 1 0 4 74.49 7.1
 1 0 4 75.49 6.4
 1 0 4 69.99 7.5
 -2 0 -4 648.64 48
 -2 0 -4 629.24 50.39
 -2 0 -4 666.33 48.9
 -2 0 -4 639.44 49.4
 -2 0 -4 657.63 48
 -2 0 -4 696.03 50.99
 -2 0 -4 688.33 51.69
 -2 0 -4 714.33 48.6
 -2 0 -4 679.63 48.1
 -2 0 -4 681.53 50.69
 -2 0 -4 667.13 47.9
 -2 0 -4 653.43 48.1
 2 0 4 625.74 49.4
 2 0 4 692.43 50.59
 2 0 4 664.63 47.5
 2 0 4 667.83 48.9
 2 0 4 667.13 50.49
 2 0 4 662.73 47.3
 2 0 4 684.73 48
 2 0 4 675.13 49
 -3 0 -4 521.35 42.8
 -3 0 -4 575.04 41.9
 -3 0 -4 556.64 44.7
 -3 0 -4 589.34 42.4
 -3 0 -4 568.64 39.9
 -3 0 -4 611.14 41.5
 -3 0 -4 554.04 42.4
 -3 0 -4 578.34 39.9
 -3 0 -4 576.44 45.3
 -3 0 -4 543.15 41.1
 -3 0 -4 549.74 42.9
 -3 0 -4 579.34 41.2
 -3 0 -4 558.04 41.2
 -3 0 -4 576.74 44.5
 -3 0 -4 580.64 41.2
 -3 0 -4 576.74 44.4
 3 0 4 543.85 42.1
 3 0 4 574.04 42
 3 0 4 591.94 42.6
 3 0 4 557.34 44
 3 0 4 576.84 44.5
 3 0 4 594.04 43.3
 -4 0 -4 70.69 8.3
 -4 0 -4 80.69 6.9
 -4 0 -4 87.99 9.2
 -4 0 -4 76.09 10
 -4 0 -4 60.89 10.5
 -4 0 -4 72.09 6.2
 -4 0 -4 80.79 7.2
 -4 0 -4 69.59 7.8
 -4 0 -4 98.39 13.1
 -4 0 -4 87.69 7.8
 -4 0 -4 70.19 6.8
 -4 0 -4 85.99 11.2
 -4 0 -4 74.69 8.3
 -4 0 -4 80.89 7.1
 -4 0 -4 79.39 6.4
 4 0 4 66.79 10.5
 4 0 4 81.79 10.2
 4 0 4 69.29 10.9
 4 0 4 84.29 8.8
 4 0 4 70.69 8
 4 0 4 75.39 7.8
 4 0 4 81.49 8.5
 -5 0 -4 231.08 19.2
 -5 0 -4 259.47 19.3
 -5 0 -4 242.88 21.8
 -5 0 -4 252.97 20.5
 -5 0 -4 264.07 19.3
 -5 0 -4 254.87 19.3
 -5 0 -4 271.87 22.3
 -5 0 -4 255.07 21
 -5 0 -4 258.17 19.6
 -5 0 -4 282.37 27.1
 -5 0 -4 240.38 19.5
 5 0 4 276.27 20.9
 5 0 4 244.58 22
 5 0 4 268.17 20.6
 5 0 4 272.67 21.9
 5 0 4 255.67 23.5
 -6 0 -4 21.7 6.1
 -6 0 -4 44.2 4.7
 -6 0 -4 34.6 4.4
 -6 0 -4 45.3 6.9
 -6 0 -4 33.3 4.2
 -6 0 -4 33.2 11
 6 0 4 38.4 7.5
 6 0 4 38.1 7.3
 6 0 4 37.5 7.9
 6 0 4 34.3 8.7
 6 0 4 37.3 6.5
 -7 0 -4 105.69 8.7
 -7 0 -4 115.79 21.1
 -7 0 -4 123.09 20.1
 -7 0 -4 97.99 11.1
 -7 0 -4 109.09 8.7
 7 0 4 123.29 12.5
 7 0 4 118.49 15.2
 7 0 4 123.29 13.9
 7 0 4 115.89 14.4
 -8 0 -4 4.5 8
 -8 0 -4 11.3 7.8
 8 0 4 1.5 4.8
 8 0 4 1.3 4.9
 8 0 4 3.5 5.6
 -9 0 -4 8.9 9.3
 -9 0 -4 -5.3 7.6
 9 0 4 2.3 5.8
 9 0 4 -6.8 6.4
 9 0 4 4.3 6.9
 -10 0 -4 7.6 11.7
 -10 0 -4 -4.9 10.1
 10 0 4 10.6 9.7
 10 0 4 2.6 8.2
 10 0 4 -5.1 8.5
 11 0 4 6.4 9.9
 11 0 4 0 8.3
 13 -1 -4 15.3 10
 13 -1 -4 21.2 10.9
 -13 1 4 -2 15.2
 12 -1 -4 12.7 10.3
 12 -1 -4 -3 8.1
 -12 1 4 -5.2 9.5
 11 -1 -4 9.1 7.1
 11 -1 -4 9.7 7.3
 -11 1 4 -11.8 11.7
 10 -1 -4 4.8 4.6
 10 -1 -4 -3.7 5
 -10 1 4 18.4 7.7
 -10 1 4 -10.1 10.8
 -10 1 4 -3 9
 9 -1 -4 12.3 7
 9 -1 -4 23 11.9
 9 -1 -4 2.4 6.9
 -9 1 4 15.3 6.4
 -9 1 4 9.2 10
 -9 1 4 14.6 10.6
 8 -1 -4 4.8 4.8
 8 -1 -4 7.7 7
 8 -1 -4 13 5.5
 -8 1 4 -4.3 5.4
 -8 1 4 -3.8 3.7
 -8 1 4 4 6.9
 7 -1 -4 108.59 19.3
 7 -1 -4 87.49 9
 7 -1 -4 106.79 12.3
 7 -1 -4 89.49 11
 7 -1 -4 95.19 13.2
 7 -1 -4 88.49 12.2
 7 -1 -4 105.69 9.5
 -7 1 4 96.89 9.5
 -7 1 4 85.99 17.9
 -7 1 4 81.79 7.2
 -7 1 4 52.69 14.6
 -7 1 4 71.69 8.3
 -7 1 4 87.19 12.9
 -7 1 4 95.59 10
 6 -1 -4 231.88 18.9
 6 -1 -4 230.28 17.8
 6 -1 -4 234.78 19.7
 6 -1 -4 282.57 27.7
 6 -1 -4 210.98 28.2
 6 -1 -4 268.27 20.4
 6 -1 -4 222.88 17.5
 -6 1 4 159.38 19.8
 -6 1 4 227.48 19.3
 -6 1 4 221.78 18.4
 -6 1 4 216.78 16.3
 -6 1 4 214.98 17.2
 -6 1 4 212.58 20.2
 -6 1 4 146.29 22.2
 -6 1 4 218.78 18.2
 5 -1 -4 84.69 9.5
 5 -1 -4 118.49 19
 5 -1 -4 106.59 20.3
 5 -1 -4 110.59 9.2
 5 -1 -4 80.49 9.6
 5 -1 -4 83.59 9
 5 -1 -4 105.99 10.6
 5 -1 -4 91.19 8.5
 -5 1 4 53.89 13.4
 -5 1 4 96.29 9.7
 -5 1 4 105.69 11.3
 -5 1 4 70.59 17.8
 -5 1 4 82.39 9.2
 -5 1 4 92.89 9
 -5 1 4 85.69 8.3
 4 -1 -4 142.79 13
 4 -1 -4 139.79 20.1
 4 -1 -4 148.99 12.7
 4 -1 -4 145.09 14
 4 -1 -4 152.38 12.4
 4 -1 -4 141.69 18.7
 4 -1 -4 142.99 13.2
 4 -1 -4 154.98 12.9
 -4 1 4 154.08 12.4
 -4 1 4 151.88 13
 -4 1 4 89.99 17.9
 -4 1 4 151.58 12.8
 -4 1 4 161.88 12.9
 -4 1 4 149.29 14.6
 3 -1 -4 210.78 16.3
 3 -1 -4 193.08 17.8
 3 -1 -4 183.08 16.5
 3 -1 -4 223.48 16.7
 3 -1 -4 201.18 16.4
 3 -1 -4 213.58 16.7
 -3 1 4 151.38 20.5
 -3 1 4 238.58 17.1
 -3 1 4 194.58 16.4
 -3 1 4 206.78 18.1
 -3 1 4 214.58 16.4
 -3 1 4 207.48 16.1
 2 -1 -4 1005.2 84.19
 2 -1 -4 1212.48 83.59
 2 -1 -4 1184.68 83.39
 2 -1 -4 1150.78 83.29
 -2 1 4 1180.68 83.29
 -2 1 4 1272.67 83.49
 -2 1 4 1136.09 83.29
 -2 1 4 1182.98 82.39
 -2 1 4 1195.08 84.49
 -2 1 4 1160.68 83.49
 1 -1 -4 196.68 15.8
 1 -1 -4 188.38 15.5
 1 -1 -4 160.68 20
 1 -1 -4 153.78 15.7
 1 -1 -4 183.68 15.6
 1 -1 -4 185.48 16.3
 -1 1 4 217.08 16.2
 -1 1 4 206.68 19.6
 -1 1 4 207.78 15.5
 -1 1 4 198.88 15.7
 -1 1 4 207.58 14.3
 -1 1 4 187.08 15.7
 -1 1 4 197.68 15.7
 0 -1 -4 263.57 21.4
 0 -1 -4 248.48 20.3
 0 -1 -4 274.67 20.5
 0 -1 -4 264.57 20.3
 0 -1 -4 251.77 20.8
 0 -1 -4 265.27 20.7
 0 1 4 270.17 21.2
 0 1 4 268.07 21.5
 0 1 4 255.27 20.6
 0 1 4 279.97 19.3
 0 1 4 253.47 20.9
 0 1 4 274.27 20.4
 0 1 4 269.67 23.6
 0 1 4 232.48 19.9
 -1 -1 -4 150.18 12.3
 -1 -1 -4 143.19 13.3
 -1 -1 -4 138.09 13.1
 -1 -1 -4 144.39 12
 -1 -1 -4 127.99 11.8
 -1 -1 -4 139.39 12.2
 -1 -1 -4 152.88 14.1
 -1 -1 -4 129.69 15
 -1 -1 -4 152.38 12.6
 1 1 4 140.79 14.4
 1 1 4 152.78 11.5
 1 1 4 148.09 13.5
 1 1 4 147.89 12.3
 1 1 4 145.09 11.9
 1 1 4 156.18 13.8
 1 1 4 137.29 12.8
 1 1 4 111.19 12.9
 -2 -1 -4 422.66 30.3
 -2 -1 -4 399.06 31.7
 -2 -1 -4 430.16 33.8
 -2 -1 -4 371.76 31
 -2 -1 -4 412.36 35
 -2 -1 -4 439.26 31.3
 -2 -1 -4 437.66 31.3
 -2 -1 -4 418.66 33.5
 -2 -1 -4 407.26 31.2
 2 1 4 460.45 33
 2 1 4 428.56 30.5
 2 1 4 431.26 31.9
 2 1 4 407.96 33
 2 1 4 427.66 31.1
 2 1 4 413.36 30.8
 2 1 4 412.16 32.1
 -3 -1 -4 217.88 18.5
 -3 -1 -4 216.28 17.6
 -3 -1 -4 221.58 22.6
 -3 -1 -4 200.38 20.6
 -3 -1 -4 210.38 17
 -3 -1 -4 190.28 19.4
 -3 -1 -4 202.48 16.9
 -3 -1 -4 195.08 19.6
 -3 -1 -4 219.08 16.3
 -3 -1 -4 210.08 18
 -3 -1 -4 215.18 16.9
 -3 -1 -4 237.28 17.6
 3 1 4 211.88 17.4
 3 1 4 207.18 17.5
 3 1 4 230.58 18.4
 3 1 4 211.28 15.7
 3 1 4 223.38 19.7
 3 1 4 204.18 18.3
 3 1 4 216.78 19.6
 -4 -1 -4 113.69 10.3
 -4 -1 -4 107.79 9.3
 -4 -1 -4 100.99 9.3
 -4 -1 -4 105.29 8.1
 -4 -1 -4 119.89 9.7
 -4 -1 -4 97.69 10.6
 -4 -1 -4 106.89 14.6
 -4 -1 -4 95.89 9.5
 4 1 4 90.19 10.6
 4 1 4 91.89 12.1
 4 1 4 119.59 13.1
 4 1 4 87.59 10
 4 1 4 112.29 10.7
 -5 -1 -4 4.9 2.3
 -5 -1 -4 13 3.2
 -5 -1 -4 4.6 3.2
 -5 -1 -4 9.2 3.4
 -5 -1 -4 14.3 7.8
 5 1 4 6.7 3.8
 5 1 4 10.3 3.7
 5 1 4 11.1 4.1
 5 1 4 3.3 3.8
 5 1 4 5.4 4.6
 5 1 4 11.9 5.9
 -6 -1 -4 118.69 20.1
 -6 -1 -4 90.49 8.9
 -6 -1 -4 103.49 10.4
 -6 -1 -4 99.79 9.5
 6 1 4 97.89 13.1
 6 1 4 89.09 13.2
 6 1 4 91.29 12.9
 -7 -1 -4 19.5 9.6
 -7 -1 -4 10.4 3
 -7 -1 -4 8.5 8.5
 7 1 4 4.5 6.5
 7 1 4 8.9 5.9
 7 1 4 6.1 6
 -8 -1 -4 51.49 16.4
 -8 -1 -4 66.39 16.5
 8 1 4 57.49 13.8
 8 1 4 43 10.3
 8 1 4 59.69 11.1
 -9 -1 -4 30.9 13
 -9 -1 -4 8 10.7
 9 1 4 31.3 10.3
 9 1 4 8.3 6.8
 9 1 4 7.1 7.5
 -10 -1 -4 21.6 16.6
 -10 -1 -4 19.3 15.5
 10 1 4 22 11
 10 1 4 30.1 11.8
 10 1 4 26.1 13
 13 -2 -4 -1.4 9.1
 13 -2 -4 -1.5 9.2
 -13 2 4 -6.3 14.2
 12 -2 -4 12.2 8.8
 12 -2 -4 6 9.4
 -12 2 4 -13.1 13.4
 11 -2 -4 3.9 8.1
 11 -2 -4 -12.6 4.5
 -11 2 4 2.2 12.1
 10 -2 -4 9 10.6
 10 -2 -4 -2.8 6.1
 10 -2 -4 15 5.9
 -10 2 4 14.3 7.3
 -10 2 4 -4 10.2
 9 -2 -4 130.79 17.8
 9 -2 -4 139.79 18.2
 9 -2 -4 144.09 21.6
 -9 2 4 133.59 17
 -9 2 4 86.99 22.5
 -9 2 4 77.19 17.2
 8 -2 -4 176.78 16.4
 8 -2 -4 150.58 19.8
 8 -2 -4 148.19 15
 -8 2 4 159.08 16.6
 -8 2 4 84.19 20.6
 7 -2 -4 5.1 3.2
 7 -2 -4 6.1 4.1
 7 -2 -4 3.3 4.9
 7 -2 -4 6.1 10.2
 7 -2 -4 5.4 4
 7 -2 -4 5.9 4.7
 7 -2 -4 3.2 5.2
 -7 2 4 1.8 6.2
 -7 2 4 -2.3 4.7
 -7 2 4 3.6 3.3
 -7 2 4 5.8 2.9
 -7 2 4 -9.4 6.2
 6 -2 -4 29 6.5
 6 -2 -4 30.3 5.7
 6 -2 -4 30.5 10.4
 6 -2 -4 34.8 7
 6 -2 -4 22.1 6.9
 6 -2 -4 36.9 5.7
 6 -2 -4 25.6 4.7
 6 -2 -4 40.7 7.7
 -6 2 4 33.7 4.3
 -6 2 4 27.1 5
 -6 2 4 14.6 7.1
 -6 2 4 24 4.9
 -6 2 4 28.1 5
 -6 2 4 31.3 6.3
 -6 2 4 12.2 8
 -6 2 4 12.5 5.2
 5 -2 -4 34.2 5.8
 5 -2 -4 39.6 5.8
 5 -2 -4 42.6 7.3
 5 -2 -4 40.1 12.2
 5 -2 -4 46.6 6.1
 5 -2 -4 20.2 11.1
 5 -2 -4 36.5 6.9
 -5 2 4 42.4 7.1
 -5 2 4 42.6 6
 -5 2 4 38.2 5.8
 -5 2 4 46.5 6.6
 -5 2 4 23.5 8.6
 -5 2 4 16.1 7.8
 4 -2 -4 131.99 13.2
 4 -2 -4 165.48 14.8
 4 -2 -4 142.39 13.2
 4 -2 -4 127.19 21.5
 4 -2 -4 166.68 15.2
 4 -2 -4 156.58 13.5
 4 -2 -4 147.89 13.5
 -4 2 4 166.18 12
 -4 2 4 147.29 13.3
 -4 2 4 157.28 18.5
 -4 2 4 170.48 13.7
 -4 2 4 152.98 14.7
 -4 2 4 156.88 13.6
 -4 2 4 160.68 13.7
 3 -2 -4 327.07 23.8
 3 -2 -4 283.97 25.5
 3 -2 -4 304.57 24.4
 3 -2 -4 311.37 24.3
 3 -2 -4 288.67 24.3
 -3 2 4 308.67 24.3
 -3 2 4 306.37 24.2
 -3 2 4 336.97 24.1
 -3 2 4 329.27 25.5
 2 -2 -4 66.59 7.7
 2 -2 -4 37.3 10.7
 2 -2 -4 57.49 7.2
 2 -2 -4 39.1 6.4
 2 -2 -4 48.7 7.8
 2 -2 -4 64.59 7.7
 2 -2 -4 54.09 5.6
 2 -2 -4 64.19 7.9
 -2 2 4 56.19 6.8
 -2 2 4 62.49 7.9
 -2 2 4 51.69 8
 -2 2 4 91.59 14.6
 -2 2 4 61.49 8.6
 -2 2 4 62.29 6.8
 -2 2 4 57.69 6.3
 1 -2 -4 860.91 66.69
 1 -2 -4 851.71 65.99
 1 -2 -4 898.31 66.09
 1 -2 -4 927.51 66.39
 1 -2 -4 880.01 66.29
 1 -2 -4 906.11 64.69
 1 -2 -4 915.41 66.29
 -1 2 4 971.6 66.59
 -1 2 4 927.31 66.59
 -1 2 4 978.3 67.09
 -1 2 4 956.3 65.19
 -1 2 4 926.31 66.09
 -1 2 4 919.61 66.19
 0 -2 -4 155.08 13.8
 0 -2 -4 157.78 14.3
 0 -2 -4 160.78 14.5
 0 -2 -4 168.28 14.4
 0 -2 -4 155.38 13.9
 0 -2 -4 122.99 16.6
 0 -2 -4 172.58 14.1
 0 2 4 180.38 17.9
 0 2 4 176.08 12.5
 0 2 4 167.98 14.4
 0 2 4 147.59 13.5
 0 2 4 171.98 14.6
 0 2 4 168.48 14
 0 2 4 162.38 14.1
 -1 -2 -4 94.29 9.6
 -1 -2 -4 97.69 7.2
 -1 -2 -4 99.39 10.4
 -1 -2 -4 97.89 9.1
 -1 -2 -4 90.89 9
 -1 -2 -4 84.39 9
 -1 -2 -4 87.59 9.7
 1 2 4 86.59 8.9
 1 2 4 93.49 9.9
 1 2 4 100.59 8.8
 1 2 4 87.09 9.8
 1 2 4 90.79 11.3
 1 2 4 96.09 9.8
 1 2 4 108.59 9.6
 -2 -2 -4 447.26 35.4
 -2 -2 -4 464.75 33.1
 -2 -2 -4 444.16 36.2
 -2 -2 -4 473.05 35.4
 -2 -2 -4 504.15 41.1
 -2 -2 -4 499.75 40.2
 -2 -2 -4 473.75 33.3
 -2 -2 -4 472.25 37.4
 -2 -2 -4 470.75 35.4
 -2 -2 -4 492.65 35.9
 2 2 4 469.95 36.4
 2 2 4 470.55 37.8
 2 2 4 477.75 35
 2 2 4 492.05 36.7
 2 2 4 452.95 36.6
 2 2 4 448.06 34.6
 2 2 4 481.75 35.3
 -3 -2 -4 3.8 2.9
 -3 -2 -4 6.7 2.8
 -3 -2 -4 13.6 3.6
 -3 -2 -4 5.6 2.6
 -3 -2 -4 6 1.3
 -3 -2 -4 14.2 7.3
 -3 -2 -4 4 5.3
 -3 -2 -4 3.9 1.5
 3 2 4 7 2.5
 3 2 4 7.8 4.7
 3 2 4 5.5 3.5
 3 2 4 7.7 3.5
 3 2 4 14.2 4.2
 3 2 4 13.5 4.6
 3 2 4 5.2 2.4
 3 2 4 0.2 2.2
 -4 -2 -4 46.1 7
 -4 -2 -4 44.7 8.3
 -4 -2 -4 44.8 6.7
 -4 -2 -4 38.5 11.6
 -4 -2 -4 54.79 6.5
 -4 -2 -4 50.99 7.1
 4 2 4 47.4 7
 4 2 4 32.4 7.5
 4 2 4 38.7 8
 4 2 4 40.2 7
 4 2 4 42.3 8.3
 -5 -2 -4 286.67 29.5
 -5 -2 -4 257.47 21.2
 -5 -2 -4 262.77 20.9
 5 2 4 262.37 23
 5 2 4 238.98 22.1
 5 2 4 221.88 22.4
 -6 -2 -4 60.69 14.8
 -6 -2 -4 51.99 8.2
 -6 -2 -4 48.2 8.5
 6 2 4 57.29 10.3
 6 2 4 52.99 10.9
 6 2 4 55.49 10.5
 -7 -2 -4 6 8.4
 -7 -2 -4 9.7 8.8
 7 2 4 3.4 5.7
 7 2 4 5.3 7.2
 7 2 4 4.2 7
 -8 -2 -4 21.9 11.9
 -8 -2 -4 18.7 11.8
 8 2 4 17.9 9.2
 8 2 4 30.5 9.3
 8 2 4 28.6 9.4
 -9 -2 -4 -3.2 10.4
 -9 -2 -4 -0.7 11.7
 9 2 4 -15.5 6.5
 9 2 4 6.5 7.6
 9 2 4 5.2 9.1
 -10 -2 -4 14.5 12.8
 -10 -2 -4 11.7 13.5
 10 2 4 12.5 10.5
 10 2 4 21.3 10.9
 13 -3 -4 11.7 9.7
 13 -3 -4 19.9 10.8
 -13 3 4 5.8 9.9
 -13 3 4 12 17.3
 12 -3 -4 6.6 10
 12 -3 -4 11.3 6.5
 -12 3 4 6.8 6.6
 -12 3 4 -2.7 12.8
 11 -3 -4 1.3 6.8
 11 -3 -4 -6.4 10.3
 11 -3 -4 -2.1 6.7
 -11 3 4 -5.1 6.6
 -11 3 4 4.8 12.2
 10 -3 -4 2.4 6.2
 10 -3 -4 -3.6 6.6
 10 -3 -4 6.8 5.2
 -10 3 4 -11.8 7
 -10 3 4 -8.6 5.4
 9 -3 -4 82.09 16
 9 -3 -4 53.49 11.8
 9 -3 -4 59.09 7.9
 -9 3 4 30 14.4
 -9 3 4 66.99 13
 8 -3 -4 2.9 4.8
 8 -3 -4 22.2 6.7
 8 -3 -4 6.4 6.3
 8 -3 -4 3.4 4.4
 -8 3 4 -0.5 5
 -8 3 4 5.5 6.1
 -8 3 4 -3.1 7
 7 -3 -4 7.2 6.7
 7 -3 -4 6.3 4.4
 7 -3 -4 -2.2 6.5
 7 -3 -4 3.6 4.8
 7 -3 -4 -0.3 5.6
 7 -3 -4 1.8 3.7
 7 -3 -4 1.9 3.4
 -7 3 4 -6.9 6
 -7 3 4 2.1 4
 -7 3 4 4.5 5.1
 6 -3 -4 56.69 15.1
 6 -3 -4 59.09 10.2
 6 -3 -4 87.09 12.2
 6 -3 -4 91.19 13.8
 6 -3 -4 87.39 8.4
 6 -3 -4 79.99 11.8
 6 -3 -4 75.29 9.4
 6 -3 -4 52.39 8.3
 6 -3 -4 66.09 9.3
 -6 3 4 81.69 11.6
 -6 3 4 72.89 9.1
 -6 3 4 46.4 11.1
 -6 3 4 77.69 10.6
 5 -3 -4 381.06 30.9
 5 -3 -4 434.46 31.4
 5 -3 -4 324.27 36.4
 5 -3 -4 412.66 30.9
 5 -3 -4 326.67 37.5
 5 -3 -4 422.96 32.8
 5 -3 -4 409.06 31.4
 5 -3 -4 403.56 31.1
 -5 3 4 470.75 32.2
 -5 3 4 414.86 32.6
 -5 3 4 398.16 31.8
 -5 3 4 412.36 31.3
 4 -3 -4 -4.3 4.9
 4 -3 -4 3.6 6.6
 4 -3 -4 4.5 2.3
 4 -3 -4 4.6 2.6
 4 -3 -4 -0.4 2
 4 -3 -4 1.5 2.6
 4 -3 -4 5.5 4
 4 -3 -4 4.5 2.8
 -4 3 4 3.3 5.6
 -4 3 4 0.3 2.9
 -4 3 4 5.6 3.1
 -4 3 4 5.5 2.8
 -4 3 4 5.3 2.6
 3 -3 -4 206.98 18.1
 3 -3 -4 196.48 19.2
 3 -3 -4 217.38 18
 3 -3 -4 207.68 17
 3 -3 -4 237.78 18.6
 3 -3 -4 203.28 18
 -3 3 4 215.88 18.1
 -3 3 4 183.78 23.2
 -3 3 4 235.18 18.1
 -3 3 4 233.18 17.9
 2 -3 -4 3.6 2.4
 2 -3 -4 5.2 2
 2 -3 -4 7.1 3.5
 2 -3 -4 15.2 3.9
 2 -3 -4 7.6 3.1
 2 -3 -4 2.9 2.7
 2 -3 -4 -3.3 4.8
 2 -3 -4 12.4 3.5
 -2 3 4 5 3.3
 -2 3 4 8.8 3.8
 -2 3 4 7 3.1
 -2 3 4 7.4 2.6
 -2 3 4 13.8 7.8
 1 -3 -4 528.85 40.9
 1 -3 -4 522.55 40.5
 1 -3 -4 542.55 41.3
 1 -3 -4 503.65 40.5
 1 -3 -4 546.55 40.6
 1 -3 -4 529.75 40.7
 1 -3 -4 548.25 38.7
 -1 3 4 545.55 40.9
 -1 3 4 596.34 45.6
 -1 3 4 553.34 39.6
 -1 3 4 525.25 40.9
 -1 3 4 573.24 41.2
 0 -3 -4 314.27 32.6
 0 -3 -4 377.36 26.2
 0 -3 -4 355.46 29
 0 -3 -4 393.96 29.7
 0 -3 -4 379.66 30.1
 0 -3 -4 371.46 28.9
 0 3 4 379.66 28.7
 0 3 4 386.66 29.1
 0 3 4 348.37 28.9
 0 3 4 398.76 29.5
 0 3 4 378.46 27.5
 -1 -3 -4 74.69 8.4
 -1 -3 -4 66.39 13
 -1 -3 -4 83.29 8.5
 -1 -3 -4 74.29 13.1
 -1 -3 -4 84.59 10.4
 -1 -3 -4 78.89 12.3
 -1 -3 -4 79.49 6.7
 -1 -3 -4 76.29 8.3
 -1 -3 -4 84.29 8.8
 1 3 4 76.59 8.3
 1 3 4 81.69 8.6
 1 3 4 88.99 11
 1 3 4 56.09 8.9
 1 3 4 74.79 6.8
 1 3 4 82.49 8.2
 -2 -3 -4 21.1 5.6
 -2 -3 -4 35.2 8.9
 -2 -3 -4 27.6 6.5
 -2 -3 -4 17.6 4.4
 -2 -3 -4 15.6 2.7
 -2 -3 -4 18.7 4.9
 -2 -3 -4 24.7 4.7
 -2 -3 -4 22.4 4.8
 2 3 4 21.1 4.4
 2 3 4 19.1 4.7
 2 3 4 28.1 5.8
 2 3 4 20.9 5.3
 2 3 4 20.8 3
 2 3 4 24.2 5.3
 2 3 4 20.6 4.2
 -3 -3 -4 846.42 60.59
 -3 -3 -4 864.31 67.99
 -3 -3 -4 831.22 60.79
 -3 -3 -4 747.43 60.29
 -3 -3 -4 831.82 60.49
 3 3 4 844.62 61.89
 3 3 4 830.82 59.69
 3 3 4 798.92 61.49
 3 3 4 856.21 61.09
 3 3 4 802.32 60.59
 3 3 4 812.02 59.39
 -4 -3 -4 96.09 10.4
 -4 -3 -4 95.69 10.3
 -4 -3 -4 86.09 17.3
 -4 -3 -4 86.09 10.2
 4 3 4 104.29 12.3
 4 3 4 102.09 13.3
 4 3 4 130.79 12.7
 4 3 4 81.29 11.8
 -5 -3 -4 7.4 4.3
 -5 -3 -4 11.7 8.4
 -5 -3 -4 8.6 3.8
 5 3 4 7.3 5.3
 5 3 4 5.7 5
 5 3 4 3.3 4.8
 -6 -3 -4 1.5 9.4
 -6 -3 -4 1.1 4.3
 6 3 4 6.2 6.7
 6 3 4 21.2 8
 6 3 4 4.1 4.8
 -7 -3 -4 11.7 11
 -7 -3 -4 23.8 10.4
 7 3 4 26.6 9.3
 7 3 4 31.1 8.7
 -8 -3 -4 37.1 14.5
 -8 -3 -4 20 14.2
 8 3 4 32.5 9.9
 8 3 4 22.3 9.2
 8 3 4 54.99 13.1
 -9 -3 -4 8.5 12.9
 -9 -3 -4 -1.1 13.1
 9 3 4 6 9.5
 9 3 4 23.3 9.5
 13 -4 -4 5.5 8.7
 13 -4 -4 7.4 10.2
 -13 4 4 -2.2 9.9
 12 -4 -4 40.7 17.5
 12 -4 -4 -3.4 9.9
 -12 4 4 -4.1 9.6
 -12 4 4 0.5 13.3
 11 -4 -4 1.3 5.7
 11 -4 -4 13.7 10.2
 11 -4 -4 18.2 8.9
 -11 4 4 15 7.4
 -11 4 4 -7.9 11.8
 10 -4 -4 12.3 10.3
 10 -4 -4 24.1 8
 10 -4 -4 11.6 7.9
 -10 4 4 16 6.9
 -10 4 4 17.3 7.2
 -10 4 4 -9 9.3
 9 -4 -4 -2.7 8.7
 9 -4 -4 4.2 3.5
 9 -4 -4 9.8 6.4
 9 -4 -4 2.2 4.2
 -9 4 4 5.9 6.7
 -9 4 4 -4.1 8.4
 -9 4 4 0.8 5.9
 8 -4 -4 17.1 4.9
 8 -4 -4 24.5 9.6
 8 -4 -4 29 8.2
 8 -4 -4 41.1 9.7
 8 -4 -4 29.3 6.8
 -8 4 4 14.4 4.8
 -8 4 4 15.8 6.5
 -8 4 4 1.9 8.4
 7 -4 -4 21.1 7.1
 7 -4 -4 22.5 6.2
 7 -4 -4 29.3 13.1
 7 -4 -4 30.6 8.7
 7 -4 -4 16.1 4.9
 -7 4 4 9.4 7.7
 -7 4 4 11.8 4.9
 -7 4 4 12.9 5.7
 -7 4 4 21 5
 6 -4 -4 16.1 4.1
 6 -4 -4 21.3 6.1
 6 -4 -4 6.8 4.1
 6 -4 -4 11.1 4.3
 6 -4 -4 8.7 5.1
 6 -4 -4 10 5
 -6 4 4 5.4 4.6
 -6 4 4 2.4 6.6
 -6 4 4 11.2 4.3
 -6 4 4 11.5 5.1
 -6 4 4 14.5 5.7
 5 -4 -4 134.29 22.8
 5 -4 -4 195.08 18.5
 5 -4 -4 181.48 16.8
 5 -4 -4 199.18 16.2
 5 -4 -4 179.18 16.3
 5 -4 -4 187.88 16.3
 5 -4 -4 196.58 16.9
 -5 4 4 158.98 16
 -5 4 4 216.18 17.6
 -5 4 4 180.68 17.3
 -5 4 4 198.68 17.1
 4 -4 -4 93.19 10.3
 4 -4 -4 104.69 11.7
 4 -4 -4 96.69 9.4
 4 -4 -4 115.89 10.7
 4 -4 -4 78.19 10.7
 4 -4 -4 95.79 10.8
 -4 4 4 110.69 11.8
 -4 4 4 114.89 10.8
 -4 4 4 91.69 10.6
 -4 4 4 113.39 18.5
 -4 4 4 87.69 9.7
 -4 4 4 95.19 10.9
 3 -4 -4 115.89 11.7
 3 -4 -4 109.69 11.4
 3 -4 -4 93.39 16.7
 3 -4 -4 99.49 9.9
 3 -4 -4 121.29 9.9
 3 -4 -4 105.19 11.2
 3 -4 -4 123.59 11.5
 3 -4 -4 104.29 13.3
 -3 4 4 120.49 11.7
 -3 4 4 122.99 11.6
 -3 4 4 118.39 11.1
 -3 4 4 97.29 11.2
 -3 4 4 126.09 16
 -3 4 4 120.09 11.7
 2 -4 -4 819.92 65.49
 2 -4 -4 860.21 64.99
 2 -4 -4 881.61 65.19
 2 -4 -4 883.21 64.89
 2 -4 -4 849.61 63.89
 2 -4 -4 845.12 62.89
 2 -4 -4 851.21 64.89
 -2 4 4 871.81 64.89
 -2 4 4 980.6 70.59
 -2 4 4 951.6 65.59
 -2 4 4 958 65.09
 -2 4 4 836.52 64.99
 -2 4 4 957.1 64.39
 1 -4 -4 100.19 16.1
 1 -4 -4 171.08 14.3
 1 -4 -4 154.28 14.1
 1 -4 -4 152.28 14
 1 -4 -4 143.49 13.8
 1 -4 -4 155.38 11.5
 1 -4 -4 135.89 14.1
 -1 4 4 187.48 19.1
 -1 4 4 142.29 14
 -1 4 4 147.39 13
 -1 4 4 149.39 14.1
 -1 4 4 168.08 14.2
 -1 4 4 162.18 13.9
 0 -4 -4 161.38 16.2
 0 -4 -4 177.08 14.7
 0 -4 -4 176.28 16.2
 0 -4 -4 196.28 16.5
 0 -4 -4 203.08 20.5
 0 -4 -4 180.88 16.7
 0 -4 -4 168.18 16.3
 0 4 4 206.28 18.4
 0 4 4 194.58 15.1
 0 4 4 180.28 16.4
 0 4 4 183.88 16.1
 0 4 4 177.48 16.3
 -1 -4 -4 79.79 7.1
 -1 -4 -4 57.69 9.3
 -1 -4 -4 91.09 12.7
 -1 -4 -4 75.99 10.2
 -1 -4 -4 82.79 9.9
 -1 -4 -4 87.19 10
 -1 -4 -4 53.99 9
 1 4 4 75.29 9.9
 1 4 4 62.29 8.7
 1 4 4 70.79 9.2
 1 4 4 73.49 11
 1 4 4 79.49 8.9
 1 4 4 77.79 7.3
 -2 -4 -4 20.2 4.6
 -2 -4 -4 6.3 5.8
 -2 -4 -4 12.4 4.6
 2 4 4 19.4 4.4
 2 4 4 9.7 4.1
 2 4 4 13.4 2.9
 2 4 4 13 6
 2 4 4 16.9 5.3
 -3 -4 -4 473.65 37.7
 -3 -4 -4 485.05 37.9
 -3 -4 -4 502.85 44.8
 3 4 4 498.85 38.5
 3 4 4 469.05 37
 3 4 4 492.75 39.3
 3 4 4 488.15 38.7
 -4 -4 -4 27.8 10.6
 -4 -4 -4 13.6 5
 -4 -4 -4 20.9 5.7
 4 4 4 17.9 5.7
 4 4 4 23.1 6.7
 4 4 4 17.1 6.7
 -5 -4 -4 52.99 9
 -5 -4 -4 52.79 15.4
 -5 -4 -4 68.09 9.7
 5 4 4 59.49 11.4
 5 4 4 41.7 9.8
 5 4 4 53.49 11.2
 -6 -4 -4 95.09 13.3
 -6 -4 -4 112.99 23.4
 6 4 4 94.49 14.3
 6 4 4 117.89 16.5
 6 4 4 89.29 15.1
 -7 -4 -4 44.6 14.3
 -7 -4 -4 30.7 14
 7 4 4 51.49 12
 7 4 4 56.19 11.9
 7 4 4 43.3 10.9
 8 4 4 4.3 9
 -9 -4 -4 6.3 15.7
 -9 -4 -4 -13 12.8
 9 4 4 -5.9 9.6
 13 -5 -4 -2.1 11.5
 13 -5 -4 9.6 16.2
 -13 5 4 9.9 11.7
 12 -5 -4 9.7 10.4
 12 -5 -4 32.6 14.8
 12 -5 -4 8.6 8.5
 -12 5 4 12.4 14.6
 -12 5 4 9.8 9.8
 11 -5 -4 14.4 11.7
 11 -5 -4 9.9 6
 -11 5 4 0.7 8.7
 -11 5 4 11.5 10.7
 10 -5 -4 9.9 6.1
 10 -5 -4 16.5 10.2
 -10 5 4 2.5 6.2
 -10 5 4 -8.1 8.4
 9 -5 -4 1.2 7.1
 9 -5 -4 8.2 5
 9 -5 -4 12.3 6.2
 -9 5 4 5 6.8
 -9 5 4 0.1 9.2
 -9 5 4 10.9 6.7
 8 -5 -4 338.07 31.9
 8 -5 -4 274.07 24.4
 8 -5 -4 231.28 25
 8 -5 -4 375.96 29.5
 -8 5 4 252.87 25.1
 -8 5 4 231.68 24.4
 7 -5 -4 9.7 4.8
 7 -5 -4 8.3 5.2
 7 -5 -4 19.2 5.1
 7 -5 -4 21.1 13.9
 7 -5 -4 24.7 7.6
 7 -5 -4 18.8 5.6
 -7 5 4 8.1 4.7
 -7 5 4 3 7.9
 -7 5 4 10.1 5.3
 6 -5 -4 5.4 5.5
 6 -5 -4 10.9 5.6
 6 -5 -4 -3.5 3.4
 6 -5 -4 -0.5 3.1
 6 -5 -4 -0.8 3.1
 -6 5 4 2.9 8.4
 -6 5 4 -4.2 4.4
 -6 5 4 5.9 4.7
 5 -5 -4 18 6.5
 5 -5 -4 11 4.3
 5 -5 -4 14.7 5.5
 5 -5 -4 10.6 4
 5 -5 -4 21.3 5.9
 -5 5 4 14.7 4.3
 -5 5 4 10.8 7.2
 -5 5 4 25.8 5.8
 -5 5 4 19.1 5.7
 -5 5 4 13.4 4.7
 4 -5 -4 214.38 20
 4 -5 -4 246.08 20.5
 4 -5 -4 230.58 20.4
 4 -5 -4 225.68 20.5
 4 -5 -4 224.18 18.9
 -4 5 4 261.67 20.6
 -4 5 4 216.38 20.5
 -4 5 4 246.68 20.8
 -4 5 4 247.58 26.2
 3 -5 -4 15.7 5.4
 3 -5 -4 30 4.5
 3 -5 -4 28.6 5.6
 3 -5 -4 30.8 6
 3 -5 -4 30.2 6.4
 -3 5 4 28.1 5.7
 -3 5 4 28.9 6.7
 -3 5 4 24.8 5.8
 -3 5 4 34.3 10.2
 2 -5 -4 69.59 12.1
 2 -5 -4 70.39 9.3
 2 -5 -4 55.99 8.9
 2 -5 -4 60.69 6.2
 2 -5 -4 59.09 9.1
 2 -5 -4 58.19 7.3
 -2 5 4 62.79 8.9
 -2 5 4 67.49 13.2
 -2 5 4 65.79 9.2
 -2 5 4 67.69 9
 1 -5 -4 43.4 7.3
 1 -5 -4 23.2 7.5
 1 -5 -4 25.2 5.5
 1 -5 -4 22.9 5.7
 1 -5 -4 21.4 4.5
 1 -5 -4 12.1 4.5
 -1 5 4 33.2 6.9
 -1 5 4 22.9 5.5
 -1 5 4 31.6 5.3
 0 -5 -4 540.65 42.7
 0 -5 -4 557.64 43.5
 0 -5 -4 540.95 42.8
 0 -5 -4 581.14 43.2
 0 -5 -4 582.44 47.6
 0 -5 -4 517.65 40.9
 0 5 4 583.24 41.6
 0 5 4 576.14 42.7
 0 5 4 536.15 42.9
 -1 -5 -4 57.29 13.3
 -1 -5 -4 54.59 9.4
 -1 -5 -4 54.49 9.2
 1 5 4 71.29 7.6
 1 5 4 43.1 10.1
 1 5 4 75.79 10.2
 1 5 4 66.79 9.9
 -2 -5 -4 246.68 26.1
 -2 -5 -4 230.58 19.6
 -2 -5 -4 199.68 19.1
 2 5 4 205.88 20.3
 2 5 4 193.98 18.9
 2 5 4 218.18 19.6
 -3 -5 -4 36.6 7.6
 -3 -5 -4 35.6 7.6
 -3 -5 -4 46 14.7
 3 5 4 46.1 8.8
 3 5 4 39 9.9
 3 5 4 45.9 9.7
 3 5 4 33.5 8
 -4 -5 -4 114.49 22.2
 -4 -5 -4 128.69 14
 -4 -5 -4 119.49 13.4
 4 5 4 117.89 16
 4 5 4 150.48 18.3
 4 5 4 138.39 16.8
 -5 -5 -4 9.8 7
 5 5 4 -4 6.4
 5 5 4 2.3 5.4
 5 5 4 6.6 5.5
 -6 -5 -4 32.1 16
 -6 -5 -4 31.7 8.3
 6 5 4 30.9 10.2
 6 5 4 25.1 9.9
 -7 -5 -4 -10.1 11.9
 7 5 4 6.1 8.4
 -8 -5 -4 4.2 14.9
 -8 -5 -4 24.9 16
 8 5 4 6.8 9.6
 8 5 4 21.8 10
 12 -6 -4 -1 5
 -12 6 4 4.4 8.8
 11 -6 -4 10.1 7.3
 11 -6 -4 16.7 11.9
 -11 6 4 18.1 8.6
 -11 6 4 5.4 10.5
 10 -6 -4 12.9 7.5
 10 -6 -4 27.5 11.6
 -10 6 4 14.3 11
 -10 6 4 35.1 9.4
 -10 6 4 6.5 7.4
 9 -6 -4 2.3 5.2
 9 -6 -4 10.3 9.3
 -9 6 4 12.1 8.1
 -9 6 4 5.1 6.8
 -9 6 4 8.1 9.2
 8 -6 -4 3 4.9
 8 -6 -4 3.6 4.5
 8 -6 -4 25 10.7
 8 -6 -4 14 9.1
 -8 6 4 -0.1 8.4
 -8 6 4 2.1 5.2
 -8 6 4 3.1 6
 7 -6 -4 13.7 7.3
 7 -6 -4 18.6 11.5
 7 -6 -4 24.5 7
 7 -6 -4 44 11.6
 7 -6 -4 31.6 7.5
 -7 6 4 12 7.1
 -7 6 4 27.5 9.8
 -7 6 4 16.5 7.3
 6 -6 -4 19.9 6.9
 6 -6 -4 8.8 3.8
 6 -6 -4 11.8 6.3
 6 -6 -4 9.9 5
 6 -6 -4 9 4.6
 -6 6 4 5.6 5.3
 -6 6 4 3.4 8.2
 -6 6 4 4.9 4.8
 5 -6 -4 83.69 11.8
 5 -6 -4 89.19 13.1
 5 -6 -4 100.29 10.3
 5 -6 -4 74.09 13.5
 5 -6 -4 98.79 12.5
 -5 6 4 104.19 13.7
 -5 6 4 141.39 18.3
 -5 6 4 113.09 13.2
 4 -6 -4 224.78 19.2
 4 -6 -4 235.18 21
 4 -6 -4 225.88 21.7
 4 -6 -4 236.78 22.7
 4 -6 -4 214.28 20.8
 -4 6 4 270.37 22.4
 -4 6 4 260.77 27.1
 -4 6 4 246.18 21.2
 3 -6 -4 71.09 11.4
 3 -6 -4 69.59 10.1
 3 -6 -4 89.99 12.7
 3 -6 -4 65.79 12.3
 3 -6 -4 63.79 7.9
 -3 6 4 64.89 9.9
 -3 6 4 82.29 10.1
 -3 6 4 66.29 10.4
 -3 6 4 64.49 15.7
 2 -6 -4 178.28 17.2
 2 -6 -4 175.68 15.7
 2 -6 -4 179.78 20.4
 2 -6 -4 178.28 17.3
 2 -6 -4 184.28 18
 -2 6 4 198.88 17.6
 -2 6 4 174.18 16.3
 -2 6 4 174.58 17
 -2 6 4 157.38 16.9
 1 -6 -4 65.69 9.9
 1 -6 -4 52.99 9.9
 1 -6 -4 64.89 12.8
 -1 6 4 58.09 9.8
 -1 6 4 54.49 8.3
 0 -6 -4 145.89 16.5
 0 -6 -4 188.08 21.4
 0 -6 -4 169.58 16.5
 0 6 4 180.48 15.6
 0 6 4 173.68 17.1
 0 6 4 167.98 16
 -1 -6 -4 2.2 4
 -1 -6 -4 -1.8 3.8
 -1 -6 -4 -1.3 6.1
 1 6 4 4.3 3.8
 1 6 4 2 3.8
 1 6 4 2.4 4.5
 -2 -6 -4 4.9 4.8
 -2 -6 -4 11.4 5.8
 -2 -6 -4 4.6 7.6
 2 6 4 10 6.2
 2 6 4 14.9 5.7
 2 6 4 14.9 5.7
 -3 -6 -4 74.79 18.4
 -3 -6 -4 81.09 11.9
 -3 -6 -4 81.19 12
 3 6 4 101.89 14.8
 3 6 4 82.59 12.8
 3 6 4 107.49 15.8
 -4 -6 -4 93.89 13.7
 -4 -6 -4 92.39 13.6
 -4 -6 -4 91.29 21.4
 4 6 4 108.39 16.9
 4 6 4 96.59 16.4
 4 6 4 108.99 14.9
 -5 -6 -4 4.2 6.2
 -5 -6 -4 12.8 10.4
 5 6 4 2.5 7.4
 5 6 4 -5.1 5.8
 -6 -6 -4 12.5 7.9
 6 6 4 16.8 9.9
 -7 -6 -4 -13 12.6
 -7 -6 -4 4 13.3
 7 6 4 1.7 9.6
 7 6 4 -4.9 7.5
 12 -7 -4 -0.3 12.8
 12 -7 -4 -1.8 8.7
 -12 7 4 -0.1 9.6
 11 -7 -4 2.2 13.2
 11 -7 -4 6.8 8.4
 -11 7 4 4 7.8
 -11 7 4 8.4 9.3
 10 -7 -4 15.8 6.9
 10 -7 -4 12.5 9.3
 -10 7 4 7.2 7.6
 -10 7 4 -1.3 6.3
 -10 7 4 2.1 10.1
 9 -7 -4 3.3 5.6
 9 -7 -4 5.9 10.5
 -9 7 4 10.8 8
 -9 7 4 8 6.3
 -9 7 4 4.7 12.2
 8 -7 -4 9.7 5.3
 8 -7 -4 13.6 18.5
 8 -7 -4 -18 6.6
 -8 7 4 1.9 11.5
 -8 7 4 9.5 6.9
 -8 7 4 6.1 6.2
 7 -7 -4 262.87 24.4
 7 -7 -4 281.17 24.5
 7 -7 -4 294.17 29.3
 7 -7 -4 270.17 27.8
 7 -7 -4 245.78 23.7
 -7 7 4 313.17 33.6
 -7 7 4 307.17 26.5
 -7 7 4 279.47 25.6
 6 -7 -4 6.5 7.5
 6 -7 -4 10.7 5.6
 6 -7 -4 -0.6 4.2
 6 -7 -4 7.7 4
 -6 7 4 10.2 6.6
 -6 7 4 8.2 10.1
 5 -7 -4 17.3 7.1
 5 -7 -4 14.6 5.9
 5 -7 -4 8.6 8.2
 5 -7 -4 2.9 4.3
 5 -7 -4 14.6 7.5
 -5 7 4 13 6.6
 -5 7 4 26.2 11.2
 -5 7 4 15.5 6.3
 4 -7 -4 2.6 3.7
 4 -7 -4 4.8 3.8
 4 -7 -4 -2 5
 4 -7 -4 10.2 5.4
 -4 7 4 -1.4 5
 -4 7 4 -3 3.4
 -4 7 4 1.5 8.7
 -4 7 4 7.2 5.3
 3 -7 -4 41 9.8
 3 -7 -4 45.9 9
 3 -7 -4 50.89 12
 3 -7 -4 61.39 9.5
 -3 7 4 53.69 13.8
 -3 7 4 45.1 9.6
 -3 7 4 52.19 8
 -3 7 4 57.59 9.8
 2 -7 -4 3.4 4.5
 2 -7 -4 1.7 6.9
 2 -7 -4 3.7 4.6
 -2 7 4 10 5.8
 -2 7 4 8.2 3.9
 -2 7 4 8.9 5.1
 1 -7 -4 115.59 19.4
 1 -7 -4 102.79 14.1
 1 -7 -4 119.99 16.1
 -1 7 4 121.39 16.2
 -1 7 4 124.09 14.7
 -1 7 4 120.49 12.6
 0 -7 -4 0.2 4.7
 0 -7 -4 19.5 6.6
 0 -7 -4 12.4 7.8
 0 7 4 4.8 4.8
 0 7 4 14.1 4.8
 -1 -7 -4 198.08 19.3
 -1 -7 -4 172.18 18.7
 -1 -7 -4 185.08 25.1
 1 7 4 173.48 18.4
 1 7 4 204.08 20.9
 1 7 4 218.78 18.2
 -2 -7 -4 -2.2 5
 -2 -7 -4 15.1 9.8
 2 7 4 16.5 7.5
 2 7 4 12.2 8
 2 7 4 22 6.2
 -3 -7 -4 20 8.2
 -3 -7 -4 25.3 11
 -3 -7 -4 27.9 8.4
 3 7 4 18.6 9
 3 7 4 17.7 6.9
 -4 -7 -4 3.8 5.8
 -4 -7 -4 10 12.7
 4 7 4 13.7 9.2
 4 7 4 5.8 6.7
 -5 -7 -4 3.4 7.9
 5 7 4 14 16.9
 5 7 4 10.6 8.4
 -6 -7 -4 -7.8 12.4
 6 7 4 13.1 10.5
 11 -8 -4 7.1 8.9
 11 -8 -4 -3 6.3
 -11 8 4 4.3 7.3
 -11 8 4 18.5 12.2
 10 -8 -4 4 6.7
 10 -8 -4 -1.2 10.9
 -10 8 4 18.4 9.5
 -10 8 4 -11.4 8.7
 9 -8 -4 15.9 6.9
 9 -8 -4 6.3 10.4
 -9 8 4 10.8 12.6
 -9 8 4 12.4 7.4
 -9 8 4 11.3 10.2
 8 -8 -4 40.4 13.1
 8 -8 -4 21.4 7.3
 8 -8 -4 41.5 12.5
 -8 8 4 25.7 9
 -8 8 4 30.3 12.1
 -8 8 4 38.9 10.3
 7 -8 -4 1.7 7.8
 7 -8 -4 2.2 6
 7 -8 -4 1.9 4.8
 7 -8 -4 2.8 5.6
 7 -8 -4 -5.1 6
 -7 8 4 9 11.1
 -7 8 4 -2.5 5.5
 -7 8 4 1.3 5.5
 6 -8 -4 13.4 9.6
 6 -8 -4 15.4 7.3
 6 -8 -4 2.1 5.8
 6 -8 -4 20.2 9.3
 -6 8 4 -4.8 5.8
 -6 8 4 23.6 10.9
 -6 8 4 8 5.6
 5 -8 -4 -0.7 6.2
 5 -8 -4 -0.2 4.6
 5 -8 -4 9.9 7.6
 5 -8 -4 -2.9 5
 -5 8 4 10.2 9.8
 -5 8 4 -2.5 5.6
 -5 8 4 5.8 5.9
 4 -8 -4 154.88 16.9
 4 -8 -4 141.19 20.5
 4 -8 -4 146.29 21
 -4 8 4 156.48 17.3
 -4 8 4 164.28 25.8
 -4 8 4 167.78 17.5
 3 -8 -4 147.69 19.6
 3 -8 -4 166.58 18.4
 3 -8 -4 147.89 18.4
 -3 8 4 159.98 17.2
 -3 8 4 130.89 17.9
 2 -8 -4 12.5 7.7
 2 -8 -4 22.2 8.6
 2 -8 -4 7.9 5.2
 2 -8 -4 -9.1 5.5
 -2 8 4 20.6 7.3
 -2 8 4 4.6 7.1
 1 -8 -4 -7.4 4.5
 1 -8 -4 4.6 5
 1 -8 -4 2.9 7.6
 -1 8 4 3.6 6.4
 0 -8 -4 1.4 4.4
 0 -8 -4 5.1 5.2
 0 -8 -4 8.9 9.1
 0 8 4 -6.8 5.2
 0 8 4 9.7 6.7
 -1 -8 -4 70.49 18.5
 -1 -8 -4 66.99 12.1
 -1 -8 -4 55.29 11.6
 1 8 4 61.79 11.2
 1 8 4 55.29 12.6
 -2 -8 -4 54.39 16.5
 -2 -8 -4 44.1 11.2
 -2 -8 -4 43.5 10
 2 8 4 33.9 10.5
 -3 -8 -4 0.4 7.1
 -3 -8 -4 -9.2 10.2
 3 8 4 1.1 7.9
 -4 -8 -4 58.09 24
 -4 -8 -4 47.2 14.5
 4 8 4 52.49 13.5
 -5 -8 -4 47.6 12.9
 -5 -8 -4 41.9 22.9
 5 8 4 39.9 15.3
 11 -9 -4 -1.8 7.9
 -11 9 4 1.4 9.6
 10 -9 -4 27.6 8.6
 10 -9 -4 11.1 11.9
 -10 9 4 0.7 8.5
 -10 9 4 21.6 11.8
 9 -9 -4 7.4 6.2
 -9 9 4 9.5 11.1
 -9 9 4 8.8 9
 8 -9 -4 -10.9 6.2
 -8 9 4 3.6 6.8
 -8 9 4 10.9 7.3
 7 -9 -4 1.7 10
 7 -9 -4 6.1 9.6
 -7 9 4 2.7 8
 -7 9 4 4.7 9.6
 -7 9 4 0.9 7
 6 -9 -4 4 8.6
 6 -9 -4 -5.5 8.1
 6 -9 -4 2.6 6.6
 -6 9 4 -0.9 7.3
 -6 9 4 10.8 7.3
 -6 9 4 8.8 10.1
 5 -9 -4 17.1 8.1
 5 -9 -4 -10.9 5.8
 5 -9 -4 16.4 9.2
 -5 9 4 14.2 10
 -5 9 4 15.8 5.9
 -5 9 4 5.1 7.6
 4 -9 -4 26.4 9
 4 -9 -4 12.3 10.3
 4 -9 -4 19.2 9.8
 -4 9 4 22.2 10.8
 -4 9 4 17.6 8.1
 3 -9 -4 -1.2 5.5
 3 -9 -4 7.6 7.6
 3 -9 -4 2 6.9
 -3 9 4 -7.7 10.1
 -3 9 4 6.8 6.4
 2 -9 -4 25.9 8.7
 2 -9 -4 45.6 11.5
 2 -9 -4 10.9 9.9
 -2 9 4 22.8 8.3
 1 -9 -4 34.6 9.9
 1 -9 -4 31.6 9.5
 -1 9 4 38.3 10.4
 0 -9 -4 95.99 22.6
 0 -9 -4 111.29 18
 0 -9 -4 83.49 14.1
 0 9 4 84.59 15.6
 0 9 4 108.19 15.9
 -1 -9 -4 4.3 7
 -1 -9 -4 6 7
 -1 -9 -4 1.6 13.3
 1 9 4 3.7 8.2
 1 9 4 10.4 8.3
 -2 -9 -4 11 15.4
 -2 -9 -4 33.8 11.3
 2 9 4 11.7 17.6
 -3 -9 -4 -3.6 15.1
 -3 -9 -4 -17.8 6.5
 3 9 4 2 8.3
 -10 10 4 13 11.3
 9 -10 -4 -2.9 11.4
 -9 10 4 1.5 10.7
 -9 10 4 -4.1 8.8
 8 -10 -4 10.5 11
 -8 10 4 14.3 9.5
 -8 10 4 5.3 12.3
 7 -10 -4 52.69 15.9
 7 -10 -4 28 12.9
 -7 10 4 43.3 14.3
 -7 10 4 30.8 13.7
 6 -10 -4 62.49 16.4
 6 -10 -4 62.89 15.3
 6 -10 -4 72.99 13.2
 -6 10 4 64.29 14.6
 -6 10 4 44.3 12.1
 5 -10 -4 -4.6 6.4
 5 -10 -4 18 12.1
 5 -10 -4 3 10.4
 -5 10 4 4.9 9
 -5 10 4 8.4 7.3
 4 -10 -4 -4.5 7.1
 4 -10 -4 1.8 9.7
 4 -10 -4 9.5 9.2
 -4 10 4 -1 6.6
 3 -10 -4 55.59 13.3
 3 -10 -4 64.19 13.9
 3 -10 -4 41.3 11.4
 -3 10 4 53.79 11.6
 2 -10 -4 7.8 10
 2 -10 -4 6.5 7.5
 -2 10 4 7.1 7.5
 1 -10 -4 1.6 7.1
 1 -10 -4 28.3 10.9
 -1 10 4 7.1 9.6
 0 -10 -4 10.6 9.5
 0 -10 -4 9.1 9.1
 0 10 4 13.2 10
 0 10 4 1.3 9.9
 -1 -10 -4 -6.3 7.6
 -1 -10 -4 -2.9 9.3
 1 10 4 27.1 12.2
 -2 -10 -4 0.1 19.5
 8 -11 -4 22.2 14.4
 -8 11 4 -2.8 14.2
 7 -11 -4 8.9 11.7
 -7 11 4 3.6 12.4
 -7 11 4 1.4 9
 6 -11 -4 21.9 12.8
 -6 11 4 -1.1 11.8
 -6 11 4 17 9.6
 5 -11 -4 5.7 10
 5 -11 -4 -7.7 9.8
 5 -11 -4 11.6 12
 -5 11 4 3.9 8.5
 4 -11 -4 0.8 9.3
 4 -11 -4 6.3 12.3
 -4 11 4 11.3 9.4
 3 -11 -4 50.59 13.5
 3 -11 -4 19 14.1
 -3 11 4 52.89 13.2
 2 -11 -4 0 9.2
 2 -11 -4 12.5 11.6
 -2 11 4 5.6 10.5
 1 -11 -4 -22.8 8.2
 1 -11 -4 -6.1 7.9
 -1 11 4 22.5 12.1
 -1 11 4 10.3 11.9
 1 13 -5 16.2 11
 1 13 -5 2.1 10.2
 -1 -13 5 7.6 13.2
 -1 -13 5 -3.2 15.4
 0 13 -5 -5.1 11.3
 0 13 -5 3.1 8.3
 0 -13 5 6.9 16.3
 0 -13 5 -2.6 11.6
 -1 13 -5 11.7 8.6
 -1 13 -5 -1.1 8
 1 -13 5 15.4 15.3
 1 -13 5 26 20
 -2 13 -5 -5.5 7.6
 -2 13 -5 -7.9 8.6
 2 -13 5 35.9 18.7
 -3 13 -5 80.19 15.4
 -3 13 -5 101.19 18.3
 3 -13 5 58.79 21.7
 -4 13 -5 17.8 9.2
 -4 13 -5 23 12.2
 4 -13 5 10.4 16.2
 -5 13 -5 61.79 16
 5 -13 5 50.49 19.4
 -6 13 -5 6.3 7.6
 6 -13 5 -7.8 16.4
 6 -13 5 0.1 7.7
 -7 13 -5 2.1 10.3
 7 -13 5 -7.8 9.1
 7 -13 5 2.9 19.8
 3 12 -5 18.7 10.7
 3 12 -5 24.8 12
 -3 -12 5 -5.2 21.3
 -3 -12 5 6 11.9
 2 12 -5 14 9.9
 -2 -12 5 17.7 18.6
 -2 -12 5 1.7 11
 1 12 -5 4.6 7.8
 1 12 -5 11.9 10.2
 -1 -12 5 -2.1 9.3
 -1 -12 5 -6.9 12.8
 0 12 -5 36.2 11.5
 0 12 -5 30 10.2
 0 -12 5 14.9 14
 0 -12 5 17 11.4
 -1 12 -5 8.7 7
 -1 12 -5 14.3 7.8
 1 -12 5 -1.4 11.6
 1 -12 5 6.1 9.2
 -2 12 -5 7.7 7.3
 -2 12 -5 -3.4 7.8
 2 -12 5 0.4 11
 2 -12 5 10.2 9.4
 -3 12 -5 11.2 6.9
 -3 12 -5 -4.7 6.6
 3 -12 5 6.9 11.5
 -4 12 -5 4.7 8.5
 -4 12 -5 13.6 8
 4 -12 5 20.7 7.7
 4 -12 5 2.2 12.8
 -5 12 -5 13.1 9.1
 -5 12 -5 18.3 8
 5 -12 5 1.7 11.1
 5 -12 5 16.3 8
 -6 12 -5 5.5 8.4
 -6 12 -5 -4.9 5.9
 6 -12 5 -2.5 7.6
 6 -12 5 17.2 16.2
 -7 12 -5 37.9 11.3
 7 -12 5 17.4 10.9
 7 -12 5 40.3 24
 -8 12 -5 35 11.9
 8 -12 5 15.7 19.8
 8 -12 5 11.1 9.7
 -9 12 -5 31.5 12
 9 -12 5 -11.9 25.2
 5 11 -5 8.9 11.7
 5 11 -5 10.5 12.8
 -5 -11 5 10.9 12.4
 -5 -11 5 -9.8 22.7
 4 11 -5 20.1 9.7
 4 11 -5 10.4 12.5
 -4 -11 5 25.5 12.5
 -4 -11 5 -17.6 19.2
 3 11 -5 -1.8 9
 3 11 -5 5.9 7.5
 -3 -11 5 -25.6 10.6
 -3 -11 5 9.1 7.9
 -3 -11 5 3 21.1
 2 11 -5 12.9 7.8
 2 11 -5 19.5 11.1
 -2 -11 5 18.1 7.9
 -2 -11 5 27.5 14.1
 -2 -11 5 9.5 16.4
 1 11 -5 11.3 7.3
 1 11 -5 21.6 9.8
 -1 -11 5 9 17.1
 -1 -11 5 17.7 13.7
 -1 -11 5 14.5 8.4
 0 11 -5 70.49 13.5
 0 11 -5 46.7 11.2
 0 -11 5 33 11.2
 0 -11 5 39.8 15.6
 -1 11 -5 30.4 10.2
 -1 11 -5 30 7.9
 1 -11 5 7 8.4
 1 -11 5 13.7 12.8
 -2 11 -5 3.5 5.8
 -2 11 -5 7.6 7.1
 -2 11 -5 6 6.3
 2 -11 5 12.2 9.1
 2 -11 5 1.4 5.4
 2 -11 5 0.4 12.3
 -3 11 -5 15.1 8.2
 -3 11 -5 14.7 7.1
 -3 11 -5 14.6 8.4
 3 -11 5 6.1 5.4
 3 -11 5 2.3 12.5
 3 -11 5 14.2 5.6
 3 -11 5 6.2 8.8
 -4 11 -5 126.39 16.9
 -4 11 -5 116.59 17
 4 -11 5 101.49 24.1
 4 -11 5 122.89 17
 -5 11 -5 -0.2 4.6
 -5 11 -5 0.6 5.7
 5 -11 5 -8.1 11
 5 -11 5 5.5 5.5
 -6 11 -5 13.1 6.1
 -6 11 -5 21.9 7.9
 6 -11 5 -2.5 6.6
 6 -11 5 -9 12.8
 -7 11 -5 6 7.4
 7 -11 5 14.4 15.9
 7 -11 5 5.3 7.8
 -8 11 -5 12.2 8.1
 8 -11 5 17.5 24.3
 8 -11 5 -12.1 8.9
 -9 11 -5 17.2 10
 9 -11 5 16.2 10.3
 9 -11 5 27.7 21.9
 -10 11 -5 9.3 9.6
 10 -11 5 -5.3 22.1
 6 10 -5 -2.9 8.8
 6 10 -5 -4 10.8
 -6 -10 5 -10.6 17.8
 -6 -10 5 -13.8 19.7
 -6 -10 5 -13 9.7
 5 10 -5 6.7 10.3
 5 10 -5 7.8 11.1
 -5 -10 5 -12.3 15.8
 4 10 -5 9.1 10
 4 10 -5 9.8 8.8
 -4 -10 5 3.8 17.7
 -4 -10 5 10.1 9.6
 3 10 -5 13.5 9.2
 3 10 -5 22.5 8.5
 -3 -10 5 14.9 17.3
 -3 -10 5 6.5 6.7
 -3 -10 5 -1 13.4
 2 10 -5 19.1 7.1
 2 10 -5 9.4 6.2
 -2 -10 5 13.8 8
 -2 -10 5 7.5 12.5
 1 10 -5 -0.1 6.4
 1 10 -5 14.1 7.2
 -1 -10 5 9.6 7.3
 -1 -10 5 -2.9 15.3
 0 10 -5 44.6 9.5
 0 10 -5 36.4 9.4
 0 -10 5 27.6 18.2
 -1 10 -5 175.78 18.4
 -1 10 -5 150.28 19.6
 -1 10 -5 186.28 18.3
 1 -10 5 161.38 17.5
 1 -10 5 156.98 20.8
 -2 10 -5 1.4 6.2
 -2 10 -5 10.1 6.3
 -2 10 -5 -4.1 6.3
 2 -10 5 -8 7.3
 2 -10 5 -5.8 11.4
 2 -10 5 11.9 4.9
 2 -10 5 -0.8 5.6
 -3 10 -5 -6.6 5.1
 -3 10 -5 2.9 5.9
 -3 10 -5 10.9 6.2
 3 -10 5 -3 12.7
 3 -10 5 -2.9 4.6
 3 -10 5 8.8 9.6
 3 -10 5 27.5 11.3
 3 -10 5 2.7 4.7
 -4 10 -5 64.89 10.7
 -4 10 -5 64.49 10.2
 -4 10 -5 55.49 10.7
 4 -10 5 60.19 18
 4 -10 5 63.89 11.5
 4 -10 5 33.5 13.1
 4 -10 5 55.79 9.5
 -5 10 -5 7.4 5
 -5 10 -5 6.9 4.1
 5 -10 5 9.3 11.6
 5 -10 5 1.3 5.1
 5 -10 5 2.8 7.9
 -6 10 -5 26.3 8.2
 -6 10 -5 18.5 6.8
 6 -10 5 22.9 8.3
 6 -10 5 40 16.4
 -7 10 -5 65.09 12.4
 7 -10 5 74.09 20.5
 7 -10 5 72.89 13.9
 -8 10 -5 22.1 8.1
 8 -10 5 -7.3 15.5
 8 -10 5 11.5 9.3
 -9 10 -5 31.3 8.2
 9 -10 5 -10.7 22.3
 -10 10 -5 -11.4 9
 -10 10 -5 -15.9 14.7
 10 -10 5 -1.1 6.8
 10 -10 5 -9 19.7
 7 9 -5 20.3 11.7
 7 9 -5 13.7 12.4
 -7 -9 5 4.1 18.6
 -7 -9 5 -9.6 16
 -7 -9 5 13.1 10.6
 6 9 -5 3.5 9.2
 6 9 -5 5.3 9.6
 -6 -9 5 -8.8 11.2
 -6 -9 5 -7.8 13.1
 -6 -9 5 -1.5 7.9
 5 9 -5 3 7.8
 5 9 -5 1.3 7.1
 5 9 -5 10.8 8.7
 -5 -9 5 -0.9 11.6
 -5 -9 5 -10.2 7.3
 -5 -9 5 -12.3 14.8
 4 9 -5 4.9 7.7
 4 9 -5 15.2 6.3
 -4 -9 5 27.7 11.6
 -4 -9 5 19.1 9.4
 -4 -9 5 10.7 14.2
 3 9 -5 28.1 8.6
 3 9 -5 29.3 9.7
 -3 -9 5 10.9 14.8
 -3 -9 5 33.2 11.2
 -3 -9 5 49.1 10.5
 2 9 -5 7 5.8
 2 9 -5 18.9 7.2
 -2 -9 5 -2.6 12.5
 -2 -9 5 7 14
 -2 -9 5 -7.6 8.9
 -2 -9 5 1.8 6.1
 1 9 -5 15 8.7
 1 9 -5 7 9.1
 -1 -9 5 5.1 8.1
 -1 -9 5 20.8 16.5
 -1 -9 5 -3.9 11.2
 -1 -9 5 7.8 6.3
 0 9 -5 73.59 11.2
 0 9 -5 91.79 12.4
 0 9 -5 85.19 13
 0 -9 5 92.29 12.3
 0 -9 5 83.89 13.6
 0 -9 5 102.59 12.8
 0 -9 5 67.29 21.9
 0 -9 5 64.39 17
 -1 9 -5 31.1 8.4
 -1 9 -5 24.6 7.3
 -1 9 -5 35.3 7.6
 1 -9 5 32 16.7
 1 -9 5 45.8 9.1
 1 -9 5 27.3 12.5
 1 -9 5 42 7.8
 1 -9 5 25.9 6.4
 -2 9 -5 293.27 25.7
 -2 9 -5 303.57 24.3
 -2 9 -5 297.67 23.9
 2 -9 5 283.47 24
 2 -9 5 250.57 30.2
 2 -9 5 258.37 24.4
 2 -9 5 240.88 23
 2 -9 5 204.68 32.2
 -3 9 -5 20.6 5.8
 -3 9 -5 18.5 6
 -3 9 -5 7.6 6.5
 3 -9 5 10.1 9.2
 3 -9 5 15.9 7.2
 3 -9 5 20.7 11.4
 3 -9 5 14.4 4.7
 3 -9 5 7.4 5.5
 -4 9 -5 66.49 9.5
 -4 9 -5 45.4 9.8
 -4 9 -5 62.39 9.8
 4 -9 5 59.99 10.8
 4 -9 5 57.79 9
 4 -9 5 26.9 11.9
 4 -9 5 44.2 13.3
 -5 9 -5 30.4 8
 -5 9 -5 19.9 5.7
 -5 9 -5 23.1 5.8
 5 -9 5 25.2 14.9
 5 -9 5 23.6 5.9
 5 -9 5 21.5 7.8
 5 -9 5 5 8.5
 -6 9 -5 7.4 4.8
 -6 9 -5 6 5.9
 6 -9 5 5.5 12.3
 6 -9 5 -2.4 5.1
 6 -9 5 16.7 9
 6 -9 5 4.3 6
 -7 9 -5 26.2 8.7
 7 -9 5 24.8 9.1
 7 -9 5 25.7 14.9
 7 -9 5 16.6 8.1
 -8 9 -5 20.5 7.6
 8 -9 5 37.1 18.3
 8 -9 5 21 9.6
 -9 9 -5 44.9 13.5
 -9 9 -5 68.89 12.9
 9 -9 5 85.79 24.4
 9 -9 5 69.89 14.9
 -10 9 -5 14.9 17
 -10 9 -5 15.3 8.8
 -10 9 -5 -8.4 9.6
 10 -9 5 32.1 12.8
 10 -9 5 9.6 19.8
 -11 9 -5 16.4 15.5
 11 -9 5 7.6 21.4
 11 -9 5 10 11.8
 8 8 -5 -0.6 10.2
 -8 -8 5 -9.1 11.4
 -8 -8 5 -27.3 16.9
 7 8 -5 12.6 8.8
 7 8 -5 1 9.5
 -7 -8 5 10.6 9.7
 -7 -8 5 -12.7 15.5
 -7 -8 5 -6.5 12
 6 8 -5 8.7 8
 6 8 -5 4.9 7.5
 6 8 -5 4.1 9.4
 -6 -8 5 6.2 13.6
 -6 -8 5 -9.1 9.2
 -6 -8 5 4.9 8.2
 5 8 -5 2.2 6.2
 5 8 -5 0.2 6.3
 5 8 -5 -1.5 7
 -5 -8 5 -1.7 13.4
 -5 -8 5 0.6 6.6
 4 8 -5 87.39 12.7
 4 8 -5 71.09 13.2
 -4 -8 5 74.19 13.4
 -4 -8 5 26 17.4
 -4 -8 5 78.19 17.5
 3 8 -5 16.9 6.7
 3 8 -5 8.1 5.7
 -3 -8 5 10.6 6.3
 -3 -8 5 -5.9 9
 -3 -8 5 24.7 14.2
 -3 -8 5 27 10
 2 8 -5 85.79 12
 2 8 -5 69.99 11.8
 2 8 -5 76.39 11.9
 -2 -8 5 78.39 12.5
 -2 -8 5 64.99 18.9
 -2 -8 5 54.39 13.7
 -2 -8 5 95.19 15.1
 -2 -8 5 60.59 11.2
 1 8 -5 49.9 7.2
 1 8 -5 60.59 10
 1 8 -5 60.59 9.9
 1 8 -5 54.89 10.1
 -1 -8 5 36.2 15.5
 -1 -8 5 31.8 11.1
 -1 -8 5 64.59 9.8
 -1 -8 5 71.29 12
 -1 -8 5 56.99 11
 0 8 -5 124.69 10.8
 0 8 -5 138.99 14.4
 0 8 -5 132.79 13.5
 0 8 -5 111.19 12.4
 0 -8 5 89.99 18.3
 0 -8 5 110.49 17.1
 0 -8 5 116.99 15.5
 0 -8 5 114.19 11.6
 0 -8 5 74.69 21.7
 0 -8 5 113.39 14
 -1 8 -5 151.18 21.3
 -1 8 -5 149.09 15
 -1 8 -5 139.59 15.4
 -1 8 -5 154.88 12.6
 -1 8 -5 152.48 16.7
 -1 8 -5 153.78 15.2
 1 -8 5 159.28 14.7
 1 -8 5 132.19 23.2
 1 -8 5 106.49 27.6
 1 -8 5 136.19 17.6
 1 -8 5 145.69 14.7
 -2 8 -5 255.17 20.3
 -2 8 -5 241.18 21
 -2 8 -5 206.58 19.4
 2 -8 5 240.18 20.5
 2 -8 5 223.08 21.2
 2 -8 5 223.98 19.4
 2 -8 5 191.18 26.2
 2 -8 5 146.69 30.7
 2 -8 5 206.98 19.1
 -3 8 -5 87.09 10.6
 -3 8 -5 71.59 10.8
 -3 8 -5 72.19 9.2
 3 -8 5 59.99 9
 3 -8 5 53.79 15.1
 3 -8 5 46.6 14.9
 3 -8 5 85.29 11.4
 3 -8 5 69.19 10.7
 3 -8 5 31.9 11.3
 -4 8 -5 199.38 17.7
 -4 8 -5 159.98 15.2
 -4 8 -5 151.98 15.2
 4 -8 5 198.38 24.7
 4 -8 5 154.78 17.1
 4 -8 5 151.18 22.6
 4 -8 5 164.28 15.2
 -5 8 -5 176.78 17.8
 -5 8 -5 189.68 16.4
 -5 8 -5 172.28 18.9
 5 -8 5 150.88 17.8
 5 -8 5 146.59 25.2
 5 -8 5 197.38 22
 5 -8 5 155.28 20
 -6 8 -5 2.6 3.8
 -6 8 -5 -1.3 5.2
 -6 8 -5 -0.5 3.1
 6 -8 5 1.8 3.8
 6 -8 5 2.3 7.9
 6 -8 5 -5.8 6.5
 -7 8 -5 20.2 6.7
 -7 8 -5 17.4 3.9
 7 -8 5 14.5 7.8
 7 -8 5 8.9 6.2
 7 -8 5 15.9 5
 7 -8 5 25.1 15.2
 -8 8 -5 29.7 10.9
 -8 8 -5 46.3 9.9
 8 -8 5 18.7 14.6
 8 -8 5 31.4 9.5
 8 -8 5 12.1 6.1
 -9 8 -5 19.6 8.2
 -9 8 -5 12.7 12.7
 -9 8 -5 29.7 10.6
 9 -8 5 -5.8 7.9
 9 -8 5 11.2 16.7
 -10 8 -5 11.1 14.8
 -10 8 -5 26.5 9.4
 10 -8 5 32.9 20.7
 10 -8 5 32.3 13
 -11 8 -5 -1.9 14.6
 11 -8 5 16.2 11.6
 9 7 -5 0.1 6.7
 -9 -7 5 -10.8 12.8
 -9 -7 5 5.1 10.4
 -9 -7 5 -24 17.2
 8 7 -5 6.3 9
 -8 -7 5 -16.5 11.2
 -8 -7 5 25 14.3
 -8 -7 5 -3.4 8
 7 7 -5 -3.9 6.6
 7 7 -5 -2.1 5.3
 7 7 -5 0.9 8.1
 7 7 -5 9.6 8.5
 -7 -7 5 -13.1 13.9
 -7 -7 5 -17.1 6.2
 -7 -7 5 3.4 9
 6 7 -5 65.29 11.6
 6 7 -5 105.19 14.9
 6 7 -5 75.99 11.1
 6 7 -5 91.09 15.5
 -6 -7 5 66.89 17.9
 -6 -7 5 41.3 20
 -6 -7 5 95.09 15.3
 5 7 -5 -7.9 4
 5 7 -5 9.6 5.5
 5 7 -5 4 3.9
 -5 -7 5 3.5 8.3
 -5 -7 5 2.3 11.8
 -5 -7 5 10.4 6.6
 4 7 -5 14 5.6
 4 7 -5 10.5 4.5
 4 7 -5 6.1 4.4
 -4 -7 5 14.8 12.8
 -4 -7 5 16.6 8.7
 -4 -7 5 3.8 4.7
 3 7 -5 12.9 4
 3 7 -5 17.6 4.1
 3 7 -5 16.9 5.7
 -3 -7 5 6.9 6.4
 -3 -7 5 4 7.2
 -3 -7 5 8.5 11.8
 -3 -7 5 9.8 5.9
 2 7 -5 52.49 9.7
 2 7 -5 54.59 10.4
 2 7 -5 71.39 6.9
 2 7 -5 73.19 10.4
 2 7 -5 68.79 13
 -2 -7 5 50.19 12.6
 -2 -7 5 44.6 14.9
 -2 -7 5 57.19 9.1
 -2 -7 5 36.3 9.4
 1 7 -5 -4.9 2.8
 1 7 -5 3 2.5
 1 7 -5 0.1 3
 1 7 -5 -0.7 1.5
 -1 -7 5 1.5 3.1
 -1 -7 5 7.1 6.1
 -1 -7 5 6.4 4.4
 -1 -7 5 8.6 10.2
 -1 -7 5 2.8 5.2
 0 7 -5 78.59 16.3
 0 7 -5 66.09 9.7
 0 7 -5 79.89 10.1
 0 7 -5 76.39 10.5
 0 7 -5 77.79 9.9
 0 7 -5 68.29 6.4
 0 -7 5 79.39 10
 0 -7 5 54.99 12.7
 0 -7 5 72.19 11.2
 0 -7 5 68.09 8.2
 0 -7 5 55.59 17.7
 -1 7 -5 28.1 5.9
 -1 7 -5 23.5 6.4
 -1 7 -5 33.9 5.7
 -1 7 -5 24.4 6.5
 1 -7 5 22.5 11
 1 -7 5 33 6.6
 1 -7 5 36.9 6.5
 1 -7 5 36.1 6.4
 1 -7 5 32.6 7
 1 -7 5 27.7 9.8
 -2 7 -5 365.06 27.9
 -2 7 -5 344.07 28.6
 -2 7 -5 337.77 29.1
 -2 7 -5 368.46 29
 -2 7 -5 271.57 32.1
 -2 7 -5 356.56 28
 2 -7 5 385.16 29.1
 2 -7 5 344.17 27.4
 2 -7 5 383.06 25.8
 2 -7 5 335.87 33.8
 2 -7 5 379.26 28
 2 -7 5 250.17 34.1
 2 -7 5 366.96 28.7
 -3 7 -5 22.3 5.8
 -3 7 -5 20.5 4.8
 -3 7 -5 11.4 4
 -3 7 -5 14.6 5.1
 -3 7 -5 15.2 8.3
 3 -7 5 27.8 5
 3 -7 5 14.6 9
 3 -7 5 35.2 7
 3 -7 5 29 6.7
 3 -7 5 20.9 4.4
 3 -7 5 24.4 3.5
 3 -7 5 20.8 8.4
 3 -7 5 12.2 8.9
 -4 7 -5 40.1 6.5
 -4 7 -5 35.4 5.8
 -4 7 -5 34.8 6.8
 -4 7 -5 27.6 6.3
 4 -7 5 27.2 5
 4 -7 5 18.2 10.9
 4 -7 5 31.3 7.2
 4 -7 5 14.6 9.1
 -5 7 -5 32 7.6
 -5 7 -5 37.5 5.7
 5 -7 5 29.1 7.8
 5 -7 5 33.6 5.7
 5 -7 5 32.9 9.7
 5 -7 5 45.3 13.3
 -6 7 -5 57.19 9.3
 -6 7 -5 57.59 7.8
 -6 7 -5 50.09 7.3
 6 -7 5 50.79 6.7
 6 -7 5 34.4 9.3
 6 -7 5 58.79 15.6
 6 -7 5 63.69 12.5
 -7 7 -5 24.3 6.9
 -7 7 -5 11.2 7.2
 -7 7 -5 17.7 3.4
 7 -7 5 30.4 4.5
 7 -7 5 30.3 8.5
 7 -7 5 26.7 9
 -8 7 -5 74.99 14.9
 -8 7 -5 121.19 15.3
 -8 7 -5 66.59 16.9
 8 -7 5 105.69 16.4
 8 -7 5 121.99 17
 8 -7 5 171.78 26.8
 -9 7 -5 -1.8 9.8
 -9 7 -5 27.6 8.6
 -9 7 -5 -7.2 8.3
 9 -7 5 40.2 15
 9 -7 5 20.4 9.5
 9 -7 5 10.1 8.6
 -10 7 -5 9.8 14.1
 10 -7 5 31.1 12.4
 10 -7 5 37.8 11.1
 10 -7 5 40.6 18.6
 -11 7 -5 6.9 13.4
 11 -7 5 -6.2 17.6
 11 -7 5 7.3 10.8
 11 -7 5 0.1 10.1
 10 6 -5 11.4 9.6
 -10 -6 5 -24.1 15.5
 -10 -6 5 3.8 14.5
 -10 -6 5 9 11.4
 9 6 -5 16.1 9.2
 9 6 -5 22.6 10.5
 -9 -6 5 41.9 12.2
 -9 -6 5 14.1 16.7
 -9 -6 5 24.5 13.5
 8 6 -5 15.4 6.8
 8 6 -5 15.4 8.5
 8 6 -5 20.9 8.5
 -8 -6 5 10.7 9.2
 -8 -6 5 -14.3 11.4
 -8 -6 5 7.2 11.4
 7 6 -5 -0.1 4.4
 7 6 -5 2.4 5.7
 7 6 -5 0.5 6.9
 7 6 -5 -3.7 6.7
 -7 -6 5 8.8 10.2
 -7 -6 5 9.6 7.2
 -7 -6 5 -7.9 9.5
 6 6 -5 28.5 6.8
 6 6 -5 18.7 7.5
 6 6 -5 5.9 4.7
 -6 -6 5 13.7 10.6
 -6 -6 5 -5.7 8.7
 5 6 -5 5.9 3.5
 5 6 -5 2.2 5.2
 5 6 -5 9.5 4.9
 5 6 -5 0.8 4.4
 -5 -6 5 7.7 5.5
 -5 -6 5 8.2 11.3
 -5 -6 5 -0.6 6.3
 4 6 -5 -0.3 4
 4 6 -5 1.5 3
 4 6 -5 7.4 4.2
 4 6 -5 -1.3 2.9
 -4 -6 5 -5.9 6
 -4 -6 5 2.4 5.7
 -4 -6 5 1.1 5.6
 3 6 -5 469.55 36.7
 3 6 -5 465.55 34
 3 6 -5 428.56 35.5
 3 6 -5 498.75 36.5
 -3 -6 5 439.96 35.9
 -3 -6 5 448.36 39.8
 -3 -6 5 441.36 37.5
 2 6 -5 27.5 5.1
 2 6 -5 37.7 7.1
 2 6 -5 30 4.3
 2 6 -5 36.1 6.7
 2 6 -5 39.2 6.8
 -2 -6 5 21.1 11.3
 -2 -6 5 33.2 9.1
 -2 -6 5 10.2 6.1
 -2 -6 5 28.8 5.9
 -2 -6 5 25.8 7.5
 1 6 -5 290.67 31.5
 1 6 -5 344.87 25.1
 1 6 -5 328.07 24.5
 1 6 -5 309.47 21.7
 1 6 -5 318.67 24.5
 1 6 -5 312.07 23.8
 -1 -6 5 294.77 24.2
 -1 -6 5 274.87 23.6
 -1 -6 5 225.58 31.7
 -1 -6 5 275.77 25.9
 -1 -6 5 232.48 26.3
 -1 -6 5 295.67 25.5
 0 6 -5 3.7 2.7
 0 6 -5 1.7 3.1
 0 6 -5 0.6 2.5
 0 6 -5 1 3.7
 0 6 -5 -5 6.3
 0 6 -5 1.6 2.3
 0 -6 5 5.3 8.9
 0 -6 5 2.8 3.1
 0 -6 5 6.2 4.3
 0 -6 5 2.6 3.9
 0 -6 5 2.7 2.6
 0 -6 5 3.1 2.6
 0 -6 5 2.7 2.2
 -1 6 -5 11.3 4.7
 -1 6 -5 4.9 3
 -1 6 -5 12.8 8.2
 -1 6 -5 10.9 3.9
 -1 6 -5 7.3 1.9
 -1 6 -5 13.8 3.8
 1 -6 5 5.7 3.6
 1 -6 5 9 3.9
 1 -6 5 6.4 3.2
 1 -6 5 10.4 5.9
 1 -6 5 3.9 3.3
 1 -6 5 8.1 4
 1 -6 5 1.3 9.5
 -2 6 -5 84.69 7.3
 -2 6 -5 89.29 9.8
 -2 6 -5 88.39 8.8
 -2 6 -5 88.19 11.5
 -2 6 -5 62.29 14.4
 -2 6 -5 55.49 14.7
 -2 6 -5 105.19 10.3
 -2 6 -5 99.99 10.5
 2 -6 5 80.59 10.5
 2 -6 5 53.79 14.4
 2 -6 5 88.49 8.6
 2 -6 5 100.09 8.1
 2 -6 5 85.49 9
 2 -6 5 100.09 10.5
 2 -6 5 75.69 9.5
 2 -6 5 70.59 13.6
 2 -6 5 45.3 12.9
 -3 6 -5 78.39 8
 -3 6 -5 48.2 11.9
 -3 6 -5 92.49 9.6
 -3 6 -5 75.99 8.1
 -3 6 -5 71.89 6.9
 3 -6 5 60.09 9.7
 3 -6 5 74.19 7.2
 3 -6 5 72.19 14
 3 -6 5 55.99 9.1
 3 -6 5 62.09 13.2
 3 -6 5 79.29 8
 3 -6 5 62.69 7.1
 3 -6 5 94.29 9.3
 -4 6 -5 7.6 3.8
 -4 6 -5 5 3
 -4 6 -5 4 2.7
 -4 6 -5 -3.8 3.4
 -4 6 -5 1.9 2.2
 -4 6 -5 5.1 5.7
 4 -6 5 4.4 5.1
 4 -6 5 4.6 2.5
 4 -6 5 1.2 3
 4 -6 5 -4.8 3.1
 4 -6 5 -3.9 5.9
 4 -6 5 2.6 2.4
 -5 6 -5 180.58 16.5
 -5 6 -5 202.48 17.7
 -5 6 -5 194.88 15.8
 -5 6 -5 173.08 17
 -5 6 -5 155.58 18.6
 -5 6 -5 186.78 15.5
 5 -6 5 192.28 15.9
 5 -6 5 249.97 26.6
 5 -6 5 186.68 18.9
 5 -6 5 206.58 16.5
 5 -6 5 189.68 20.9
 -6 6 -5 49.5 10.8
 -6 6 -5 71.69 10.3
 -6 6 -5 70.39 7
 6 -6 5 77.99 13
 6 -6 5 86.99 7.6
 6 -6 5 76.19 9.6
 6 -6 5 102.99 18.5
 6 -6 5 74.79 12.3
 -7 6 -5 108.49 16.3
 -7 6 -5 93.09 12.8
 -7 6 -5 95.19 21.1
 7 -6 5 95.09 20.9
 7 -6 5 124.89 8.4
 7 -6 5 87.49 12.2
 7 -6 5 90.79 15.7
 7 -6 5 104.09 15.9
 -8 6 -5 -0.7 8.8
 -8 6 -5 3.2 4.7
 -8 6 -5 -14.6 5.2
 8 -6 5 0.8 5.9
 8 -6 5 1.1 4.1
 8 -6 5 -3.5 5.1
 8 -6 5 0.7 7.1
 8 -6 5 -2.4 5.9
 -9 6 -5 37.9 9.4
 -9 6 -5 43.7 11.6
 -9 6 -5 28.8 12.6
 9 -6 5 34.6 13.7
 9 -6 5 42.9 11.6
 9 -6 5 31.1 9
 9 -6 5 41.1 11.4
 -10 6 -5 13.5 12.6
 10 -6 5 2.7 11.5
 10 -6 5 15.7 9.9
 10 -6 5 3.8 6.5
 10 -6 5 -16.1 8
 -11 6 -5 5.5 13.1
 11 -6 5 1.5 10.1
 11 -6 5 -9.8 10.6
 11 -6 5 0.1 14.5
 11 5 -5 16.4 9.2
 -11 -5 5 -1.1 18.4
 10 5 -5 -1.1 7.8
 10 5 -5 -8 9.6
 -10 -5 5 -3 9
 -10 -5 5 11 14.6
 9 5 -5 31.2 8
 9 5 -5 21.3 10.2
 9 5 -5 28.4 9.7
 -9 -5 5 18.8 16
 -9 -5 5 6 14.3
 -9 -5 5 20 8.1
 8 5 -5 -3.3 4.8
 8 5 -5 -3.4 4.7
 8 5 -5 12.2 6.9
 -8 -5 5 8.5 9.3
 -8 -5 5 -2.6 5.9
 -8 -5 5 -12.2 8.4
 7 5 -5 28.2 8.4
 7 5 -5 18 8.7
 7 5 -5 22 7.6
 7 5 -5 20 6.9
 -7 -5 5 16.3 9.2
 -7 -5 5 1.1 12.2
 -7 -5 5 12.9 8.2
 6 5 -5 79.09 10.7
 6 5 -5 89.79 10.8
 6 5 -5 86.59 12.2
 6 5 -5 78.39 12.5
 -6 -5 5 71.49 17.9
 -6 -5 5 61.09 11.4
 -6 -5 5 40 17.8
 5 5 -5 290.37 24.9
 5 5 -5 293.87 23.8
 5 5 -5 288.77 23
 5 5 -5 285.57 22.4
 -5 -5 5 249.18 23.4
 -5 -5 5 205.88 30.6
 -5 -5 5 246.58 28.4
 -5 -5 5 272.57 25.2
 4 5 -5 24.9 5.8
 4 5 -5 35.4 5.4
 4 5 -5 29.8 7.4
 4 5 -5 31.8 5.2
 4 5 -5 29.7 6.2
 4 5 -5 26.7 6.1
 -4 -5 5 23.6 9.1
 -4 -5 5 21.9 6.3
 -4 -5 5 33.5 8
 -4 -5 5 18.8 11.3
 -4 -5 5 26.9 6.1
 -4 -5 5 29.8 5.3
 3 5 -5 10 2.7
 3 5 -5 5.7 2.8
 3 5 -5 5 3.1
 3 5 -5 6.4 2.7
 3 5 -5 12.4 4.1
 3 5 -5 5.4 3.4
 3 5 -5 10 5.4
 -3 -5 5 3.5 2.3
 -3 -5 5 6.9 4.1
 -3 -5 5 4.6 3.4
 -3 -5 5 6.2 5.7
 -3 -5 5 1.1 8.4
 -3 -5 5 3.3 3.6
 2 5 -5 15.8 5.5
 2 5 -5 15.9 2.9
 2 5 -5 19.6 3.9
 2 5 -5 18.5 9.5
 2 5 -5 11.1 4.5
 2 5 -5 11.4 4.1
 2 5 -5 17.8 5.3
 2 5 -5 13.4 3.8
 2 5 -5 14.7 4.1
 -2 -5 5 8 4.8
 -2 -5 5 8.5 3.4
 -2 -5 5 11.2 4.9
 -2 -5 5 20.8 10.1
 -2 -5 5 9.4 3.5
 -2 -5 5 17.3 5.3
 -2 -5 5 18 4.4
 1 5 -5 294.07 21.3
 1 5 -5 312.07 24.1
 1 5 -5 248.78 31.1
 1 5 -5 293.47 23.8
 1 5 -5 343.57 25.2
 1 5 -5 315.97 23.5
 1 5 -5 345.87 24.3
 1 5 -5 308.07 23.7
 -1 -5 5 283.47 26
 -1 -5 5 205.38 30.4
 -1 -5 5 270.27 23.5
 -1 -5 5 276.47 23.3
 -1 -5 5 280.17 25.9
 -1 -5 5 280.07 26.1
 -1 -5 5 308.27 24
 0 5 -5 1.6 2.5
 0 5 -5 0 2
 0 5 -5 4.6 2.5
 0 5 -5 -4.2 6.4
 0 5 -5 2.3 2.8
 0 5 -5 0.6 2.6
 0 5 -5 0.6 3.3
 0 -5 5 2.3 2.6
 0 -5 5 7.2 9
 0 -5 5 4.4 3.4
 0 -5 5 2.6 3.4
 0 -5 5 5.3 5.1
 0 -5 5 0.9 2.5
 0 -5 5 7.3 4.7
 -1 5 -5 1284.27 87.99
 -1 5 -5 1257.67 87.39
 -1 5 -5 1236.68 87.39
 -1 5 -5 1288.17 86.29
 -1 5 -5 1225.68 88.39
 -1 5 -5 1168.48 88.09
 1 -5 5 1311.87 88.79
 1 -5 5 1194.08 87.99
 1 -5 5 1130.49 86.69
 1 -5 5 1194.48 91.49
 1 -5 5 1148.59 87.69
 1 -5 5 1184.18 87.29
 -2 5 -5 86.59 17.4
 -2 5 -5 155.28 14.3
 -2 5 -5 151.38 14.1
 -2 5 -5 142.09 10.7
 -2 5 -5 138.79 13
 -2 5 -5 98.99 16.9
 -2 5 -5 166.28 12.7
 -2 5 -5 157.18 13.4
 -2 5 -5 137.19 13.1
 -2 5 -5 148.39 15
 2 -5 5 155.48 16.8
 2 -5 5 140.39 13
 2 -5 5 149.49 13.6
 2 -5 5 120.09 16.1
 2 -5 5 141.59 12
 2 -5 5 105.49 19.9
 2 -5 5 165.68 13.9
 2 -5 5 141.19 11.8
 -3 5 -5 429.06 32.8
 -3 5 -5 426.46 30.6
 -3 5 -5 386.66 32.1
 -3 5 -5 437.86 31.3
 -3 5 -5 341.57 35.6
 -3 5 -5 426.66 33.8
 -3 5 -5 428.66 31.3
 -3 5 -5 445.26 34
 -3 5 -5 413.06 32
 3 -5 5 375.66 32
 3 -5 5 473.05 37.6
 3 -5 5 395.16 33.2
 3 -5 5 459.25 31.7
 3 -5 5 452.35 31.5
 3 -5 5 381.16 35.7
 3 -5 5 400.36 30
 -4 5 -5 6.7 2.8
 -4 5 -5 -1.6 4.1
 -4 5 -5 20.9 6.2
 -4 5 -5 6.4 4.9
 -4 5 -5 1.5 4
 -4 5 -5 6.7 3.1
 -4 5 -5 8.9 2
 -4 5 -5 10.9 3.4
 -4 5 -5 6.7 2.3
 -4 5 -5 10.9 3.5
 -4 5 -5 13.8 4.3
 4 -5 5 7 6.1
 4 -5 5 8.3 4
 4 -5 5 15.4 6
 4 -5 5 7 3.3
 4 -5 5 8.5 2.9
 4 -5 5 8.4 3.5
 -5 5 -5 58.79 8.2
 -5 5 -5 45 9
 -5 5 -5 47.5 5.5
 -5 5 -5 51.09 6.5
 -5 5 -5 54.99 5.3
 -5 5 -5 33.3 8.9
 -5 5 -5 45.7 12.2
 -5 5 -5 46.3 7.4
 -5 5 -5 66.19 9.4
 5 -5 5 42.2 10
 5 -5 5 64.39 8
 5 -5 5 61.99 8.4
 5 -5 5 64.59 10.5
 5 -5 5 51.59 5.7
 5 -5 5 55.59 11.4
 -6 5 -5 335.37 36.2
 -6 5 -5 341.97 29.5
 -6 5 -5 367.76 29.8
 -6 5 -5 362.66 31.8
 -6 5 -5 327.07 29.4
 -6 5 -5 375.26 26.5
 6 -5 5 417.06 36.7
 6 -5 5 379.16 32.1
 6 -5 5 406.86 26.6
 6 -5 5 381.16 32.7
 6 -5 5 358.26 29.4
 -7 5 -5 2.1 4
 -7 5 -5 0.5 6.8
 -7 5 -5 4.3 4.9
 -7 5 -5 -0.5 4.3
 7 -5 5 0 5.2
 7 -5 5 3.9 5.5
 7 -5 5 3.7 5.8
 7 -5 5 4.5 6
 7 -5 5 10.5 5.3
 7 -5 5 7.9 5.1
 -8 5 -5 3 9.1
 -8 5 -5 1.1 5.1
 -8 5 -5 -3.6 3.9
 8 -5 5 6.3 5.7
 8 -5 5 0.7 5
 8 -5 5 5.3 5.1
 8 -5 5 8.2 7
 -9 5 -5 110.49 23.8
 9 -5 5 134.99 23.2
 9 -5 5 158.88 20.5
 9 -5 5 147.29 18.5
 9 -5 5 136.19 20
 9 -5 5 144.29 20.2
 9 -5 5 160.58 19.9
 -10 5 -5 7.5 9.8
 10 -5 5 -5.6 9
 10 -5 5 20.1 9
 10 -5 5 -3.1 6.8
 10 -5 5 16.4 9.3
 10 -5 5 0.3 8.9
 -11 5 -5 25.9 13.8
 11 -5 5 0.1 9.8
 11 -5 5 -4.3 14.2
 11 -5 5 13.1 12.1
 11 4 -5 0.7 10.6
 11 4 -5 -2.6 7.6
 11 4 -5 -8.4 9.1
 -11 -4 5 -2.4 15.4
 -11 -4 5 -0.1 16.7
 -11 -4 5 9.1 12.1
 10 4 -5 5.7 6.3
 10 4 -5 10.7 8.3
 10 4 -5 11.7 7.5
 -10 -4 5 -1.8 8.2
 -10 -4 5 -11 11.4
 -10 -4 5 -5.4 14.1
 9 4 -5 6.4 7.5
 9 4 -5 1 5.8
 9 4 -5 12.2 7
 -9 -4 5 -10.7 12.8
 -9 -4 5 2.3 6.5
 -9 -4 5 -0.2 10.9
 8 4 -5 18.4 7.3
 8 4 -5 14.7 6.6
 8 4 -5 24.7 7.3
 -8 -4 5 9.5 14
 -8 -4 5 17.5 11.1
 7 4 -5 8.2 4.7
 7 4 -5 17.2 5.7
 7 4 -5 0.5 5.2
 7 4 -5 0.6 3.8
 -7 -4 5 6 6.3
 -7 -4 5 -2.4 10.2
 -7 -4 5 -0.8 4.7
 6 4 -5 51.39 8.3
 6 4 -5 54.09 8.2
 6 4 -5 46.2 9.1
 -6 -4 5 46 13.5
 -6 -4 5 15.8 12.5
 -6 -4 5 50.39 9.9
 5 4 -5 10 4.2
 5 4 -5 11.9 4.7
 5 4 -5 8.5 2.6
 5 4 -5 8.6 4.1
 5 4 -5 13 4.2
 -5 -4 5 0.5 7.6
 -5 -4 5 13.1 5
 -5 -4 5 9.1 6.6
 -5 -4 5 11.4 5.3
 -5 -4 5 2.9 3.3
 -5 -4 5 6.5 3.8
 4 4 -5 88.79 8.4
 4 4 -5 102.59 11.3
 4 4 -5 78.69 7.6
 4 4 -5 93.19 9.3
 4 4 -5 91.99 10.1
 4 4 -5 76.29 9.7
 4 4 -5 89.39 12.3
 4 4 -5 94.39 12.2
 -4 -4 5 59.39 7.3
 -4 -4 5 82.49 15.3
 -4 -4 5 62.59 10.6
 -4 -4 5 71.89 9.9
 -4 -4 5 53.89 15.2
 -4 -4 5 53.69 8.9
 3 4 -5 94.89 8.2
 3 4 -5 103.29 12.2
 3 4 -5 106.09 21.6
 3 4 -5 87.19 8.4
 3 4 -5 97.99 9.7
 3 4 -5 86.59 9
 3 4 -5 99.09 12.7
 3 4 -5 98.99 9.9
 -3 -4 5 73.09 11.1
 -3 -4 5 74.99 9.1
 -3 -4 5 84.49 7.8
 -3 -4 5 84.09 9.1
 -3 -4 5 72.49 8.6
 -3 -4 5 85.59 10.5
 -3 -4 5 90.49 15.5
 -3 -4 5 51.79 15.8
 2 4 -5 469.65 47
 2 4 -5 486.45 39.2
 2 4 -5 486.65 35.2
 2 4 -5 489.85 36.2
 2 4 -5 499.25 37.2
 2 4 -5 518.25 37.4
 2 4 -5 502.05 36.5
 2 4 -5 534.85 38.4
 2 4 -5 486.55 38
 -2 -4 5 542.35 37.4
 -2 -4 5 497.75 36.7
 -2 -4 5 472.65 36.8
 -2 -4 5 482.35 34.8
 -2 -4 5 384.86 44.7
 -2 -4 5 477.45 38.3
 -2 -4 5 485.65 38.1
 -2 -4 5 423.06 40
 1 4 -5 238.08 19.1
 1 4 -5 203.58 26.8
 1 4 -5 254.97 19.5
 1 4 -5 245.88 19.2
 1 4 -5 216.28 19.9
 1 4 -5 236.98 20.5
 1 4 -5 253.27 19.1
 1 4 -5 235.58 19.1
 -1 -4 5 209.28 18.5
 -1 -4 5 206.08 22
 -1 -4 5 235.98 20.8
 -1 -4 5 250.07 20.5
 -1 -4 5 238.88 19.1
 -1 -4 5 237.68 19.2
 0 4 -5 113.19 10.8
 0 4 -5 120.29 9.9
 0 4 -5 118.99 10.5
 0 4 -5 84.39 11.9
 0 4 -5 101.99 9.7
 0 4 -5 97.79 9.9
 0 4 -5 98.39 10.2
 0 4 -5 115.79 10
 0 4 -5 70.09 16.8
 0 -4 5 64.09 12.2
 0 -4 5 99.19 9.7
 0 -4 5 115.59 11.4
 0 -4 5 118.29 10.1
 0 -4 5 89.99 9.1
 0 -4 5 95.59 20.6
 0 -4 5 107.89 12
 -1 4 -5 16.1 4.4
 -1 4 -5 11.7 4.2
 -1 4 -5 18.1 6.6
 -1 4 -5 21.2 8
 -1 4 -5 21.1 4.1
 -1 4 -5 23 4
 -1 4 -5 18.5 3.7
 -1 4 -5 24.5 5.1
 -1 4 -5 22.3 4.3
 1 -4 5 14.8 3.7
 1 -4 5 23.3 5.1
 1 -4 5 11 5.9
 1 -4 5 18.9 3.3
 1 -4 5 20 5.8
 1 -4 5 18.4 4.2
 1 -4 5 14 3.6
 1 -4 5 21.3 9.9
 1 -4 5 18.2 3.9
 -2 4 -5 2.2 4.6
 -2 4 -5 10.3 2.1
 -2 4 -5 14.6 3.6
 -2 4 -5 7 3.3
 -2 4 -5 12.2 2.9
 -2 4 -5 15.5 3.5
 -2 4 -5 21.8 4.2
 -2 4 -5 4.4 2.6
 2 -4 5 13.3 3.3
 2 -4 5 12.3 3.7
 2 -4 5 10.9 6.2
 2 -4 5 15.4 4.4
 2 -4 5 13 4.7
 2 -4 5 10 3.5
 2 -4 5 2.3 5.1
 2 -4 5 9.6 2.4
 -3 4 -5 491.35 43.7
 -3 4 -5 511.85 39.5
 -3 4 -5 488.65 40.3
 -3 4 -5 558.54 39.1
 -3 4 -5 520.25 38.8
 -3 4 -5 553.54 39
 -3 4 -5 518.85 41.2
 -3 4 -5 534.45 41.7
 -3 4 -5 529.95 39.8
 3 -4 5 545.25 41.4
 3 -4 5 597.44 44.5
 3 -4 5 557.44 40
 3 -4 5 523.05 39.7
 3 -4 5 564.64 43.8
 3 -4 5 558.54 39
 3 -4 5 512.85 39.9
 -4 4 -5 72.29 13.8
 -4 4 -5 78.19 8.1
 -4 4 -5 84.39 8.4
 -4 4 -5 79.39 7.1
 -4 4 -5 52.49 9.9
 -4 4 -5 70.39 7.5
 -4 4 -5 85.79 7
 -4 4 -5 95.19 11.9
 -4 4 -5 66.19 7.5
 -4 4 -5 72.69 8.4
 -4 4 -5 79.99 10.1
 -4 4 -5 74.29 9.5
 4 -4 5 75.89 8
 4 -4 5 66.69 11.4
 4 -4 5 92.39 8.5
 4 -4 5 77.89 8.4
 4 -4 5 89.19 13.7
 4 -4 5 67.39 10.5
 4 -4 5 89.69 7.4
 -5 4 -5 20.7 2.7
 -5 4 -5 32.4 6.2
 -5 4 -5 24.9 5.8
 -5 4 -5 26.8 5.3
 -5 4 -5 22.9 5.1
 -5 4 -5 29.7 3.7
 -5 4 -5 20.4 8.2
 -5 4 -5 30.6 5.6
 -5 4 -5 17.1 6.3
 -5 4 -5 27.1 6.7
 -5 4 -5 18.2 8.5
 5 -4 5 26.5 8.1
 5 -4 5 22.8 5.3
 5 -4 5 29 6.7
 5 -4 5 26.2 3.2
 5 -4 5 23 4.7
 5 -4 5 22.7 6.9
 5 -4 5 13.4 4
 -6 4 -5 720.73 57.79
 -6 4 -5 605.84 51.29
 -6 4 -5 653.43 51.59
 -6 4 -5 640.24 49.4
 6 -4 5 660.13 52.89
 6 -4 5 661.83 50.29
 6 -4 5 741.03 55.89
 6 -4 5 691.23 52.29
 6 -4 5 641.14 49.6
 -7 4 -5 351.36 29.9
 -7 4 -5 394.86 35
 -7 4 -5 343.67 31.8
 -7 4 -5 325.77 36.5
 -7 4 -5 366.36 34.9
 7 -4 5 371.66 33.3
 7 -4 5 451.15 37.2
 7 -4 5 373.36 30.9
 7 -4 5 382.96 32.8
 7 -4 5 370.96 31.4
 7 -4 5 384.36 30.5
 7 -4 5 401.36 32.5
 -8 4 -5 2.4 6.4
 8 -4 5 17.6 7.8
 8 -4 5 16.9 6.4
 8 -4 5 6.9 7.3
 8 -4 5 9.1 7.3
 8 -4 5 11.1 5.8
 8 -4 5 19.3 9.4
 8 -4 5 15.9 5.9
 -9 4 -5 13.7 10.6
 9 -4 5 6.1 7.5
 9 -4 5 8.2 5.8
 9 -4 5 8.4 6.7
 9 -4 5 9.7 7.7
 9 -4 5 10.5 7.1
 9 -4 5 18.8 6.6
 9 -4 5 -1.9 8
 -10 4 -5 12.3 11.5
 10 -4 5 -5 8.3
 10 -4 5 2.8 8.7
 10 -4 5 11.9 7.4
 10 -4 5 -0.1 5.9
 10 -4 5 6.4 7.1
 10 -4 5 -5.9 7.4
 10 -4 5 0.3 7.5
 -11 4 -5 26.1 13.7
 11 -4 5 28.4 12.9
 11 -4 5 14.9 10.6
 11 -4 5 3.8 12.2
 11 -4 5 18.8 15.5
 11 -4 5 15.9 11.5
 12 3 -5 -14.5 11.6
 -12 -3 5 -20.4 16.8
 11 3 -5 7.3 7.1
 11 3 -5 -9.3 8.1
 -11 -3 5 -1.2 9
 -11 -3 5 -13.3 12.4
 -11 -3 5 19.5 14.4
 10 3 -5 9.7 8.2
 10 3 -5 13.1 7.9
 10 3 -5 13.8 7.1
 -10 -3 5 -13.6 11.7
 -10 -3 5 -5.5 6.2
 -10 -3 5 -2 11
 9 3 -5 4.3 4.7
 9 3 -5 1.4 6.1
 9 3 -5 -6.4 6.7
 -9 -3 5 4.8 10.8
 -9 -3 5 -2.4 7.6
 -9 -3 5 -15.2 9.6
 8 3 -5 46.2 10
 8 3 -5 55.79 9.9
 8 3 -5 52.99 9.8
 -8 -3 5 47.8 14.2
 -8 -3 5 41.1 10.3
 7 3 -5 100.59 13.7
 7 3 -5 95.39 12.1
 7 3 -5 81.79 11.9
 7 3 -5 80.09 10.3
 -7 -3 5 89.29 20
 -7 -3 5 60.09 19.6
 -7 -3 5 87.69 13
 6 3 -5 21.7 8.5
 6 3 -5 6.4 4.4
 6 3 -5 10.9 4.5
 6 3 -5 11.8 3.8
 -6 -3 5 12.7 10.4
 -6 -3 5 12.1 5.2
 -6 -3 5 3.9 8
 -6 -3 5 12.3 5.9
 5 3 -5 10.2 4
 5 3 -5 13.2 4.1
 5 3 -5 11 4.3
 5 3 -5 13.9 4.6
 5 3 -5 8.1 2.6
 -5 -3 5 9.6 4.1
 -5 -3 5 3.7 5.8
 -5 -3 5 1.7 5.1
 -5 -3 5 10.1 2.2
 -5 -3 5 12.1 5
 -5 -3 5 11.4 4.3
 4 3 -5 17.9 10.1
 4 3 -5 16.5 5.4
 4 3 -5 19.5 5
 4 3 -5 19.6 3.6
 4 3 -5 11 3.8
 4 3 -5 15.7 4.6
 4 3 -5 20.2 7.6
 4 3 -5 14.6 4.3
 4 3 -5 15.8 4
 -4 -3 5 13.8 3.6
 -4 -3 5 16.8 3.2
 -4 -3 5 11.5 8
 -4 -3 5 13.1 5.3
 -4 -3 5 14.9 4
 -4 -3 5 14.2 7.7
 -4 -3 5 20.6 4.9
 -4 -3 5 17 4.1
 3 3 -5 10.5 6.5
 3 3 -5 5.8 3.9
 3 3 -5 4.8 3.9
 3 3 -5 3.8 4.5
 3 3 -5 11.5 12.9
 3 3 -5 9 3.5
 3 3 -5 21.6 5.2
 3 3 -5 9.4 4.2
 -3 -3 5 7.1 3.5
 -3 -3 5 8.2 2.4
 -3 -3 5 8.2 3.8
 -3 -3 5 3 5.6
 -3 -3 5 0.3 5.5
 -3 -3 5 10.8 2.9
 -3 -3 5 3.3 3.7
 -3 -3 5 3.2 3
 2 3 -5 561.14 42.1
 2 3 -5 517.25 50.19
 2 3 -5 561.44 40.4
 2 3 -5 541.15 41
 2 3 -5 585.04 40.9
 2 3 -5 541.85 40.6
 2 3 -5 572.64 44.1
 2 3 -5 463.55 42
 -2 -3 5 516.25 40.9
 -2 -3 5 590.44 42.6
 -2 -3 5 525.25 40.5
 -2 -3 5 492.55 45.1
 -2 -3 5 569.54 40.7
 -2 -3 5 586.54 39.1
 -2 -3 5 572.34 41.3
 1 3 -5 22.4 4.9
 1 3 -5 9.8 4.9
 1 3 -5 15.3 4
 1 3 -5 28.7 6.6
 1 3 -5 17.1 4.8
 1 3 -5 7.5 8
 1 3 -5 20.2 4.9
 1 3 -5 23 5.5
 -1 -3 5 24.5 4.8
 -1 -3 5 8.7 5.8
 -1 -3 5 22.8 5.6
 -1 -3 5 25.6 2.4
 -1 -3 5 20.2 9.6
 -1 -3 5 17.5 5
 -1 -3 5 29.2 8.3
 -1 -3 5 17.8 5
 0 3 -5 284.37 22.6
 0 3 -5 294.77 23.2
 0 3 -5 290.27 22.2
 0 3 -5 297.07 23.1
 0 3 -5 260.87 24.4
 0 3 -5 306.77 22.6
 0 3 -5 266.97 23.1
 0 -3 5 274.27 22.1
 0 -3 5 290.37 24.4
 0 -3 5 296.57 22.9
 0 -3 5 288.47 22.3
 0 -3 5 333.67 24.7
 -1 3 -5 483.25 35.2
 -1 3 -5 485.55 38.3
 -1 3 -5 419.66 35.5
 -1 3 -5 451.75 36.3
 -1 3 -5 463.85 35
 -1 3 -5 454.25 36.2
 -1 3 -5 430.36 37.8
 -1 3 -5 477.65 35
 1 -3 5 490.25 35.8
 1 -3 5 510.55 45
 1 -3 5 471.85 34.5
 1 -3 5 483.75 33.9
 1 -3 5 501.65 38.4
 1 -3 5 498.55 36.5
 1 -3 5 462.55 35.1
 1 -3 5 428.06 39.3
 1 -3 5 493.05 35.4
 1 -3 5 542.55 36.8
 -2 3 -5 265.07 21.9
 -2 3 -5 266.97 21.1
[truncated: 300,010 more chars]
